# Supplementary material for: Cell cycle time series gene expression data encoded as cyclic attractors in Hopfield systems
Source: PLoS Comput Biol. 2017 Nov 17;13(11):e1005849. doi: 10.1371/journal.pcbi.1005849 (PMC5711035; doi:10.1371/journal.pcbi.1005849)
Supplement: S1 Table — (XLSX) [file pcbi.1005849.s006.xlsx]

## Sheet: Sheet1
	Basic info	Dataset	Eser	Dominguez
		Species	S. cerevisiae	Human (HeLa cells)
		N (number of periodic genes)	379	519
	Fit parameters	Maximum allowed relative error in fit	0.5	0.4
		Number of transient points ignored in fit	3	1
		Amplitude lower bound	0	0
		Amplitude upper bound	+inf	2
		Decay rate lower bound	0	0
		Decay rate upper bound	0.08	0.4
		Phase lower bound	0	0
		Phase upper bound	2*pi	2*pi
		Vertical offset lower bound	0	0
		Vertical offset upper bound	+inf	+inf
		Angular frequency lower bound	0.408	0.628
		Angular frequency upper bound	0.942	0.942
	Hopfield parameters	Number of attractors	8	8
		T (temperature)	0.06	0.05
		lambda (transition strength)	0.2	0.22
		Fraction of nodes update at each step	0.2	0.2
