# Supplementary material for: Cell cycle time series gene expression data encoded as cyclic attractors in Hopfield systems
Source: PLoS Comput Biol. 2017 Nov 17;13(11):e1005849. doi: 10.1371/journal.pcbi.1005849 (PMC5711035; doi:10.1371/journal.pcbi.1005849)
Supplement: S2 Table — (XLSX) [file pcbi.1005849.s007.xlsx]

## Sheet: Attractor 0
Pathway	FDR P-value
ATP binding	0.00381797
DNA replication	0.00901076
DNA repair	0.0153934
G2/M Checkpoints	0.0153934
S Phase	0.0153934
Nucleoplasm	0.0201355
Activation of ATR in response to replication stress	0.0258609
DNA Replication	0.0258609
DNA strand elongation involved in DNA replication	0.0258609
Synthesis of DNA	0.0258609

## Sheet: Attractor 1
Pathway	FDR P-value
DNA repair	0.00804654
DNA Repair	0.0263262
Magnesium ion binding	0.0463341
Cytosol	0.0510219
ATPase activity	0.0801936
Double-strand break repair	0.0801936
Mismatch repair	0.0801936
Extracellular exosome	0.107754
Mitochondrion	0.117116
Presynaptic phase of homologous DNA pairing and strand exchange	0.136626

## Sheet: Attractor 2
Pathway	FDR P-value
DNA repair	0.0153934
Cytosol	0.0264348
DNA Repair	0.0427699
Mitochondrion	0.0473065
Magnesium ion binding	0.0696991
ATPase activity	0.112016
Mismatch repair	0.112016
Double-strand break repair	0.112016
Extracellular exosome	0.161133
Telomere maintenance via recombination	0.177681

## Sheet: Attractor 3
Pathway	FDR P-value
Extracellular exosome	0.00456634
Cytosol	0.00562984
Mitochondrion	0.0158006
Chromosome segregation	0.0581633
Tricarboxylic acid cycle	0.0581633
2-oxoglutarate metabolic process	0.0581633
NAD binding	0.0581633
Oxidation-reduction process	0.0759189
Signal Transduction	0.079938
Metabolism	0.125756

## Sheet: Attractor 4
Pathway	FDR P-value
Tricarboxylic acid cycle	0.0346939
NAD binding	0.0346939
Integral component of membrane	0.0609594
Extracellular exosome	0.0762972
Isocitrate metabolic process	0.11102
Isocitrate dehydrogenase (NADP+) activity	0.11102
The citric acid (TCA) cycle and respiratory electron transport	0.11102
Sequence-specific DNA binding	0.11102
Extracellular space	0.11102
Glyoxylate cycle	0.11102

## Sheet: Attractor 5
Pathway	FDR P-value
Switching of origins to a post-replicative state	0.00548812
Assembly of the pre-replicative complex	0.00548812
MCM complex	0.00548812
Orc1 removal from chromatin	0.00548812
Removal of licensing factors from origins	0.00548812
DNA helicase activity	0.0168302
Unwinding of DNA	0.0243916
G1/S transition of mitotic cell cycle	0.0243916
M/G1 Transition	0.0243916
Activation of the pre-replicative complex	0.0243916

## Sheet: Attractor 6
Pathway	FDR P-value
Switching of origins to a post-replicative state	0.00292058
Assembly of the pre-replicative complex	0.00292058
Orc1 removal from chromatin	0.00292058
MCM complex	0.00292058
Removal of licensing factors from origins	0.00292058
DNA helicase activity	0.0103343
DNA Replication Pre-Initiation	0.0136294
Mitotic G1-G1/S phases	0.0136294
Activation of the pre-replicative complex	0.0136294
G1/S transition of mitotic cell cycle	0.0136294

## Sheet: Attractor 7
Pathway	FDR P-value
Nucleoplasm	0.000372514
DNA binding	0.000712467
Cell Cycle Checkpoints	0.00146243
S Phase	0.00571045
G2/M Checkpoints	0.00571045
Synthesis of DNA	0.0109018
DNA strand elongation involved in DNA replication	0.0109018
DNA Replication	0.0109018
Activation of ATR in response to replication stress	0.0109018
DNA Repair	0.0203816
