# Supplementary material for: Cell cycle time series gene expression data encoded as cyclic attractors in Hopfield systems
Source: PLoS Comput Biol. 2017 Nov 17;13(11):e1005849. doi: 10.1371/journal.pcbi.1005849 (PMC5711035; doi:10.1371/journal.pcbi.1005849)
Supplement: S3 Table — (XLSX) [file pcbi.1005849.s008.xlsx]

## Sheet: Attractor 0
Pathway name	Number of hits	Number of genes in pathway	p-value	Benjamini values

## Sheet: Attractor 1
Pathway name	Number of hits	Number of genes in pathway	p-value	Benjamini values

## Sheet: Attractor 2
Pathway name	Number of hits	Number of genes in pathway	p-value	Benjamini values
Cell division	19	60	2.96489e-05	0.0341555

## Sheet: Attractor 3
Pathway name	Number of hits	Number of genes in pathway	p-value	Benjamini values
Signaling by Rho GTPases	21	44	4.9604e-06	0.00369616
Cell division	25	60	1.19377e-05	0.00369616
Midbody	14	24	1.20814e-05	0.00369616
Mitotic Prometaphase	15	27	1.29109e-05	0.00369616
Mitotic nuclear division	20	43	1.43166e-05	0.00369616
Small GTPase mediated signal transduction	22	50	1.5358e-05	0.00369616
M Phase	18	38	3.01267e-05	0.0062147
Resolution of Sister Chromatid Cohesion	14	26	4.20739e-05	0.00759433
Mitotic Anaphase	14	29	0.000200868	0.0302752
Spindle pole	10	17	0.000225874	0.0302752
RHO GTPase Effectors	16	36	0.000230628	0.0302752
Mitotic Metaphase and Anaphase	14	30	0.000316653	0.038104

## Sheet: Attractor 4
Pathway name	Number of hits	Number of genes in pathway	p-value	Benjamini values

## Sheet: Attractor 5
Pathway name	Number of hits	Number of genes in pathway	p-value	Benjamini values
Poly(A) RNA binding	17	81	1.31914e-05	0.00972206
Double-stranded RNA binding	4	5	0.000119654	0.0440924

## Sheet: Attractor 6
Pathway name	Number of hits	Number of genes in pathway	p-value	Benjamini values
DNA replication initiation	6	7	8.45854e-07	0.000594636
G1/S-Specific Transcription	4	5	0.000130121	0.0432189
G1/S Transition	7	19	0.000211736	0.0432189
DNA Replication Pre-Initiation	5	10	0.000358204	0.0432189
M/G1 Transition	5	10	0.000358204	0.0432189
Assembly of the pre-replicative complex	4	6	0.000368867	0.0432189
G1/S transition of mitotic cell cycle	7	21	0.00043472	0.0436584

## Sheet: Attractor 7
Pathway name	Number of hits	Number of genes in pathway	p-value	Benjamini values
