# Supplementary material for: Cell cycle time series gene expression data encoded as cyclic attractors in Hopfield systems
Source: PLoS Comput Biol. 2017 Nov 17;13(11):e1005849. doi: 10.1371/journal.pcbi.1005849 (PMC5711035; doi:10.1371/journal.pcbi.1005849)
Supplement: S1 File — Taken from [64]. (CSV) [file pcbi.1005849.s011.csv]

GENENAME	L_BAR1_xxxx_01_B_.000..005_SYNC_005_WTBA_CC.CEL	L_BAR1_xxxx_01_B_.005..010_SYNC_010_WTBA_CC.CEL	L_BAR1_xxxx_01_B_.010..015_SYNC_015_WTBA_CC.CEL	L_BAR1_xxxx_01_B_.015..020_SYNC_020_WTBA_CC.CEL	L_BAR1_xxxx_01_B_.020..025_SYNC_025_WTBA_CC.CEL	L_BAR1_xxxx_01_B_.025..030_SYNC_030_WTBA_CC.CEL	L_BAR1_xxxx_01_B_.030..035_SYNC_035_WTBA_CC.CEL	L_BAR1_xxxx_01_B_.035..040_SYNC_040_WTBA_CC.CEL	L_BAR1_xxxx_01_B_.040..045_SYNC_045_WTBA_CC.CEL	L_BAR1_xxxx_01_B_.045..050_SYNC_050_WTBA_CC.CEL	L_BAR1_xxxx_01_B_.050..055_SYNC_055_WTBA_CC.CEL	L_BAR1_xxxx_01_B_.055..060_SYNC_060_WTBA_CC.CEL	L_BAR1_xxxx_01_B_.060..065_SYNC_065_WTBA_CC.CEL	L_BAR1_xxxx_01_B_.065..070_SYNC_070_WTBA_CC.CEL	L_BAR1_xxxx_01_B_.070..075_SYNC_075_WTBA_CC.CEL	L_BAR1_xxxx_01_B_.075..080_SYNC_080_WTBA_CC.CEL	L_BAR1_xxxx_01_B_.080..085_SYNC_085_WTBA_CC.CEL	L_BAR1_xxxx_01_B_.085..090_SYNC_090_WTBA_CC.CEL	L_BAR1_xxxx_01_B_.090..095_SYNC_095_WTBA_CC.CEL	L_BAR1_xxxx_01_B_.095..100_SYNC_100_WTBA_CC.CEL	L_BAR1_xxxx_01_B_.100..105_SYNC_105_WTBA_CC.CEL	L_BAR1_xxxx_01_B_.105..110_SYNC_110_WTBA_CC.CEL	L_BAR1_xxxx_01_B_.110..115_SYNC_115_WTBA_CC.CEL	L_BAR1_xxxx_01_B_.115..120_SYNC_120_WTBA_CC.CEL	L_BAR1_xxxx_01_B_.120..125_SYNC_125_WTBA_CC.CEL	L_BAR1_xxxx_01_B_.125..130_SYNC_130_WTBA_CC.CEL	L_BAR1_xxxx_01_B_.130..135_SYNC_135_WTBA_CC.CEL	L_BAR1_xxxx_01_B_.135..140_SYNC_140_WTBA_CC.CEL	L_BAR1_xxxx_01_B_.140..145_SYNC_145_WTBA_CC.CEL	L_BAR1_xxxx_01_B_.145..150_SYNC_150_WTBA_CC.CEL	L_BAR1_xxxx_01_B_.150..155_SYNC_155_WTBA_CC.CEL	L_BAR1_xxxx_01_B_.155..160_SYNC_160_WTBA_CC.CEL	L_BAR1_xxxx_01_B_.160..165_SYNC_165_WTBA_CC.CEL	L_BAR1_xxxx_01_B_.165..170_SYNC_170_WTBA_CC.CEL	L_BAR1_xxxx_01_B_.170..175_SYNC_175_WTBA_CC.CEL	L_BAR1_xxxx_01_B_.175..180_SYNC_180_WTBA_CC.CEL	L_BAR1_xxxx_01_B_.180..185_SYNC_185_WTBA_CC.CEL	L_BAR1_xxxx_01_B_.185..190_SYNC_190_WTBA_CC.CEL	L_BAR1_xxxx_01_B_.190..195_SYNC_195_WTBA_CC.CEL	L_BAR1_xxxx_01_B_.195..200_SYNC_200_WTBA_CC.CEL	L_BAR1_xxxx_01_B_.200..205_SYNC_205_WTBA_CC.CEL
AAC1	10.5040482979	10.5864352838	10.6117145121	10.694359111	10.7289758012	10.6562962223	10.7308654502	10.6981817113	10.5629173324	10.5622175582	10.3792764678	10.257321101	10.4591784976	10.5834400465	10.5381242117	10.6367477607	10.5586261146	10.7347092972	10.7100265654	10.793332013	10.1692626335	10.2237818502	10.3652141004	10.4297529726	10.3800485842	10.2893298159	10.2306294323	10.4185589531	10.1175085725	10.2963537335	10.2232961383	10.3325404881	10.0708986891	10.1411670212	10.3012310704	10.1849802749	10.2813824403	10.2882547385	10.2806835673	10.1659786867	10.2953168178
AAC3	9.4878953345	9.4571959636	9.5408544913	9.9904094446	10.4862877353	10.278489764	10.1492103983	10.0336575882	9.9332446758	9.8981810036	9.785869175	9.6211718077	9.5819608907	9.6650062294	9.7628828481	9.8806099942	9.989003783	9.9069797095	9.952937744	9.8282411976	9.701866689	9.6763402998	9.6380320387	9.7275837247	9.9154798101	9.7162440786	9.7825484064	9.8326691565	9.8293070833	9.9438658467	9.871674535	9.5456676351	9.5153557473	9.5995457196	9.8630508019	9.4918785501	9.3576980647	9.5812794025	9.553978391	9.4866315204	9.6448308548
AAD10	9.9730179775	9.8500105854	10.1994613988	9.7757411389	9.4052975817	8.8589242407	8.2573305184	7.8624943566	7.7355893304	7.9231245754	7.99172831	8.6400767809	9.3758993689	9.8666126298	9.6251476876	9.7087434488	9.3929893971	8.9264443695	8.593950391	8.7467905999	8.1720156678	8.2069788878	8.6591142915	8.9493461054	9.4101097157	9.7370366585	9.4750635871	9.587792353	9.1065779285	9.187398598	8.9646964973	8.508252675	8.313610375	8.410920444	8.7354334727	8.5955720096	8.8097964479	9.1247966948	8.8439185151	9.0074173761	8.820747692
AAD14	9.4435362258	9.3403512423	9.2424770324	9.1059799373	9.1474116266	8.7966803963	8.939637445	8.6095196836	8.6854970316	8.7167853792	8.6767489501	8.5643665228	9.0940070013	9.1453881695	8.9636900995	9.0746060086	8.8928404842	8.7104579597	8.7369284109	8.8211401407	8.5558912386	8.6045223866	8.7095586426	8.8283140501	9.1093799257	9.0025758268	8.8553120929	8.8601641038	8.7251317146	8.8714274797	8.7380925648	8.2769120255	8.2997242748	8.336770526	8.5656561824	8.3567146499	8.3558932091	8.7316001624	8.6383772308	8.5977523951	8.6961287631
AAD3	8.164321738	7.8879919611	8.3902640142	8.4128891562	8.2515339622	7.8934762802	7.5310712999	7.5221042775	7.5555496782	7.4612924129	7.8149176992	7.5892466284	8.1736335755	8.0321658299	7.8605251118	8.0746849532	8.2486866565	7.7862704392	7.6344075845	7.7127036626	7.7625772297	7.529124564	8.0479818891	7.3845313576	7.9262585081	7.9600490314	8.1844718667	7.836197936	7.9512712904	7.7495112837	7.7431311299	7.0566244858	7.2607723164	7.0450517101	7.2665317621	7.0780924893	7.2674379465	7.2466586766	7.5275544543	7.1877844446	7.5404500726
AAD4	10.8014163169	10.5278690791	9.9595801219	9.5990202232	9.2671305312	8.8335993309	9.0978738902	8.7585973607	8.9127585516	8.7797552472	8.8916699548	8.80824271	9.2540885391	9.1044875117	8.9509655632	8.9500916327	8.9904785422	8.7749201119	8.7512329081	8.7615886251	8.6262919248	8.5990051516	8.8841689176	8.8451852636	8.9057307417	9.0867781721	9.0018199319	8.7430131861	8.5871690579	8.5272691592	8.737293965	8.2561301123	8.3664590076	8.2107028104	8.5733161215	8.3576697981	8.540113478	8.600825748	8.520233902	8.5239915521	8.6297296057
AAD6	10.0031094536	9.525655731	9.1599905204	9.1218639324	8.8945111454	8.9401124701	8.9206852367	9.0976062427	8.695046431	8.9610498879	8.7082621356	8.4539208347	8.6387380683	8.6460947651	8.4343598891	8.6237454858	8.6118978815	8.4569831164	8.4252253929	8.7614687089	8.1273110622	8.2236952449	8.615190309	8.5070183323	8.7199669265	8.7350871329	8.5343663584	8.4988768535	8.3790736043	8.3660731502	8.1666302814	7.9623714145	7.8584282315	8.0646002718	8.4016377966	8.0549202578	7.7661107744	7.5628163826	7.9777380519	8.0103383757	7.6438206622
AAH1	12.7161030997	12.9431090182	12.7866475514	13.1194934953	13.2329092509	12.9737555097	13.1213570062	13.0700069045	13.2229138866	13.1572674555	13.1228221015	13.0666671359	12.984873192	12.8667335886	12.8881278001	12.8259798728	12.7980679887	12.8414661066	13.0335954521	13.0924208936	12.8848100648	12.8707156982	12.9718682194	12.9584743456	12.7598447212	12.7670930099	12.606372753	12.7099705505	12.5965383852	12.8334961492	12.8206319214	12.7570687656	12.826939682	12.7718628276	12.9004073852	12.7921049453	12.6334378826	12.7312429336	12.7068459073	12.7300181338	12.7226856434
AAP1	9.6939856573	9.6224757849	9.6907671211	9.9603907084	10.1579621354	10.0991888013	9.7296610463	9.7200452642	9.9022297139	10.1569359211	10.3445889385	10.1821604333	10.1204508961	9.7593310815	9.7075218117	9.7439058081	9.7879446168	9.6602913945	9.8364008224	10.0825001777	10.4180193269	10.187743614	10.3577160505	10.3412737601	10.2060427616	10.1241536275	10.0953739783	10.1129939101	9.8752348051	10.113204954	10.1262205255	9.9590581984	10.1403852536	10.1204191055	10.3295687619	10.2564464391	9.9847897477	10.0405474184	10.0002028003	9.8750627697	10.2604283948
AAR2	5.6765927566	5.6748221123	5.4418410946	4.9743135399	5.0288576775	5.9261853044	5.9489709184	5.8676352429	5.0173717571	5.8362731011	6.1655080959	5.6024233606	5.171252784	5.7661568887	4.9215793984	5.4651612938	5.124157634	5.4252105089	5.2397020839	5.8638160123	5.319806599	5.3455646352	5.4649991495	5.8970579828	6.9801889203	5.6863037081	6.2975771891	5.9613087315	6.164807002	6.126568458	5.2650815697	5.2264196853	5.5157417088	5.7681994822	6.1196036349	5.2001575477	5.6465578116	5.5739116281	5.7689996322	5.6612205986	5.1416749516
AAT1	11.8742614647	11.87862651	11.830286614	11.931105886	11.88644457	11.6346196099	11.7258637136	11.7302942526	11.8062112698	11.7634623201	11.8486202054	11.8203705792	11.8152658566	11.8976296576	11.8356521621	11.7482882075	11.7396955517	11.5859183081	11.6050121861	11.6329413903	11.5616902688	11.6506333781	11.7348891784	11.7767424942	11.7238309393	11.7241745462	11.6794841933	11.7377086667	11.6287053405	11.5711680367	11.5864080025	11.4196296533	11.4295607259	11.5606267529	11.623466815	11.5195371086	11.5768762063	11.5715067046	11.5973784273	11.4751221965	11.6625664234
AAT2	12.9355672183	12.8675371101	12.6243410036	12.8556070918	12.9195717437	12.8136127345	12.9418116454	12.8761287326	12.8485957192	12.8046831145	12.7265025344	12.6418869397	12.5100446449	12.4903039083	12.569663565	12.6136014026	12.5830652843	12.7091647379	12.8149538887	12.9129350591	12.6132045409	12.6327811712	12.6182618203	12.7010623154	12.639599622	12.5473510822	12.4813884244	12.5347633615	12.5226260236	12.6230605288	12.6827206507	12.6259106128	12.6002056671	12.6268442403	12.6591106067	12.6330634557	12.4946425012	12.6327652301	12.5740745003	12.5861755391	12.5851607222
ABD1	11.3053982979	11.2564969194	11.1022251358	11.1418641354	11.3307062746	11.3315050426	11.4346494153	11.5027968872	11.5747366339	11.4242962538	11.5996439869	11.4308414157	11.3467291606	11.3500333993	11.3593099614	11.1178895629	11.2086909881	11.2175484296	11.2647458857	11.4819507198	11.328188026	11.4303543567	11.4522240729	11.2170877419	11.3975633928	11.402764404	11.2964357607	11.1757580009	11.2122099767	11.1912675275	11.3293723655	11.0625931648	11.1975389399	11.198333955	11.2988132726	11.0309662863	11.1944063434	11.0716153243	11.2708507838	11.0444082775	11.2154761531
ABF1	10.6179182443	11.004258406	11.4395916025	11.3543266986	11.028952939	10.9482823967	10.8320886215	10.808503755	10.5804492471	10.694755674	10.8133446751	10.6094338787	10.8900663732	10.8597743166	10.7723753495	10.8276501914	10.9866286087	10.9101570551	11.0415918781	11.0169937559	11.0297427033	10.7825155851	10.8668020724	10.6739495912	10.7729859115	11.0207749477	11.1317388705	10.9576529759	11.17274523	11.0992290038	10.9274930965	10.6285531072	10.7454533268	10.5125396012	10.7654700136	10.3574168119	10.5755198274	10.2309577726	10.6536916236	10.5905571956	10.6023264469
ABF2	11.5512787475	11.2397468422	11.1805657509	11.6455016966	11.8890188791	11.8111482396	11.8700273575	11.6944772586	11.5847382349	11.5293035708	11.4581024089	11.2059346062	11.3808672978	11.5169538549	11.531188064	11.7553765419	11.6549722623	11.825888043	11.8034111208	11.9015479416	11.5022654387	11.5979383401	11.5856197398	11.531965416	11.6533498724	11.5635633491	11.486909183	11.5849577148	11.531421011	11.6545763172	11.6814498483	11.6109598401	11.5589546784	11.5233755903	11.5636075675	11.4605699258	11.4475599664	11.5071163406	11.4412645056	11.5124101415	11.4999233357
ABM1	6.9384929853	6.6678181506	6.6606902865	6.7985665934	7.0700678064	6.9142747651	7.0273395141	6.8988975889	6.8646338252	7.0830362395	7.0587961978	7.0359599392	7.2385687627	7.2094460749	7.2564393412	7.2996765052	7.1316281666	7.1157389415	7.1273719838	7.1177839007	6.834345828	7.1172149338	7.1513759662	7.3400494101	7.4915374654	7.3109783164	7.064508328	7.1636055177	6.9543597223	7.1354908135	7.0279406896	6.7688646582	6.5770309042	6.9193298854	7.1711543518	6.9638042561	6.8104811619	6.9726967174	6.7806421317	6.7531723619	6.8247975403
ABP1	10.2837064216	10.0193804865	9.8769155597	9.944871341	9.692909464	9.8218793654	9.9182969155	9.8474716546	9.6097924796	9.7550721106	9.6690038264	9.726632063	9.7503481564	9.6099078784	9.6660185704	9.6267062383	9.600938158	9.7059561944	9.8037066713	9.9995862256	9.775042029	10.0050999546	9.9178965185	10.0085039134	9.971431698	9.8912080066	9.9835789362	9.7521848468	9.7773877864	9.7578793723	9.9054136239	9.7652311253	9.6620749409	9.8016596015	9.9510514239	9.8205339754	9.5185564718	9.7381474337	9.6163806745	9.6169844907	9.6082504332
ABP140	10.6151646291	10.5794117919	10.9119215775	11.1205426355	10.9323633174	11.4539869426	11.0557167536	11.3901015917	11.1060746345	11.3790594999	11.2642722496	11.1109424777	10.9722208575	11.022661613	10.852475306	11.0649787065	11.0269444161	11.0599062573	11.1228149622	11.3154601693	11.3307326841	11.2482288032	11.2024800887	11.0628438792	11.020329625	11.0720303055	10.981412936	11.1689646185	11.036002679	11.0722635022	10.9531985518	10.948939475	11.0143992024	11.0777539173	11.0673690749	10.9650049668	10.7751321383	10.6541568388	10.8730689642	10.9752097486	10.8399582844
ABZ1	10.3805543793	10.6164317608	10.6500409341	10.7397851423	10.5576832257	10.6054014101	10.3434198808	10.3605559229	10.0965911403	10.3352500387	10.3844756702	10.2099887464	10.3625896101	10.4776006572	10.4587515658	10.5514568866	10.404684865	10.3059285962	10.3577848691	10.4542552842	10.3776028055	10.1940223928	10.3977829737	10.4278268973	10.4243990736	10.511203331	10.455030192	10.6801040695	10.531420747	10.4647331582	10.2631866683	10.2213935608	10.1952658949	10.1257344869	10.3480875523	10.2292027832	10.1211976562	10.0151730022	10.3052562498	10.2452065817	10.3984192613
ABZ2	9.8608036716	9.6216793877	9.7343346005	9.7103922691	9.7862144789	9.5501152539	9.6167706226	9.6045246711	9.6474726619	9.5610586566	9.5196990346	9.5820838056	9.7690713516	9.8796084132	9.7340222041	9.6498154008	9.5643053985	9.3768315064	9.4510259349	9.6544580847	9.4400814856	9.6238641051	9.7361865606	9.7115636776	9.9536567785	9.8318057338	9.7887314129	9.754498173	9.5872038086	9.5961408536	9.6671780138	9.3949030449	9.4068958695	9.5935001512	9.6147473709	9.4545015332	9.2775098084	9.570689087	9.4995854083	9.5691851396	9.5223938301
ACA1	10.4227332665	9.7858197137	10.2539455184	10.1843604455	10.142633845	9.8714912897	10.2042423776	10.0060657965	9.9186847502	10.0367854789	9.8825779281	9.8914205384	10.1229006534	9.9676534453	10.0051418446	9.8383400322	9.7028408634	9.5659229816	9.6188196953	9.7899297736	9.6594633652	9.779578987	9.7044783381	9.6479035676	10.2892003097	9.9021840956	10.0051333914	9.8142041049	9.8596022863	9.7486941287	9.7133829822	9.2524811366	9.2591610833	9.445534868	9.8092388753	9.2664913787	9.4786354944	9.4350776589	9.3712465315	9.4449393507	9.3960928756
ACB1	12.9385146601	12.8330948675	12.620895269	12.4690939701	12.523245914	12.2224588691	12.3857437742	12.0736923836	12.1334191378	12.068782117	12.2277999984	12.1704524575	12.6384778818	12.6930491528	12.6039653962	12.7046565282	12.486502276	12.5501553159	12.4362517537	12.4604532258	11.9797961321	12.0547166977	12.2913089417	12.3872594547	12.5812423521	12.4411921155	12.5117489777	12.5024021403	12.3652006223	12.4005483872	12.4112760991	12.3137904983	12.2485261423	12.1847164569	12.3949966482	12.4182228535	12.4439589813	12.5722297073	12.5542288488	12.4787620644	12.5522235744
ACC1	12.7296868319	12.5941214176	12.6233069605	12.4818881054	12.0478092646	12.3117626416	12.353135872	12.2823878537	12.4308945353	12.7945946573	13.1225816748	13.18130382	13.2766529556	13.0694022554	13.1865202876	13.3061115111	13.128050267	12.8940702738	12.8701342206	12.7767618531	13.1131612104	12.8919379079	12.946308905	12.9933080724	13.0682672865	13.0974773181	13.1861058293	13.1865202876	13.1395661328	13.0628466507	13.144513241	12.954295715	12.9676863547	12.9998422397	13.0805425829	13.0946840921	13.1568958247	13.1730519054	13.1905764794	13.1309334603	13.302136367
ACE2	8.1063197945	8.1426152136	8.3804824397	8.9903253916	9.9882746697	10.7605146157	11.0183997691	11.334569079	11.3632260534	11.6109157597	11.7563231736	11.1800182298	10.7104832871	10.1879080079	9.7512190155	9.8129934187	10.1012044638	10.5449465389	10.9228183931	11.3913556688	11.6322104393	11.3600578805	11.2705740403	10.9733937362	10.6709998622	10.5117031191	10.2916578673	10.3806426008	10.4236527462	10.5289766656	10.7237971497	10.7748038148	10.9143800048	10.8776347151	11.0261951223	10.7052056564	10.4721092062	10.2210209009	10.1807397085	10.2285632517	10.3147649805
ACF2	10.5248888968	10.3406240032	10.4954300885	10.4994148063	10.5659060425	10.8045280063	10.6520611864	10.6160726133	10.5417258947	10.5771461494	10.8338560985	10.5234326191	10.5868148674	10.4220057271	10.3155059962	10.395274418	10.61623294	10.4907263189	10.6379252564	10.7515022189	10.8423826026	10.6174767705	10.7100393536	10.4634260243	10.45814917	10.6447398942	10.5728266761	10.6940542756	10.6473608182	10.6637425538	10.580577732	10.4046451988	10.4805370784	10.3491699864	10.5292004139	10.4870341254	10.1883340447	10.230149705	10.271026596	10.2945411838	10.5133323958
ACF4	9.6712403391	9.5311892217	9.7593350026	9.9165127648	10.0355490044	9.9944028474	10.338042119	9.9909166634	9.9750666132	9.8508931245	9.6865855822	9.5878687318	9.8539852168	9.8102136983	9.8395958848	9.9366657557	9.9326458311	10.0248167088	10.104457022	10.2009224168	9.8283401689	9.9130326575	10.0252332299	9.8823234558	9.9976401183	10.097948474	10.0170959909	9.9213124075	9.9299045317	9.991548805	9.9348937955	9.6921276516	9.6429427434	9.6596490558	9.8355906214	9.4911250721	9.6357820606	9.7314997537	9.5918153216	9.7176591813	9.5232818674
ACH1	9.5211933276	9.5253136595	9.6246900214	9.5605738283	9.5153580071	9.512694377	9.4681574421	9.2028183496	9.0298772639	9.4629185383	9.2978684236	9.4990700144	9.7526960924	9.9575266893	9.8499663625	9.934391439	9.7175092351	9.5115274244	9.4466512593	9.4097925843	9.1249428601	9.2379626869	9.5193289547	9.5640026312	9.7634553838	9.9010808454	9.6820221798	9.7223757421	9.6256173633	9.6941664675	9.4408487953	9.2431289315	9.2430111982	9.4182091016	9.5395624017	9.3595867408	9.2982425846	9.5614758784	9.4407993818	9.6276510801	9.5038514584
ACK1	9.9257463615	10.0941138962	10.1229099726	10.0433094437	9.9607564277	10.1932214374	9.99251042	10.3358208232	10.0378158325	10.437832522	10.3498971129	10.3288209352	10.3615393875	10.2044815266	10.2139081206	10.2486070825	10.2592085736	10.2008697637	10.2937675594	10.3895598306	10.3653996181	10.3712874643	10.4357623296	10.4711085518	10.4272645807	10.4592905191	10.4562550608	10.4230527755	10.2144015121	10.3869020894	10.2176398223	10.1085461475	10.1334600162	10.2047099942	10.4445714245	10.2100251526	10.2387545556	10.1083081756	10.2386191339	10.1686151437	10.1435000395
ACL4	11.7502123687	11.9658719375	12.0348175711	12.1406242616	12.1635291625	11.8135016646	12.0048121241	11.9688620145	12.1129196134	12.1546387893	12.1325703978	12.0167542111	12.2098568954	12.1622917179	12.0160492853	12.0113029251	11.9740419133	11.8825840887	11.9104412498	12.0188180871	11.814980632	11.8829746602	11.9347589417	11.9963595476	11.9488747577	11.9068056743	11.820546642	11.8689790509	11.7756952461	11.836322499	11.7419197547	11.675043565	11.766976567	11.7212380848	11.8224032671	11.6850682206	11.6750587661	11.7904167307	11.6733141046	11.6768756959	11.6443997325
ACM1	12.1784461749	13.3206346392	13.3567789313	12.7981030399	11.9234014766	11.1010346583	10.4927584624	9.8703505673	9.3736111461	9.0490006746	9.1685732227	10.7269749958	12.3389604114	12.8951052114	12.8102681568	12.5028195309	12.0201395637	11.509195368	10.9502745054	10.8257492892	9.8260019437	10.0216581101	10.6570834812	11.721917076	12.2772969966	12.3742685486	12.3518733337	12.2074456407	11.984373652	11.9379063097	11.6688639792	11.4180016687	11.0384622509	10.8946106899	11.3723929598	11.7119297314	11.9498522168	12.1813972183	12.1040749983	12.0437001748	12.0356456513
ACO1	12.8618983669	13.1228365727	13.288722018	13.2358752636	13.0453033373	12.8420719409	12.2643441251	11.9322956928	11.8486434996	11.9661233622	12.4098877319	12.20555534	12.3090039817	12.1698866157	12.1868411656	12.3179235591	12.4145518971	12.0565419965	11.9689601899	11.9431528026	12.0089873266	11.7522379598	12.0100656268	11.8524902868	11.8103900112	12.0939341847	12.1332036106	12.2629140839	12.224123659	12.136283341	12.0310413634	11.8217917627	11.9195160512	11.6657832753	11.8640378373	11.8226509202	11.7775149282	11.5530773419	11.9352164923	11.6619508751	12.0083520301
ACO2	11.1353171103	11.0695561442	11.2193116483	11.199166369	11.298092376	11.3327020387	11.0604887949	11.1755563987	11.0562304748	10.9752464769	11.219374055	10.8609095904	10.8826028525	10.7289647379	10.6228254771	10.7629618444	10.9388158421	10.7865467983	10.846403212	10.9615345967	11.064673925	10.8297683487	10.9230689996	10.6876281994	10.5565146536	10.7198155267	10.5741294081	10.7975334241	10.7033907581	10.7470575836	10.7490265936	10.5459431499	10.7681800714	10.5816432029	10.6172116273	10.6114577536	10.5708320719	10.2952643001	10.4613033534	10.3845942428	10.6166169473
ACP1	12.3155165886	12.0740883467	11.7587110478	11.9395557337	11.9982685465	11.8500354827	12.0524137653	11.7905392587	11.8747406258	11.7969066812	11.9871684669	11.6689638013	11.8452306055	11.8780006949	11.9256732676	11.7821001251	11.7633501656	11.9259710367	11.964730639	12.1914161338	11.9313275031	11.8449242291	11.9631377082	11.923237426	12.1270523161	11.9524152512	11.9288029361	11.8371994	11.8794434397	11.8685528222	12.0737554442	11.9164954188	11.8569520669	11.6317439772	11.8725030187	11.7819686656	11.8447936872	11.8863306124	11.8621857635	11.7465460104	12.1190694308
ACS1	10.1095881979	9.7647760205	9.2371356478	9.2858358655	9.5747991796	9.4686168291	9.3673593258	9.0858741471	8.987825572	9.0704232522	8.8977082687	9.0459193694	9.3225101723	9.6297248385	9.4872804079	9.6267022799	9.3415464396	9.2712165387	9.2248085304	9.4537624932	8.9838465106	9.1461897077	9.2622316494	9.4989718055	9.599072623	9.5782301785	9.3753860658	9.556646579	9.2066185385	9.3248763257	9.2867218704	9.0866010828	9.0081663605	9.1301398714	9.2920246656	9.2935969098	9.1493060215	9.3878258579	9.3481366933	9.3689046344	9.2500342949
ACS2	12.1104662107	12.1232186252	12.4381309818	12.2509067723	12.0026581785	12.2272233207	11.8662260281	11.8206898149	11.5541335953	11.914718118	12.1067979612	11.9319478751	12.1617633384	12.2294592059	12.1362616072	12.3470929738	12.269842987	12.0941262817	12.063396645	12.1440012676	12.2128089211	11.8804608818	12.0751485413	12.1181832996	12.2556778619	12.4765486164	12.4228722051	12.6125011568	12.5057773655	12.4336817268	12.2903606127	12.0458687003	12.1209064533	11.9313164956	12.1837504355	12.1371530456	12.2008472427	11.8026903486	12.2629380951	12.3035711347	12.2033361352
ACT1	13.8291124697	13.7734562384	13.7311592971	13.7386614377	13.7262568358	13.6592074032	13.6930008166	13.6519722217	13.6269097258	13.6975708675	13.630985388	13.8275581644	13.7480803206	13.7170859324	13.7152994233	13.6672466681	13.6241276197	13.5875479056	13.6593631085	13.7201956665	13.7321448037	13.7709310789	13.8216092228	13.8182206443	13.7817815094	13.8084492511	13.8017930379	13.7636704672	13.6902395364	13.7002132926	13.7129138642	13.6679001152	13.7130310502	13.7482524116	13.7645678371	13.7772127378	13.721121375	13.7553238805	13.7453353268	13.7469109182	13.6528546189
ADA2	10.9326547324	10.814127688	11.1023053707	11.0379338526	11.261063693	11.3345997079	11.3894495427	11.1276793403	10.7849123936	10.9898044328	10.7989151933	10.5022166308	10.4504103957	10.5474629396	10.7023403995	10.8944645876	10.7684132898	11.0655476836	10.967625958	10.9084709208	10.7955594224	10.6192257893	10.4467374353	10.6251746835	10.813502908	10.575639275	10.8832382032	10.7214342574	10.932081193	10.9722393686	11.0043636965	10.6571244528	10.7968113545	10.7658249725	10.7753840862	10.4658386364	10.4256235405	10.5529182662	10.6395690021	10.6426466401	10.6143604927
ADD37	11.2074693516	11.1052702223	10.8014621845	11.1795807653	11.5993852536	11.4796883318	11.4629505979	11.0619369165	10.9036901695	10.8018715279	10.706593034	10.4583755858	10.6526372483	11.0647348854	10.9935297257	11.1941327442	10.9298207047	11.0390047618	11.0997992159	11.2964604381	10.5122635338	10.5892724759	10.7157392766	10.7809139254	10.8871032415	10.9754384192	10.6487803664	10.9256040761	10.7147429403	10.9928692766	10.977878873	10.8746244613	10.583759385	10.5046631912	10.7114536258	10.4661115661	10.5793162192	10.7444508346	10.7185911937	10.6910479919	10.906484054
ADD66	10.9645316116	10.8367809739	10.4465716417	10.6653987779	10.8273289029	10.6101441727	10.7548322634	10.7178287213	10.7867319592	10.6344236437	10.611356011	10.5539784999	10.7339710553	10.8506848131	10.7766954482	10.7293798161	10.725382713	10.7865294511	10.9628608181	10.9988413161	10.5099065167	10.7062671064	10.76874741	10.7396507142	10.8035765172	10.8538991474	10.6594630145	10.675810442	10.6339640375	10.8218817278	10.7287177805	10.7024864183	10.5684517071	10.5571735978	10.684069749	10.555993562	10.5919011594	10.7694118735	10.6659150429	10.4767633455	10.6062593539
ADE1	12.7562445454	11.1761139692	10.652267717	10.9391931526	11.3159158154	11.3085836471	11.4861117258	11.5955784435	11.679254622	11.9809438423	11.9046580534	12.0570028036	11.8404487955	11.8923552792	11.7839004771	12.0152585907	12.1622100632	12.3486192102	12.414507777	12.365122433	11.9354380597	12.0943394354	11.9549787263	12.0172915354	11.9152024392	11.8086060049	11.7145349218	11.9440477352	12.0270890432	12.2801940226	12.2247481787	12.2364956805	12.2419261864	12.4101499827	12.3870478034	12.2377550641	12.1912392747	12.2401160845	12.1630244496	12.2468572095	12.2984471666
ADE12	12.916046306	11.9471794408	11.3658211228	11.6217324761	11.8785603295	11.9034522502	12.1624584461	12.5944252874	12.7875940605	13.0379675784	12.9849300526	12.975883782	12.6473543774	12.4527519382	12.3840165493	12.3697425524	12.5566193921	12.6788548749	12.7292608431	12.9542737859	12.9802813286	13.0452821018	12.8140487883	12.8740615177	12.5850027951	12.4815867252	12.3214413907	12.5249354001	12.5579407266	12.7034028742	12.7856857822	12.8670240323	12.8327257531	13.0940371797	12.9050123397	12.8530244342	12.588188282	12.8018003919	12.6274637582	12.7211587471	12.746707788
ADE13	12.8888203042	11.3210125529	11.3386104541	11.5985851837	11.7437342522	11.7011693382	11.8840928878	12.1258566243	12.317210314	12.6541814174	12.6703556103	12.6893771976	12.4857057893	12.4035818467	12.3092136391	12.3446917074	12.3975667668	12.5267739779	12.6035740386	12.7044956494	12.5989850292	12.7005515293	12.5764340423	12.5730585442	12.3233933212	12.332264753	12.1685523618	12.2688482312	12.333375823	12.445045569	12.4955878452	12.6168067771	12.6892155308	12.7611246278	12.6896520263	12.6326139548	12.4318151144	12.587449128	12.5279294842	12.5443436289	12.5642863685
ADE16	11.8947046187	11.7138058703	11.6331308108	11.8134942044	11.8215953448	11.954926038	11.9180281751	12.0229038211	11.8690714057	12.0478167533	11.9338384049	11.8079442096	11.6897593369	11.7138152025	11.6259158048	11.67907044	11.7799509479	11.7264950728	11.9165527082	12.0464556608	11.9344463187	11.9583816957	11.9504923219	11.9428802618	11.8410083172	11.819274356	11.8122368286	11.8958960658	11.7958705592	11.8949403741	11.8087032682	11.8332655989	11.881509041	11.7510099272	11.8341748886	11.7342201406	11.7487155228	11.647440432	11.764818835	11.709818939	11.821593183
ADE17	13.4011676109	9.683974152	8.7704640187	9.2503516835	9.7963373815	10.4798821535	10.9248869068	11.5692391396	11.7772331686	12.4621600621	12.6797377392	12.8443880922	12.4354175731	12.2103303945	11.9124638375	12.1026940373	12.5776868992	12.8401566262	13.0078562416	12.9281907427	12.7984763309	12.7749952501	12.5680607891	12.4452015541	12.1686135134	12.0179968467	11.8828578563	12.0846619828	12.3894226161	12.6105380852	12.7987036748	12.8267332875	12.9164000408	12.9647474078	13.031656614	12.8837765707	12.6522372231	12.5953187247	12.6394203763	12.7622058968	12.938169524
ADE2	12.6841051183	10.5876944627	10.3658228641	10.6494397296	10.8516744596	11.2020494391	11.2948707605	11.3277262335	11.4370096127	11.7389375674	11.6170697623	11.7166651143	11.4680151529	11.3513935271	11.3085715828	11.4871260899	11.8280203284	11.9170884434	12.0569486003	12.0391508413	11.8647525045	11.8550131701	11.6365197827	11.6788505492	11.5521420236	11.4722935808	11.4952346453	11.6915138642	11.683450231	11.8793343942	11.9753996831	11.9557892562	11.9807270809	12.0392939673	12.0551277826	12.028174822	11.7684129415	11.7475278215	11.7931814531	11.9078872626	12.0726911923
ADE3	12.919118172	12.4935173911	12.4091967894	12.3776432863	12.3818677577	12.4827441634	12.2726669955	12.0473567601	11.8672375677	12.1178315085	12.3973043311	12.295068173	12.3422703695	12.2666816783	12.0981537605	12.2860325835	12.2468247676	12.3114412318	12.3553271148	12.5287112567	12.5781968367	12.3740591527	12.3626007159	12.4403551418	12.3185389272	12.359373766	12.2788689163	12.4558668325	12.3444216004	12.4357860797	12.5153111975	12.3926687549	12.4258259991	12.298378358	12.3978450648	12.4556309218	12.3073064194	12.2333857303	12.2628281194	12.2775501545	12.5852970815
ADE4	12.4267290925	11.3779455874	11.3791731979	11.447159354	11.3963189322	11.2560002237	11.4276100681	11.6334678348	11.8653623638	11.6750208341	11.8210627229	11.8325824955	11.6715251208	11.5205421053	11.5024548636	11.498580198	11.8575983044	11.7649407799	11.9326994608	11.7925913834	11.8298180315	11.8134534637	11.7603383596	11.4487728323	11.5041090892	11.4594389575	11.5791424342	11.445442087	11.7091295053	11.6944226054	11.7390492427	11.6002996681	11.7600430776	11.7965506804	11.5937235426	11.5280835607	11.5633997055	11.50919723	11.5314042158	11.4561958751	11.7241029757
ADE5,7	12.913235904	12.2241641586	12.5753093387	12.4921506116	12.4175913047	12.6050187394	12.3153438954	12.5838263176	12.4870722137	12.7551051625	12.9561538732	12.7154210163	12.6522939222	12.4233988761	12.3449850027	12.6154117857	12.7186193507	12.7271044999	12.834504141	12.9321045504	12.9830130882	12.7687402555	12.7491701226	12.7289681631	12.4698296822	12.5096304221	12.4643585809	12.7837585406	12.6921891306	12.8091144341	12.8538573418	12.8034428773	12.8743433004	12.8116539592	12.845764041	12.8888739165	12.6692354389	12.6614452014	12.6369903639	12.7271642293	12.8802626296
ADE6	13.2864476535	12.0715672255	12.192320512	12.2467393351	12.4627087337	12.6230352471	12.3493122169	12.5176343068	12.7215813776	12.9981922694	13.0321572997	13.1185068339	12.8489840282	12.7620558847	12.6192806308	12.8137671135	12.7949215938	12.7237174063	12.9772078261	12.9818746694	13.1896470173	12.9830758912	13.0641363122	13.0657198028	12.8104135972	12.867655393	12.8421095958	12.939961229	12.9065674415	12.9740633117	13.0686992805	12.9723065594	12.9988019648	13.0230117495	13.0600579491	13.0436028849	12.8556142225	12.8712415832	12.8599232402	12.8811451957	13.0167202678
ADE8	11.5058784747	10.7518707385	10.2674295099	10.6199949904	10.9630822002	10.9470947492	11.2420162461	11.1606488963	11.2972019704	11.3121969743	11.3340647597	11.2108128883	11.2444818303	11.2084941177	11.011463764	11.0106316777	11.0716114634	11.2680858296	11.4615419417	11.6088140218	11.2026376409	11.2548189319	11.2788237003	11.3571713138	11.1909200501	11.0130685146	10.8463943208	10.9869493421	10.9982663202	11.1530878496	11.2690382346	11.3439142862	11.207563179	11.3473195133	11.4640567383	11.364643534	11.2592444085	11.3111569442	11.1947280768	11.1929845696	11.326331567
ADH1	14.2265897409	14.2086671439	14.1726216218	14.2064143218	14.2140851782	14.2990050931	14.2917230862	14.3311661157	14.2827032499	14.2990771978	14.2092004652	14.2552803596	14.1876431887	14.2297619063	14.2289338514	14.258909869	14.2424710895	14.2573839823	14.241044328	14.2814550102	14.3141160439	14.3272574671	14.3074287852	14.3070673972	14.2619841762	14.2801294519	14.3011502628	14.3237339458	14.2943869117	14.31103584	14.3235525874	14.3580683514	14.330209879	14.3069284234	14.3168943411	14.3338308771	14.3321548484	14.3169166063	14.3126087286	14.3508980374	14.3380744984
ADH2	7.4339253633	7.4040188951	6.5925744645	6.7333283976	7.3833787536	7.62068221	7.6056723431	7.1776796737	6.7866518121	6.6873954829	6.57765954	6.5469791124	6.4337169326	6.763883207	6.5807722917	6.6509441575	6.5827349014	6.7822523122	6.8451596997	7.1435827644	6.561032764	6.82880215	6.5603912062	7.1654865359	6.7511130196	6.8472878975	6.4871473794	6.706539851	6.3239007698	6.8144027329	6.5539122433	6.3252833858	6.2898295651	6.2153325308	6.3222448877	6.6302345768	6.2509195709	6.4657153583	6.1792269085	6.3441176871	6.3587513951
ADH3	13.4443228596	13.2260158377	12.9702102156	13.0961177166	13.2249437186	13.0407881113	13.060197311	12.8619300321	12.8875682349	12.887067957	12.9708739572	13.0036395522	13.1957105123	13.2743970732	13.2819482125	13.3118275573	13.1552137842	13.1250712821	12.9595815978	13.1128248355	12.9522980564	12.9561730236	13.0791780284	13.2661615392	13.2448132624	13.2769593141	13.2535032995	13.2592452739	13.1476140824	13.133320836	13.1883653338	13.0911256739	13.0652075589	13.1207712615	13.1175320651	13.188629889	13.1739772808	13.2986331307	13.2670918885	13.2718848965	13.2925980297
ADH4	11.2819432339	11.3059204858	11.4091111015	11.5468943167	11.5028720843	11.6152350451	11.6173942242	11.5221066401	11.4764763161	11.4457896963	11.4334821478	11.2957486258	11.4319495903	11.5669516354	11.4041190765	11.568345411	11.5763482557	11.5691600518	11.5846431199	11.6889997592	11.3995157661	11.4491339689	11.6334264183	11.5964086353	11.5329248951	11.6417259293	11.4744763232	11.6071853656	11.448663809	11.5060779594	11.4326563214	11.5273880067	11.4063595524	11.4067341584	11.6614540993	11.5372062007	11.5061243922	11.5271479939	11.5856706884	11.5631113341	11.5036451993
ADH5	11.3196845193	10.7398325405	10.5733627661	10.6568377429	10.7165483862	10.5195880795	10.2819329569	10.0797028305	9.801534671	9.78341234	9.6673635474	9.7501437137	9.9699596157	10.2998743218	10.2435079018	10.5039162755	10.2770918932	10.20996253	10.0030174218	10.1146876576	9.7074425007	9.8781668533	9.7887412609	10.0529507124	10.2411895213	10.149604416	10.162600976	10.3158942117	10.138567539	10.2193499569	10.1395574235	9.9576237425	9.8311743457	10.0210732226	10.1325825761	9.9858542166	10.0173844495	10.1739583726	10.2688421312	10.1293905675	10.2808986926
ADH6	13.7151834804	13.5215446743	13.2175798522	13.1157997239	12.9758885231	12.6664906299	12.6924658574	12.5600204595	12.6000820684	12.6978151214	12.6124833721	12.7075148263	12.5771173683	12.6017416129	12.4993958012	12.3582987275	12.3138341138	12.231648585	12.3546624108	12.4469391111	12.2359644846	12.5655933874	12.4708101197	12.6594395012	12.5148151045	12.5021371188	12.2980003645	12.3852161869	12.1974294787	12.3076085615	12.3292043778	12.3051646845	12.3792181763	12.4362234195	12.4697722623	12.4607170533	12.2968274005	12.431887737	12.3153238622	12.3685946874	12.2612918824
ADH7	6.0287780611	5.7520642355	5.620283461	5.6852109871	5.9942665059	5.6965343658	5.7200488753	5.662218324	5.5737748565	5.3403199329	5.9752609117	5.5817004793	5.836716939	6.1300673402	5.7294119764	5.6425122896	5.4825015045	5.4783891705	5.2172323892	5.7597893998	5.7489822464	5.4673351188	5.3864710708	5.9623597162	5.9746515719	5.9738647029	5.6885468297	5.8182388243	5.4385475557	5.4987434396	5.6558428987	5.3934288584	5.5120943269	5.5326497855	5.6111417254	5.3497767936	5.4438835857	5.6352629787	5.3077959281	5.3789329313	5.9733008381
ADI1	10.1053287236	9.8794449453	9.5077572403	10.0043779043	10.476588484	10.3104385186	10.238731427	9.9243603491	9.8691360241	10.0041081862	9.929282112	10.1520161822	10.1110207773	10.1375537822	9.9360964403	9.888868646	9.8174934733	10.0298156531	10.0725778991	10.273154354	9.9877912582	10.127204642	10.160634487	10.1677787713	10.2576631414	10.0944913811	9.8820682792	10.0260209068	9.9875654612	10.076827305	10.1361043229	10.0429921959	9.9387148699	9.9992125141	10.0887580892	9.9628292727	9.9494073185	10.1016983374	9.9294066294	9.8968062295	9.928506792
ADK1	13.1431523653	13.2001770923	13.0706053714	13.1053681151	13.233360122	13.1732317229	13.2161583533	13.0927570235	13.1166588066	13.0379087002	13.0305344067	13.0117581986	13.0296835002	13.2151157214	13.1691757811	13.1872454851	13.1631440741	13.1641808875	13.261810107	13.2360814718	12.8953660893	13.0298872322	13.0472931653	13.1081655864	13.0581563257	13.0857311289	12.965679508	13.0568515674	13.0033341655	13.1319968304	13.0905043595	13.1173172948	13.0275689659	13.0294917778	13.092422115	13.1073102166	13.0065962512	13.0481590195	13.060867702	13.0808074421	13.1307573959
ADK2	8.9317752881	9.7948247572	9.9714232616	9.9026464707	9.7878108146	9.3753562156	9.1581867755	8.9072559975	8.5440493199	8.5263229166	8.450315252	8.9526754548	9.5126639883	9.8251356081	9.9495299782	9.99445485	9.5936933522	9.3906992863	9.2583467883	9.2009532215	8.6636513113	8.796828488	8.9029453748	9.1485514995	9.8040398626	9.5129315827	9.5133494729	9.4470081117	9.4199467591	9.455448697	9.350995913	8.9010850339	8.6576836717	8.8573497444	9.1298603961	8.8713521147	9.0236920836	9.3952627932	9.1293670275	9.0984524549	9.216956727
ADO1	12.6677954037	12.4599637159	12.0655579792	12.2866418374	12.4527331284	12.4790120883	12.446004176	12.4024033327	12.365132794	12.4651617168	12.3831786297	12.4290733353	12.465766153	12.4818105408	12.4164236721	12.4755394507	12.3802267197	12.437969205	12.3278841436	12.527123635	12.2104947047	12.3925961623	12.387271999	12.4613093533	12.4340926466	12.4421247768	12.3656444804	12.4094142439	12.1824137866	12.31121136	12.3386044007	12.2706885583	12.2037282035	12.1990739444	12.3011281177	12.252571965	12.2227991602	12.295141555	12.2107448885	12.3109082532	12.1701116214
ADP1	10.6313266083	10.5263056665	10.6077528838	10.6006227356	10.7497177973	11.0224317445	10.7118185255	10.9375685569	10.876478438	10.9933170946	10.9582844053	10.7513215814	10.3847929983	10.4701948066	10.3751429823	10.5762812708	10.621480868	10.6492889621	10.6476794935	10.767857218	11.2080435177	10.933092718	10.751438526	10.6114442634	10.5443066415	10.7263676158	10.6255770237	10.9254754147	10.7023149355	10.7951489494	10.8310578858	10.6373630695	10.6886936029	10.829342074	10.699122221	10.6059866469	10.3592141752	10.6002439872	10.5224674292	10.671412796	10.7392089678
ADR1	10.0277021417	9.587994593	9.4999304186	9.2446448856	9.4534913631	10.3778348557	10.192325829	10.0873924489	9.8226308565	9.8591909523	10.1565740797	9.7059288507	9.6153442632	9.2180765324	9.1721436665	9.3577803018	9.451767249	9.412830153	9.6666109088	9.8580079511	10.3075282023	10.0267009124	9.9583268299	9.7374666297	9.6944620297	9.7849095193	9.6293716404	9.6718939947	9.6187805149	9.4246130632	9.7184631295	9.1266612725	9.4151051316	9.3277518028	9.5422627237	9.0690472291	9.1109767025	8.8936596044	8.8814135388	8.842506172	9.2673065212
ADY2	6.0742033927	5.7890564442	5.7926813307	6.2051849792	6.3887318979	6.2029785875	6.1793249151	5.6985463958	5.4986746372	5.7916322565	5.4182018365	5.3080109286	5.1387736315	5.6362745448	5.4708713373	5.6771051501	5.6028455261	5.5536145132	5.6215545219	5.9082038599	5.508769152	5.3212492221	5.2427074105	5.5906121602	5.3580872472	5.4186642176	5.1768772253	5.5776800313	5.3756070874	5.7100675642	5.7097995954	5.2631410446	5.1969607178	5.2931442227	5.6684831838	5.1766154804	5.0570238215	5.2127922816	5.0143694251	5.3199789317	5.4728094819
ADY3	9.8005437151	9.2010961182	9.04115058	8.7306879759	8.6574637004	8.5672963008	8.549876619	8.4854305253	8.5754130504	8.5911206049	8.6161512379	8.4477731777	8.7250070586	8.2919574384	8.413703862	8.4880978198	8.6425994097	8.3666863516	8.4196248911	8.4279314675	8.7663875476	8.7211490932	8.7827351472	8.5702334877	9.0064592798	8.6446291049	8.8125864765	8.7265173304	8.5987370282	8.6355751228	8.6056540817	8.2368132182	8.118765899	8.2619048086	8.4087959767	8.2794727978	8.1574851726	8.2332176506	7.9952421218	7.9519805534	8.3385477596
ADY4	9.1090661977	9.0767485007	9.0846518162	9.2402622534	9.4156021504	9.4288705136	9.3434225933	9.2584990463	9.1729445788	9.3502919992	9.0730540028	9.0685234652	9.0321849844	9.1104945778	9.1174200394	9.1567776524	9.2362534812	9.0489047451	9.1594257189	9.2818748271	8.80119503	9.0499425571	9.0567170034	8.8423782554	9.0393644634	9.0365114007	8.9908712582	9.1985351425	8.9108051312	9.0493525624	8.9474799137	8.7141323951	8.5395123917	8.7163755673	8.8527434215	8.507420945	8.375665528	8.6797358434	8.467532162	8.4922824434	8.6327517572
AEP1	10.159078433	9.8815183435	9.9990000454	10.0360594657	9.9538181531	10.2754147759	10.1381271446	10.2470244309	10.2667222298	10.3394872549	10.2788883958	10.2456510726	10.1455710301	10.1382617454	10.0097672141	10.1320661176	10.152728967	10.1629780975	10.1768538954	10.2669190069	10.4000280712	10.4119051329	10.3812088729	10.2507892526	10.3323826074	10.2814516108	10.2666477625	10.3815821596	10.23189809	10.2272204885	10.2392705449	9.9638392054	10.1534451894	10.1679652394	10.2069576525	10.0457916203	9.9737389617	10.0475908213	10.0214810652	10.0343791294	10.0916916332
AEP2	9.782090252	9.6323145292	9.834848877	9.7446186906	9.4535528858	9.6032099518	9.5832701812	9.962765462	9.8420339963	10.0443439394	9.8688892763	9.9448402869	10.0098122143	10.0760646728	9.8657532527	9.7595358774	9.7705583079	9.7818744464	9.7601421528	9.8986870681	9.8228408683	10.0022957913	9.8822025454	9.840612479	10.0402654267	10.0159909897	9.8916357456	9.8785785622	9.7510760219	9.7708760384	9.6192295268	9.452565331	9.5990807407	9.7093834883	9.6384813778	9.452775934	9.5654293595	9.5651228183	9.5820288625	9.5647311804	9.4711555917
AEP3	10.0859774752	9.7386888307	9.7060478046	9.5102912149	9.2116422366	9.412608196	9.2149318004	9.4168852707	9.191509905	9.4056510013	9.5273058456	9.5637234886	9.7986940304	9.7233356983	9.4504117171	9.5526165322	9.4672790449	9.3447230358	9.4264680109	9.5908108178	9.4614375436	9.4390710785	9.7748668654	9.723726846	9.9804489603	9.857505986	9.700618145	9.6787668556	9.6468435852	9.5198610622	9.4022321321	9.148273663	9.2962864276	9.4032767582	9.6091972686	9.2133856421	9.2533960275	9.297965623	9.3144096931	9.2479251214	9.2510379299
AFB1	9.9706955814	9.4143688109	9.1098605974	9.0046906084	9.0508353899	9.041555691	9.2660687335	9.1438516366	9.1292121516	9.3007757012	9.0658695565	9.334358223	9.3519222301	9.1831766089	9.0140916584	8.9626349068	8.9479745325	8.902828856	8.7035440062	9.0724674276	8.9756143668	9.0731310508	9.1042232987	9.1168827744	9.351364582	9.3133754352	9.2646061158	9.264711671	8.9992134438	8.8791233419	9.0264560496	8.3842525903	8.3844196386	8.6860384969	8.8210105539	8.5379119143	8.50960606	8.8620244475	8.5875067844	8.6783225712	8.5598102894
AFG1	10.9678773762	10.8570515385	10.6632758362	10.8049248531	11.2294847017	11.2569827326	11.2881726187	11.3479441531	11.2422168899	11.3848056826	11.418529658	11.2507362001	11.2064231582	11.1977054583	11.1550549776	11.099947893	11.1681139036	11.1991304461	11.2373058509	11.3423320203	11.2600690379	11.1738344884	11.2688578127	11.2639352185	11.1446024456	11.0097632256	10.8809811333	10.9433615868	10.787507289	10.8457529225	11.045577378	10.800721205	10.8995298086	10.8750110644	11.0473304044	10.7945165794	10.6757628766	10.8275212558	10.7237448692	10.7151082006	10.7467376736
AFG2	10.2795739835	10.5466335792	10.7839940544	10.890756164	10.9643381239	11.0166004806	10.668802151	10.8866756256	10.833894017	11.0954689606	11.2839058541	10.953420587	10.854595937	10.8884045078	10.67880236	10.9827700858	10.7311634899	10.7134622369	10.763558973	10.9227506028	10.9036479692	10.699318098	10.9562182539	10.8589663094	10.5802226043	10.8149135766	10.6851793202	10.8506583276	10.5896818808	10.7656006399	10.547622314	10.5680290246	10.609420652	10.5169667115	10.7289670119	10.6780366041	10.4296111666	10.1731640086	10.5713609792	10.6564343173	10.5041256116
AFG3	10.8812782735	10.8575031615	10.9076259993	10.8839614049	10.8585834248	11.1708507584	11.0746980649	11.0777539733	10.7879800183	11.0882890865	11.0523369804	10.9114583498	10.7717645096	10.8727459963	10.7052833598	11.0024167801	10.8441624715	10.8794315349	10.8694804438	11.0624046696	11.028331672	10.8031251863	10.9230673279	10.8656557072	10.8450670969	11.0015059185	10.9313230598	11.0797364866	10.9523493104	10.9589514173	10.8615171309	10.7398132603	10.7411221878	10.7418297304	10.9088992973	10.7012410696	10.6098222884	10.5240368194	10.6954911192	10.7077674212	10.6917107195
AFI1	9.4984215625	9.3868305906	9.8755597732	10.2023391298	10.362960265	10.5699342021	10.4759300126	10.4761427622	10.2850987963	10.3937596362	10.331124005	10.0268745949	9.7728538035	9.5361023427	9.6786714815	9.9237752751	10.0427037166	10.0193394282	10.1487300711	10.1494699914	10.398893584	10.0782803449	10.1765525331	9.9273535046	9.8022454399	9.8000339342	9.7653598913	9.9490208747	9.7964657496	9.8675319086	9.9180013072	9.6929899359	9.6761102353	9.6199540112	9.816455855	9.5069935149	9.2559607121	9.4606997901	9.3290030613	9.4833636322	9.688172725
AFR1	11.3217552757	9.3766477898	8.331582936	7.8699701293	7.9720419424	8.2730431459	8.6771952707	8.8021399941	9.0298084908	9.3509299515	9.2935220069	9.1686467774	9.1938599767	9.017566479	8.5197457702	8.5895033638	8.7216713854	8.637979628	9.0889672399	9.3822172288	9.0541828316	9.4028180995	9.5543282001	9.4376098512	9.6071828615	9.3087238296	9.0025801079	8.8699968861	8.6049116504	8.7216570615	8.5980937907	8.3794993669	8.5501225225	8.7696638416	8.9020305747	8.6474490187	8.3327145417	8.4589819788	8.2609637586	8.3560795233	8.3164284431
AFT1	10.8501552177	11.1674281802	11.3215115071	11.1904643886	10.9643140342	11.0973694482	11.2480136018	11.2117169364	11.0696295381	11.1672009392	11.1418449253	10.9212599973	11.1426953123	10.9139921751	10.9741226769	10.9312248294	11.0386093009	10.9835448403	11.0475980745	11.1294573582	11.3207693531	11.16705289	11.2088459001	10.9936653801	11.211720231	11.3311718394	11.3129623379	11.0904682023	11.2166548172	11.1280747514	11.0411467397	10.9416500571	10.9092816036	10.7403504919	10.9231677603	10.6044103943	10.6770628571	10.5856007958	10.6627394662	10.7106467137	10.6100743724
AFT2	9.40186467	9.3113188176	9.484413199	9.3057542895	9.4780934096	9.5870343089	9.7569054914	9.640880599	9.6224360758	9.668756002	9.5420740971	9.5449164879	9.5641809391	9.4763672928	9.3113311821	9.3649252615	9.4594275687	9.4520702157	9.5689237028	9.6885920761	9.4682764961	9.6015073436	9.6422218146	9.4435540137	9.6084869056	9.5655655416	9.4000038919	9.4617450822	9.3964242225	9.3889701256	9.4159227526	9.1048185264	9.2741053459	9.3625467354	9.4983853664	9.0067398886	9.1487463546	9.1879594883	9.0753202632	9.1037474011	8.9026225525
AGA1	13.4412615212	10.6663294043	10.0011317683	9.6964658121	9.4166316491	9.7148917558	9.662624187	9.74511461	9.4488392101	9.6575452631	9.8871008044	10.4411239685	10.567810566	10.170131931	10.3230404339	10.192360213	10.1163740465	9.9202316995	9.9745010827	10.1309129996	10.8429683489	10.8992978816	10.7769953558	10.8851347359	11.0485854736	10.9368139155	10.9460509757	10.6862494275	10.6283806444	10.5965747409	10.5943093426	10.4001340358	10.4767532304	10.5680949487	10.7420900407	10.3185626391	10.3889053775	10.2809689774	9.950605374	10.1858618046	10.0002634606
AGA2	12.1417552975	9.3051486439	8.1324731714	7.8708527381	8.3391517181	8.231339295	8.4732753357	8.3415249031	8.5117009022	9.014740002	9.7016154068	10.6601935997	11.3882721908	11.4224541886	11.0933269836	10.8319288254	10.4272643633	10.2050959094	9.9556515742	10.118274759	10.2763830384	10.7567342986	11.6136300091	11.8711872286	11.9566811423	11.6570671603	11.4617657374	11.3374944453	11.0957462478	11.0312499062	11.0926176612	10.8509444279	10.8300712014	10.9714552762	11.5723472949	11.4905072723	11.5661024244	11.5144594437	11.2662709178	11.2303568521	11.1295755639
AGC1	9.6295908068	9.3197326193	9.4128944897	9.4118574613	9.4940687934	9.352887252	9.3029568144	9.1351317162	9.0823425848	9.3031673439	9.252495909	9.1223574788	9.2263581867	9.2145624044	9.2056684389	9.2611394047	9.203879105	9.1430920271	9.1082860795	9.3589628732	9.3687185926	9.3695500763	9.4215280263	9.4138314382	9.4639556721	9.4985850674	9.4683173581	9.6013986116	9.2994791435	9.3374232935	9.3556763745	9.0101933525	9.2085670551	9.0335631804	9.3077949724	8.9717630659	8.9942129503	9.0745556298	9.0989183559	9.0601170069	9.3660742877
AGE1	10.2869540583	10.1061650108	10.3887877254	10.1981307905	10.0679640636	10.0880770105	10.1609505091	10.2811813512	10.3777839509	10.3304791302	10.2011660732	10.1064252745	10.2569053682	10.1443639322	10.0616096473	10.1914016149	10.3011273689	10.1482916254	10.2874450002	10.3816342431	10.4152420024	10.460720574	10.3729326051	10.2235437032	10.4285555726	10.4172046243	10.3973389723	10.2119217713	10.3367871683	10.1841603744	10.2730762115	9.9812056451	10.1260205852	10.2407993035	10.2712687936	9.8648911843	10.13848347	10.116703331	10.0499987221	10.0050883966	9.9061457757
AGE2	11.737937218	11.6225092136	11.6344542884	11.7088050552	11.6648221005	11.4183664658	11.7927802873	11.4227432513	11.5411018874	11.4739184019	11.4917347228	11.228024749	11.4553083494	11.4654972435	11.5426256455	11.4591905245	11.3763567635	11.3879191581	11.3946272273	11.4518319233	11.2337289604	11.2638587051	11.2684283367	11.3216540019	11.5754541971	11.4497715037	11.3938075306	11.3411345954	11.3468902274	11.3638063291	11.4189914731	11.1717770501	11.1685553517	11.1645711695	11.3531568579	11.0978594209	11.2127193959	11.3118922961	11.2938062911	11.2187666344	11.4012550446
AGP1	10.5108518683	10.2954321619	9.9216679346	10.0148280797	10.324244013	10.4640599988	10.3005642379	10.2884961916	9.9287301774	10.2263011732	10.1282492516	10.2060925049	10.0528013144	10.2958951252	10.0926703409	10.327297454	10.1651046709	10.1547919265	10.0437723069	10.332300399	10.1376738182	10.1685887738	10.1608412967	10.3982364024	10.3942361645	10.3485723249	10.1629831419	10.3751971757	10.1113960569	10.1342769182	10.1205528548	9.7959852392	9.7324764246	9.9769642877	10.2120572064	9.9826714437	9.9898323838	10.0160877441	10.0194592339	9.9837406047	9.9633457788
AGP2	10.007801763	9.4427142272	9.3276487819	8.8078818946	8.2983261189	9.0642736864	8.6133112782	8.9246215088	8.6523258768	8.8534077116	9.0167438908	8.8642935666	8.3998724496	8.4468253691	8.2422128456	8.6304666666	8.6973571064	8.5327809913	8.7022978916	8.9042502021	9.1564689181	8.9539708182	8.9896956801	8.801931215	8.8098931983	9.1545776911	9.1086343764	9.2997487635	8.8279254093	9.134518504	8.938081659	8.6849633288	8.7851123559	8.8391002875	9.0302832597	8.7515088314	8.5862021499	8.3667752105	8.6160260847	8.699424336	8.7432982751
AGP3	7.6747283134	6.8922902456	6.7384566776	6.8004842181	6.3956853472	6.8779109018	6.2934882766	6.5850551118	6.4263304876	6.9330463826	6.9964790389	6.8239363317	6.8307192848	7.0312071043	6.5780396921	6.6888209035	6.4391665569	6.1925702108	6.2269940268	6.7730287649	6.4966754149	6.5999183152	6.8819331575	6.7249105199	7.0394473759	7.0177955533	6.5752704769	6.6117326151	6.4173700063	6.5471993972	6.3696088654	5.9808680536	5.9913393968	6.3162584024	6.4490438548	6.1608585407	6.0293716723	5.9508121694	6.2292215799	6.240246998	6.4040917174
AGX1	9.2973232801	8.9504915873	8.1843740861	8.3983539418	8.6207276022	8.4718462113	8.5897575418	8.437898203	8.2945730662	8.2408569936	8.086157637	7.7225868544	7.8127688566	8.0242436011	7.8311123515	7.9579772434	7.7202638606	7.6746344252	8.023677158	8.1936998358	7.4737056168	7.7717310498	7.9491519617	8.0856354711	8.1819774004	8.0366763008	7.797926781	7.803895913	7.4501178586	7.8951805481	7.7951788676	7.4384061981	7.2483670536	7.4549028748	7.9017672549	7.4063986447	7.3228165625	7.7623899626	7.4300132054	7.4901471663	7.6464484168
AHA1	11.8122936627	11.7022725745	11.8465573123	12.4609972042	12.6819802375	12.6228740418	12.7200089624	12.4311813004	12.3985625131	12.2624304696	12.1228605701	11.9068190688	12.0144317583	12.2883839662	12.3080843094	12.431601358	12.4844209142	12.543505468	12.8053176025	12.9556229714	12.6519072866	12.7796646921	12.7425632702	12.751761667	12.7398598985	12.7101383256	12.8031523975	12.7077257309	12.7649951386	12.7968257744	12.8239480682	12.8042755208	12.8520656986	12.7064048818	12.7658655065	12.5335094975	12.6634877753	12.584568879	12.73981669	12.5786465968	12.5674430688
AHC1	11.0149699994	10.5365563944	10.4576351911	10.4212852293	10.5899729942	10.6017664783	11.0335144251	11.0654629911	11.2892498925	11.2783387966	11.1657138905	11.0444848039	10.9253711956	10.5994110601	10.5909581617	10.515908569	10.5111924851	10.5414529382	10.8892430262	11.0878620226	11.1959120565	11.1999119027	11.1943023056	11.1848810491	11.117112063	10.9780499897	10.9950845204	10.8983228156	10.9085973718	10.9373057122	11.0960138717	11.0103367743	10.8954329988	10.9434815522	11.0410876033	10.8533501487	10.7775219924	10.8707557781	10.6599954781	10.8312092092	10.7050877629
AHC2	12.1791799494	11.7875889217	11.4527815476	11.4153639879	11.5071060764	11.4056765186	11.5026758835	11.5644208446	11.7248123286	11.5806730108	11.6645507426	11.4417605	11.5778872858	11.4314810766	11.2851434	11.2599439585	11.1998401205	11.4561924702	11.5534097304	11.6631016868	11.5967164509	11.6210882199	11.7393581508	11.4978755293	11.7300263791	11.5916076577	11.5235824504	11.5593800018	11.4059442093	11.4064101203	11.6701184166	11.4375158236	11.4935169414	11.5243282283	11.5615432932	11.4255829265	11.5072060882	11.4783984979	11.5445351656	11.2883489483	11.585017931
AHK1	10.7609276274	10.7437518349	10.9471336916	10.881591973	11.0468420202	11.3662761192	10.9976160387	11.0073693928	11.022352886	11.0664059307	11.0225047228	10.7879786166	10.7910962749	10.613723202	10.567455466	10.7787854732	11.0254767563	10.9926306284	11.0389515422	11.0391812149	11.1851400263	10.9812490833	10.9587368316	10.7012540051	10.8061634238	10.7799034514	10.8835210652	10.9540249983	10.9002663213	10.8849658214	10.9608905347	10.609651495	10.791143583	10.7160964095	10.6586532041	10.4256032012	10.4345519025	10.3535779789	10.4584635536	10.4032454047	10.7798301309
AHP1	14.3405109983	14.2413068468	14.184275782	14.2150689594	14.317109106	14.3126124187	14.2770965502	14.2436912983	14.258719937	14.1980203666	14.2147505272	14.136952421	14.1502519882	14.018979173	14.1616461573	14.1367104596	14.2454630972	14.2134758405	14.1727415086	14.1961726087	14.1802791133	14.1253082486	14.1508958268	14.111320622	14.1207007938	14.0855046044	14.1345798649	14.0299449099	14.1109609672	14.1162471756	14.1584267098	14.0953552522	14.0972643851	14.0288697891	14.0504500484	13.9884070022	13.9962813361	13.9572441669	14.0446698391	13.9562491455	14.0484610647
AIF1	10.3909203213	10.0566048455	9.8990150591	9.9455234183	10.0889536186	9.8003318812	9.9869554621	9.9869813573	10.0011638094	10.1570448344	10.1303213514	10.2334610761	10.3821178848	10.5194703418	10.3396500751	10.4494833371	10.3560969985	10.1302310168	10.0956842897	10.2464732739	9.9670475215	10.1419420417	10.2170225408	10.3603021115	10.3886165437	10.3755218572	10.4105904366	10.2977804793	10.1770750772	10.3041356034	10.0935301741	9.7904051792	9.8666483375	10.059112538	10.2533046314	10.1004641104	9.9218744139	10.1000699122	10.1053579807	10.0582617136	9.9744841836
AIM10	9.9358046645	9.5931163247	9.7253597272	9.9933231933	9.9470992906	10.0466311583	10.0121002274	9.9022577115	9.8638375544	9.928397891	9.8223836606	9.8933836358	9.7971507073	9.8811846094	9.9016565723	9.9436288472	9.8402508086	9.7944238879	9.8344619791	9.997307873	9.8128480356	9.9009218367	9.9442516713	9.9510746037	10.0383066096	10.0025205765	9.9159529478	9.9506468071	9.8389627087	9.9511276603	9.9169808963	9.6789449713	9.7401622436	9.8941744182	9.916333191	9.6830450366	9.5496382707	9.7539014895	9.6773645959	9.7371416553	9.7404013282
AIM11	9.7010369113	9.771117114	9.7428981966	9.6971096192	9.7942401363	9.5133615011	9.5046309959	9.1805889117	9.1678411797	9.3321449184	9.018606012	9.3384728852	9.5261483518	9.8797931829	9.6001179392	9.7440662609	9.401268354	9.3619991534	9.2600403512	9.6219367032	8.8907028955	9.1318859072	9.2615877761	9.5384578748	9.7138178901	9.8061316842	9.4857721649	9.628651288	9.180890843	9.5882710733	9.3441223261	9.0404310489	8.8618541361	9.0993881058	9.3837627026	9.2772088254	9.1945842547	9.5611692817	9.3167648208	9.323502167	9.1942706789
AIM14	9.0710271559	8.7738326873	8.9644826026	9.083282773	8.9799763445	9.2679287634	9.2473435884	9.7788755548	9.4605361793	9.714565769	9.6117410417	9.5638914868	9.2958108441	9.2851067826	9.1545907003	9.3722604361	9.3388568869	9.3019374745	9.4174501863	9.5773032643	9.6908146249	9.7042118598	9.4939277434	9.2553915518	9.4192401294	9.3846031194	9.2835186818	9.2218555722	9.186696195	9.2129916229	9.1173160978	8.9469379749	9.1560618974	9.2604101343	9.1674858032	8.9005582994	8.8037439001	8.9757765784	8.9322736513	8.951058175	8.8702698411
AIM17	10.8116319099	9.9778620761	9.0057693279	8.7328543904	8.8474406828	8.6687029518	8.9757086123	8.6585385032	8.7188548837	8.6510018949	8.6762948496	8.3365881677	8.4764295224	8.2975296294	8.1962245788	8.1067523293	8.4368929895	8.4938340383	8.8190984476	8.9866023089	8.7318558287	8.7384478283	8.711849803	8.5126720211	8.756453656	8.800420327	8.6909623837	8.6380871383	8.6320290219	8.6946561063	8.7923028363	8.4884320826	8.5005617808	8.5064964689	8.6339312054	8.5436773602	8.4005931711	8.3919552079	8.3762506299	8.2082266761	8.5258354043
AIM18	10.1875659016	9.8040458692	9.8032078318	9.9807442454	9.9720538261	9.733971932	9.946635917	9.7489026058	9.7254261118	9.5752072724	9.5706976558	9.4530875729	9.7535260041	9.7352367639	9.7421928732	9.6923430201	9.8746127665	9.7590351497	9.7680977079	9.9462427861	9.6119722598	9.6210166918	9.7641693851	9.6317086326	9.8358910348	9.7912385011	9.8920244906	9.7350115134	9.813748052	9.6586176994	9.8110244312	9.5302397006	9.4652872404	9.3877368208	9.6331203354	9.2700495646	9.4832445448	9.6024888601	9.6269035637	9.4563715224	9.6629718106
AIM19	9.6196354499	9.1024183302	8.7951500854	8.9058567623	9.1952592499	9.2798028457	9.2936273129	8.9805692192	8.8990704298	9.0747854352	8.8980685004	8.6933722683	8.7409016572	8.9656611262	8.768126394	8.8224632722	8.6955434698	8.7851996603	8.9194473362	9.4083605365	8.7961715442	8.8039165283	8.8466324352	9.0845151289	9.1145763275	8.9051973819	8.7915426382	8.966885592	8.6470049856	8.911675996	8.9753613479	8.7133847486	8.4882086965	8.6123078151	8.9137630751	8.5035028297	8.4395346394	8.8080060235	8.4868449254	8.6878934358	8.8014325312
AIM2	10.8328280596	10.7081109869	10.6378181276	10.6983676009	10.5587613786	10.6671248417	10.6450727467	10.5472027333	10.5335075661	10.6574776549	10.7540566862	10.5964111115	10.6098923304	10.8213318705	10.7101649438	10.7030954731	10.4993525539	10.4953406402	10.5265895944	10.617675875	10.5822633083	10.5322478115	10.5122391868	10.6168593148	10.6773126667	10.7321413221	10.5822782627	10.6955256455	10.4554290214	10.5735166198	10.6015212336	10.4594575363	10.413424107	10.5172231308	10.4526784556	10.424629956	10.400199227	10.4845091344	10.494266207	10.4553567592	10.6060279484
AIM20	9.493066212	10.0052009618	9.9995004349	10.6915043572	11.4178263494	11.8384097701	12.5485560186	12.7934785077	12.969641969	12.9253732617	12.894779937	12.4144993656	12.0706473406	11.7303360308	11.1884484059	11.1117148361	11.2455519351	11.8865464351	12.3443128861	12.7168524095	12.6028185222	12.6952738811	12.5682778409	12.3034167073	12.0504581818	11.7661903377	11.4061475915	11.4922294599	11.3854446958	11.7256151342	11.9022043717	12.173288507	12.1519345274	12.238098724	12.2270452355	12.0452138628	11.9352634441	11.8199610613	11.6111062821	11.5273634996	11.3696867453
AIM21	10.4707810475	10.2126342997	10.206303173	10.2200447637	10.0795100151	10.1143303798	9.9193792082	9.9424132468	9.6739539591	9.8926248348	9.8085833506	9.861278315	10.0705257155	10.0766968486	9.886648957	10.0000754619	9.8730516965	9.8378020806	9.9209949319	10.1528349171	9.8187975052	9.8388424467	9.9504663343	9.9789300461	10.0950038095	10.0937088751	10.0297348129	10.0689784293	9.9423342003	9.8769262627	9.806650102	9.6948581902	9.645620373	9.5767175076	9.8584783189	9.8041008019	9.5907015773	9.5142034106	9.5934338557	9.7296272928	9.6254753616
AIM22	9.7421455039	9.4946071949	9.5416171891	9.462864693	9.5756323173	9.3295004436	9.722789808	9.6391170489	9.7754950425	9.5532819362	9.7509491459	9.5354172347	9.8972480049	9.8161118315	9.6394600771	9.6936968139	9.5385758241	9.5689627139	9.6462352901	9.7498152478	9.6106768795	9.7503580597	9.7800223232	9.7474961276	9.8593607702	9.7195863553	9.6915634463	9.6732258151	9.5531587573	9.5670467479	9.5693451226	9.0696751279	9.3974933002	9.3522120048	9.4387402462	9.0337888974	9.3822618228	9.4828713886	9.401112063	9.0942055772	9.4203922168
AIM23	9.7302928445	9.3423502542	9.2874214683	9.3175719455	9.436902678	9.3087877379	9.604663471	9.3652777444	9.3949114792	9.3388176126	9.3879830566	9.1149128583	9.2335390025	9.1829348652	9.1082496607	8.9762464503	9.0989928307	8.8487727856	9.0222743312	9.1008533689	9.2861304	9.276332078	9.2247981919	9.4461407656	9.8345352851	9.3880554625	9.535846174	9.3083463269	9.3430747141	9.2443229923	9.4009023269	8.8891464212	9.0945620458	9.2327531436	9.2769221703	9.0460668257	9.0770338485	9.286879321	9.0928239301	9.0764542341	9.3189304981
AIM24	10.0506678234	10.0188636645	9.8469052102	10.1651712144	10.1466107286	9.9908376293	9.9515547468	10.055434734	10.1193844468	10.0835472823	10.0142349707	10.1278395193	10.2190923927	10.3169146405	10.2476469795	10.1320661176	10.0016497081	9.9451678162	10.0567397599	10.2388771246	9.9852941445	10.1320483191	10.1323632143	10.2569617205	10.4387395181	10.2335390528	10.2317199785	10.1531180094	10.0156376414	10.1894299392	10.0234724446	9.9328723257	9.9114396381	10.0719851932	10.0553781545	9.9112368054	10.0072934672	10.1483522456	9.9893170245	10.0406185636	10.052524336
AIM25	10.381593291	10.2685795024	10.0750844691	10.3177259985	10.4114265872	10.3142554633	10.266164293	10.0816802151	10.0857120216	9.8911870676	9.9436960735	9.8639427393	9.9303679265	10.1372384278	10.047128665	10.159376967	10.1345204355	10.09572156	9.9734959763	10.1413262138	9.6302024082	9.7811353614	9.8096128549	9.9078905952	9.8884243898	9.9448340751	9.8226580565	9.9764316673	9.8144521407	9.9086144793	9.8400394302	9.6261775319	9.5212584891	9.7275342935	9.7833825366	9.5800107042	9.6033735065	9.7441672738	9.7124714516	9.6767843578	9.7432021845
AIM26	4.1444518019	4.0857154244	3.960737636	4.2218904751	4.064436628	4.2908548184	4.4400979208	4.0592725165	3.9997002074	4.2636400364	4.2382126846	3.9330743313	4.2330871965	4.4696937228	4.3778680328	4.3831566356	4.3895814969	4.2286254664	3.8664409279	4.3858512651	4.3128377705	4.1596428696	4.3988998754	4.429945087	4.067815605	4.4868272859	4.421513049	4.6267518826	4.2230520579	4.4468496236	4.2530781555	4.342964463	4.2193534404	4.3141733714	4.7805160619	4.1956104138	4.3801227571	4.4097768803	4.4076178152	4.4996631019	4.4090158208
AIM29	11.4293997804	11.2641782969	11.2134174808	11.3168769061	11.3083502798	10.910116261	11.1428761057	11.0696349216	11.1274589284	10.8196434049	11.1038048868	10.758276899	11.4168603644	11.3699195349	11.3697460782	11.2218599779	11.21200811	11.1751098297	11.2335294372	11.1580487025	10.7212302428	10.8215640704	11.1553755923	10.864689739	11.2959556421	11.1567966498	11.2252530903	11.0044598475	11.1244663082	11.0974495275	11.1499134815	10.8167971502	11.003935985	10.8587626244	11.0526105476	10.8175604414	11.1613665728	11.0061363824	11.1635867743	10.7868323828	11.1210900264
AIM3	8.7894249552	7.9852511089	8.3149621432	8.2029204743	7.975491223	7.8412649968	7.8318457757	7.5432430888	7.4438231872	7.7918256398	8.1237498781	7.681431517	7.7788378132	7.8571046226	7.3904490431	7.7060354703	7.304294989	7.16907566	7.3779451571	7.9282526119	8.0452508158	7.7164329828	7.8180541068	7.7529407965	8.2147702928	8.0129018212	8.2607086526	7.9766146014	7.8516961331	7.7993820133	7.7166715843	7.287557794	7.2671012331	7.315941176	7.6316848205	7.2828026951	7.3271850755	7.1829230229	7.2817400168	7.4591885613	7.6701667617
AIM32	9.2780598509	9.2288019374	9.0151134966	9.1813494295	9.6452868542	9.4768356566	9.4845091985	9.4452492526	9.3091058915	9.2764521042	9.1564344159	9.1007831536	9.195535279	9.1590770999	8.9645858225	9.0182584023	9.1524571853	9.2466310801	9.2934646832	9.4661463572	8.974327897	9.2164038518	9.2345550932	9.1579104726	9.2180694696	9.1286348328	9.0325387845	8.9961174953	9.0001579501	9.0510480284	9.1565244918	8.8773861842	8.7317089496	8.7841776142	9.117248732	8.5659309914	8.6839351501	8.824850527	8.6483751292	8.6501291934	8.7963425451
AIM33	7.9708621703	8.0658169654	8.0503477418	8.1697065552	8.0273673566	7.5740502567	7.2886879411	7.1137594644	6.9644146132	7.2468204963	7.0350725801	7.1666597836	7.6832948959	8.2376366785	8.0682482081	8.0654427267	8.0090170589	7.772417777	7.6367917492	7.7001645312	7.3187266055	7.4396954647	7.6324827532	7.973127762	8.1502898571	7.9829199051	7.9186745189	8.0758221858	7.8816786086	7.894235962	7.7712659658	7.4722309244	7.2946600245	7.4000586664	7.7739770783	7.445105631	7.4015351009	7.8694970552	7.6398034076	7.7124634141	7.7375157781
AIM34	9.4230039344	9.5464446897	10.5183991868	11.3273996472	11.6735696256	11.7489710369	11.7180620465	11.5179860499	11.2093078788	10.7782920718	10.2145419548	9.58307147	9.6388604161	9.9776519336	10.3567613624	11.0186127562	11.384282558	11.5474144228	11.5508440745	11.3859884565	10.8110245147	10.6229112193	10.3062642994	9.955851495	9.983276369	10.0570040083	10.4286709299	10.7390999801	10.8871291586	11.0437047072	11.0497161855	10.8352874246	10.5887623806	10.5117134109	10.6302096518	10.1317269385	10.1251853462	10.2606422731	10.2864211727	10.4633803647	10.5976475574
AIM36	10.404016771	10.4235001215	10.1537576547	10.3226771037	10.3716743717	10.1023259213	10.225304245	10.1002933707	10.2550283292	10.2347257414	10.2264429328	10.125989451	10.346330303	10.4742724795	10.4565672799	10.3878922731	10.2770222509	10.2585438585	10.2763725167	10.4207433344	10.1474610836	10.245952559	10.4297045601	10.5018222662	10.6910231386	10.4675282434	10.380287413	10.3928882991	10.2863959433	10.2879599348	10.257318922	10.1954511208	10.0713597508	10.2192275831	10.464930145	10.2948041676	10.3006379103	10.4057712011	10.3408375864	10.258473804	10.4368343977
AIM39	9.8867428943	9.449373117	9.5406651088	9.619244885	9.8751465172	9.513129457	9.636709842	9.5076872544	9.5122588744	9.5514334148	9.3329505547	9.3910707974	9.7138970659	9.795536601	9.8029490348	9.8367672173	9.8291397566	9.7016898522	9.6989208367	9.8113432418	9.2578111427	9.5174400782	9.5414668913	9.725778145	9.8324226652	9.8454784582	9.7231669144	9.7054902352	9.646444379	9.6239866826	9.4640316933	9.2088752562	9.3254440122	9.4732604861	9.6372800852	9.4063739622	9.3882069026	9.6721614945	9.4098980685	9.3643468279	9.3455525824
AIM4	10.5663376079	10.4344223959	10.0071410079	10.2772525142	10.3749774459	10.3371825715	10.338042119	10.2694055787	10.2112314027	10.3667255334	10.239906231	10.0386331252	10.1373939613	10.2978604887	10.0599938779	10.0442911849	9.9681782171	10.1094949636	10.1013611601	10.3843791147	9.7951170362	10.0414471944	10.030723204	10.2182959466	10.2679251131	10.1053699327	9.9191346588	9.9675523068	9.8152277463	10.0281615975	10.0131056977	9.7033694022	9.6221041134	9.9437192322	10.1183208675	9.8350928896	9.7487009976	10.0116799233	9.8619274618	9.8411077647	9.7786081467
AIM41	10.5869844624	9.8509944616	9.5445527206	9.3927227155	9.4418777509	9.5058757272	9.5667123758	9.5010627556	9.4870653953	9.7641580991	9.757394166	9.7713921884	9.8556080234	9.9238907808	9.770649582	9.8105502969	9.4882080807	9.6067292067	9.5724727447	9.8293748503	9.5277555629	9.6885189149	9.8754399143	9.9528486852	10.1659528734	10.0613621804	9.905507292	9.9088646686	9.7349497821	9.9199968124	9.7930138735	9.5693997035	9.5577339493	9.7673107477	9.927266883	9.7744905294	9.6993198818	9.9576290793	9.8423351793	9.7567067773	9.8120451612
AIM44	10.233487706	10.2722465677	10.4059317846	10.3897111913	10.3049299399	10.4523474581	10.39033514	10.2447164056	10.1892575273	10.7790589237	12.425963868	13.3020495144	13.7372774199	13.1903510723	12.9131063089	12.472905835	12.089043017	11.4718379725	10.9630430596	10.7333615526	11.4804732971	12.009101067	13.0521259968	13.2220746011	13.2258659466	13.1947377555	13.1942254165	12.7809316529	12.6499383508	12.2238628721	12.0681644988	11.5947365034	11.8690651603	12.0634873999	12.8706523964	12.8362098692	12.8610535703	12.7972049436	12.8138292186	12.6126775076	12.6528253927
AIM45	11.5191676329	10.9273553627	11.1814679078	11.7600372994	12.1544247487	12.1942875329	12.2439890577	12.077756751	11.9364822894	11.6289831676	11.5990626456	11.4150481634	11.4333039965	11.3599768694	11.4599288803	11.7797566976	11.9893902492	12.1453788665	12.2409081268	12.199268187	11.7069149713	11.7606230849	11.6378607286	11.4785163345	11.4210168862	11.3878196372	11.5942098987	11.5953050709	11.7264157655	11.7609968167	11.9313748206	11.7177677755	11.6452390943	11.632056175	11.7718758508	11.5710312885	11.6023769826	11.6058788687	11.5922774733	11.5733335781	11.7534789188
AIM46	12.3798141968	12.225853848	11.8078203132	11.9555698498	12.1823984559	12.0517911463	12.1494398889	12.0185991962	12.0455570337	11.8739010776	11.8837902906	11.6637067283	11.6624565752	11.7451355128	11.7084882047	11.7345067596	11.7575481805	11.8783694551	11.9846581932	12.0360749896	11.5195357478	11.627376633	11.7035101858	11.7666337295	11.7458604743	11.6511743694	11.4317835559	11.5842273794	11.5380354095	11.612090571	11.5970790478	11.6216356007	11.5323870454	11.5526450833	11.6633246883	11.5719224068	11.577961236	11.6213309111	11.6371964836	11.5656758987	11.5338710817
AIM6	9.8506736221	9.4944762815	9.2897407942	9.3774591819	9.3834345717	9.2294409375	9.3859766665	9.4790484648	9.578868715	9.6528615331	9.7818169522	9.9907528159	9.5639605597	9.6415736612	9.6032885084	9.6039477957	9.4798870622	9.2793972255	9.4098529853	9.4422047655	9.663598653	9.7660237659	9.6245409768	9.4940055983	9.7573240502	9.5725797142	9.5781981565	9.5351749123	9.3973252031	9.4660831532	9.4735704001	9.0748819148	9.222116793	9.4005465252	9.4282453387	9.2422373992	9.0625012176	9.3325597981	9.324009912	9.1187354062	9.3470260069
AIM7	10.8530887107	10.7989627937	10.6772318508	10.8297046017	10.954165449	10.7951296152	10.8773794629	10.5083365263	10.5807939316	10.5463635898	10.5718969694	10.5330359711	10.7931477326	10.8970451551	10.8903859749	10.7793072849	10.8397638982	10.7932571781	10.8088513356	10.8921396905	10.4448678487	10.5821472742	10.77550965	10.9136967941	10.9548564058	10.8943185276	10.8367366191	10.9347537665	10.7417073207	10.9196635799	10.9022810019	10.7199063844	10.6183359002	10.5404089115	10.8475562494	10.7146484054	10.7011121156	10.8161047499	10.7837256235	10.8084344865	10.87507341
AIM9	10.6338784277	10.2657305684	10.3078475869	10.3924609921	10.3730624526	10.6236399695	10.4906197033	10.6697334366	10.4851366961	10.7885968787	10.5297216582	10.8372328768	10.6345503087	10.6985724608	10.5511299996	10.6423090373	10.5931732072	10.590011765	10.6145005397	10.7304256009	10.7114622918	10.8809749579	10.8682483571	10.898095575	10.8889635994	10.9224168003	10.9016902464	10.9903871066	10.7454008668	10.7710071026	10.6675358162	10.626988186	10.6860797637	10.7463747679	10.7521986704	10.619418707	10.547018073	10.5608535965	10.5749337047	10.6861063096	10.6061255902
AIP1	11.0260856183	10.8302023157	10.5724102214	10.6396028626	10.6425563296	10.620946194	10.5989197285	10.7519420971	10.602239947	10.7905508571	10.7705039614	10.7574040463	10.7085956746	10.8273388011	10.7138738237	10.7885702581	10.6372215164	10.6359411802	10.7356509098	10.9261733456	10.8032631602	10.9367302433	10.8944136296	11.0836250675	10.9953941969	11.0112639909	10.8939280409	10.9797911137	10.8332735206	10.9184857097	10.7898105685	10.7985318395	10.8432049176	10.7943811944	10.9079250651	10.8105088357	10.7766059398	10.7842688555	10.8376156726	10.8069047672	10.8109003718
AIR1	11.1127180858	11.3314556086	11.2623959551	11.2386787959	11.4386402325	11.3253470505	11.4507837731	11.3728393695	11.4588230497	11.4958599527	11.4622607256	11.4497652465	11.4502003569	11.5572817028	11.4749145721	11.4391926744	11.382315213	11.4203522392	11.4331237927	11.579083716	11.2039190623	11.3185793403	11.4073979335	11.5019687163	11.5044229778	11.4034962241	11.2825348961	11.4562798376	11.2742213905	11.3798636665	11.3504532035	11.3182328498	11.2186834119	11.3426511334	11.4192247932	11.3085734141	11.1660050052	11.4367542747	11.2338045005	11.3632066333	11.2326041995
AIR2	10.1191945776	9.9839930873	9.7806424134	9.8988074734	9.9488731015	9.7755039413	9.935401002	9.8068520948	9.9048506914	9.8515011881	9.535417029	9.8464775472	9.8427491345	9.8658022167	9.723237303	9.8881505081	9.8335473848	9.8825576422	9.9194008218	9.9268513015	9.6734781987	9.9473745461	9.8676607425	9.8476549979	9.8768743219	9.8163754389	9.8356572939	9.7995740426	9.7525083775	9.8038722084	9.7683689876	9.5136384236	9.4883466118	9.6328099998	9.8042282045	9.5191401567	9.5822633045	9.6885590416	9.4624849168	9.562765472	9.4164827735
AKL1	10.7310220432	10.3023429703	10.1516948385	10.1883447369	10.099135707	10.1152966936	9.9062001184	9.8702936655	9.9998809297	10.2280194568	10.3607069387	10.2317205476	10.1277896306	9.9057114131	9.7572905972	9.8892522046	9.8238812982	9.6537971565	9.965741296	10.1219561184	10.4249068243	10.2816451937	10.2253516589	10.3034591262	10.2075155804	10.2538459317	10.2596351999	10.1475851294	10.0985560268	10.0469744887	10.2139925683	9.8596646714	9.9365873359	9.9901309419	10.248914228	10.0200391538	9.8495964335	9.8878960488	9.7822328335	9.8126748813	10.1662152561
AKR1	10.5185976274	10.4293982454	10.7686517053	10.7815044205	10.7917950988	11.2594103684	10.9925462373	11.186387186	11.0073482637	11.1370379969	11.4611219052	11.0624446353	10.8299693682	10.6099376486	10.605935669	10.680083508	10.9170565165	10.9304990045	11.0098673848	11.1986103283	11.5276675985	11.150998291	11.1694606959	11.0155178777	10.9527275101	10.9028817728	10.8347366265	11.088202287	10.906538511	10.9483723534	10.9043256993	10.5780310412	10.755387237	10.6554553299	10.7932834897	10.756135969	10.4583780618	10.2833148555	10.5531844386	10.3508242306	10.7916119693
AKR2	9.592288766	9.401164348	9.9423039893	10.17607925	10.2121901672	10.2599381811	9.9059185335	9.9664510026	9.8297261087	9.9678696571	10.2648165088	9.940562811	9.7514371575	9.7453718764	9.7290946428	9.9496010255	9.9527690325	9.7960280165	9.926269352	9.9268447153	10.3186453274	10.0124693172	9.9454164054	9.8176492964	9.7363054458	9.8501723198	9.8752113726	9.9742030446	9.9163228727	9.8090921873	9.9136893302	9.4455139101	9.5749448581	9.6289367924	9.6986770696	9.3074329597	9.4164622902	9.4373302907	9.4068187914	9.4096291033	9.7029157217
ALA1	12.2533954244	12.4621043271	12.3922899559	12.5025048524	12.5413922346	12.5183173435	12.3373652842	12.3932411066	12.4081113993	12.6326238422	12.7104912582	12.5272923812	12.4731223224	12.3231874055	12.1999579774	12.4043679733	12.3014233934	12.1059992007	12.3462861466	12.4469798929	12.7446510215	12.5510821186	12.4550938901	12.4446342719	12.3882754783	12.4063177748	12.4797962993	12.4862288026	12.5165543169	12.334712371	12.4888503761	12.2603905904	12.3932015581	12.2791953098	12.3887222818	12.475876171	12.2549263946	12.1897451277	12.3219249843	12.2216421595	12.451234619
ALB1	12.0830220805	12.4154358231	12.4189381795	12.4643174453	12.4328127276	12.2671484396	12.2817023353	12.3233359024	12.4222208834	12.3994212925	12.4618013296	12.1649518541	12.4519379916	12.461988605	12.4065035803	12.3259370318	12.2308935499	12.323901457	12.4004067872	12.4050304588	12.008025133	12.1231380449	12.1847518964	12.182945183	12.3495510601	12.2154120151	12.0601745043	11.9879884047	12.1706081848	12.2505349784	12.2086294211	12.2216224538	12.1191422356	12.0624566492	12.2570013633	11.9688840775	12.0717013797	11.9609725686	12.0431610049	11.8898884502	11.972200622
ALD2	8.9997791582	8.6192992318	8.6136021683	8.8591803268	9.0745220131	8.8712643523	8.9893623891	8.8109048169	8.6905838279	8.5712158359	8.2638858172	8.2819667072	8.5164807735	8.611409477	8.7061352868	8.7725687173	8.9138817884	8.818904228	8.8566261573	8.9764459756	8.5029327259	8.576671299	8.6625126712	8.7279502289	8.9284683487	8.8417870602	8.865437263	8.8342306841	8.7827915038	8.8579571219	8.8749261134	8.4957855315	8.5055358185	8.386805017	8.5164347358	8.4207752556	8.3022133414	8.5027685828	8.5263625276	8.4006431925	8.680997152
ALD3	8.336244204	7.6727313364	7.0609864096	6.9505683661	7.116974406	6.89316776	7.0637391075	6.7778489617	6.8190377738	7.0271554108	6.8436927081	7.0199243333	7.0242543501	7.1478218187	7.1228845401	6.9557481835	7.3168063777	7.1389289925	7.3085566314	7.4558026866	6.9654934276	7.225123663	7.4459027906	7.2083031243	7.5932621118	7.4543709098	7.3930917655	7.4291533397	7.1445957414	7.2990964241	7.1708247976	6.8487222898	6.8662626939	6.8097510231	6.9539206069	6.5841032017	6.7919230351	7.0782309928	6.8316213915	6.8041308325	7.1148165749
ALD4	13.0543688612	12.486326945	11.0202606322	10.4990084828	10.5987110745	10.3501623324	10.3333049037	10.0717646683	10.0107504458	10.0578874537	9.9620488413	9.9215545578	10.2748463107	10.4430073153	10.502629253	10.6288017338	10.5529426901	10.6711878155	10.7702718555	10.7688786571	10.500327813	10.6750932146	10.7508579551	11.0280722726	11.1877377876	11.445190277	11.211706868	11.1884296986	10.9922370316	11.1148900489	10.9610027678	10.9002879206	10.7939395414	10.7702234717	10.9825308971	11.0605597264	10.9372784839	11.0335481627	10.9793308088	10.9085163829	10.9890492565
ALD5	13.3228832263	13.3677885513	13.3541721755	13.4447666046	13.4115506186	13.4506336099	13.4877237879	13.4712274845	13.470248371	13.3882412363	13.4215888635	13.3802014688	13.5123371496	13.3806548215	13.4690283707	13.4157892886	13.5406102714	13.5106904494	13.5608326593	13.4675198034	13.4988121153	13.5348732154	13.561815066	13.4202184107	13.4701154958	13.4819520413	13.5694944436	13.4459814856	13.5208105338	13.5771409699	13.5654526564	13.4707038551	13.5622792267	13.5147182734	13.5468950939	13.4522444965	13.4792169993	13.4380183179	13.4821881211	13.4145792071	13.4973713318
ALD6	14.2377011708	14.1504964976	13.9042540141	13.5809541004	13.0968037947	12.7479846251	12.5312564573	12.5132417875	12.6626446816	12.9700769361	13.2380868465	13.4397956422	13.4499735391	13.3147863574	13.3174522158	13.1537509742	13.0755217574	12.8016647169	13.0216181853	13.2175871322	13.5526899113	13.6476473458	13.7428930493	13.8148240106	13.8414396424	13.7751871771	13.6795727051	13.6011553891	13.5758277866	13.5374434454	13.5297554722	13.5279872317	13.6098233484	13.6746712404	13.772395052	13.7651392368	13.7021867885	13.6618912477	13.6497604333	13.5506883993	13.5653966846
ALE1	8.8969057194	8.6655532114	9.2686054231	9.4058201784	9.2822739244	9.4844205328	9.4113592081	9.7796359452	9.4609812862	9.4914100237	9.7993294934	9.5924830598	9.6725739231	9.7240429569	9.8821501816	9.9538702214	10.1181565778	9.9549737299	10.0281431548	9.7831102606	10.0245119578	9.8533073262	9.5795153812	9.2786631548	9.7459395777	9.8776662887	10.065964176	9.9017132744	10.0974086157	9.9519801487	9.9280504663	9.4761501411	9.7582760622	9.8598514577	9.6318464576	9.4092246009	9.7268950042	9.4135662718	9.9322889614	9.7696603965	9.9260487164
ALF1	8.0507306185	7.9381187578	7.4579169383	7.5728377058	7.8100567083	7.7812891613	8.1367539919	8.0233675827	8.0083895887	8.4587609796	8.2860742876	8.3824395155	8.5761043996	8.5196811152	8.2246961798	8.1717840812	7.8170153151	7.8562664211	7.9106269513	8.3427277763	7.7828650151	8.172924987	8.2846950034	8.5544707573	8.6852525392	8.3634146309	8.3302565479	8.2728194183	7.9923331607	8.1004161116	8.1602182547	7.7274671343	7.6210061767	7.885249424	8.2854800952	7.8541942491	7.7923384304	8.1840086168	7.8723022272	7.9413052243	7.8203468505
ALG1	10.2009530755	9.9565658331	10.094883181	10.1982423912	10.1953339165	10.0909669699	10.1513203744	10.4341213878	10.5331709817	10.6140876435	10.3434920048	10.5203454033	10.1942351979	10.3664444417	10.1646887038	10.3061114056	10.1691029207	10.2130386402	10.2009542976	10.3441444917	10.3485584976	10.4179350877	10.3172455033	10.3399427776	10.3166438282	10.3428370191	10.2839341156	10.204426957	10.1742654123	10.1409653801	10.1221050301	9.9381844249	10.0526820491	10.1994384778	10.1261651141	9.9331050573	9.8445753055	10.1023415942	9.9338396058	10.0429116255	9.8976373852
ALG11	10.5298136714	10.4161171658	10.4958480616	10.8208700361	10.8292242259	11.2212159446	11.0574540664	11.3995617036	11.3270096204	11.4485056563	11.1694440804	11.2951958975	10.857604955	10.9196145638	10.914403872	11.0144760975	11.2101763636	11.1203490976	11.1269879908	11.2080867359	11.2763383862	11.3282419145	11.0073750125	11.0280322436	10.9804130307	10.967720808	10.919232515	11.0516247206	10.9652196959	11.0797241084	10.9454118707	10.7705414948	10.9009686043	11.252178724	10.9401614608	10.6466599971	10.629148211	10.7698270448	10.740698754	10.812719521	10.777526025
ALG12	9.4761372342	9.3695233772	9.442165187	9.4332144182	9.3222264909	9.5701361369	9.695044738	10.1237716701	10.0720767786	10.3536636521	10.0739446726	10.503493268	9.8675977585	9.8713264338	9.8241310088	9.7453925102	9.6320289586	9.495774906	9.7169920503	9.7514263155	10.3578546803	10.4223046539	10.0513339842	10.1365664768	10.0652584779	10.2110518061	10.1697132336	10.0887503235	9.8826324357	10.0325237686	10.0646297612	9.6937890594	9.804721992	10.22211339	10.0882643266	9.8483920546	9.7647199734	9.9306584889	9.7225194395	9.8440112026	9.7497140966
ALG13	10.0145954812	9.2863889376	8.7506437771	8.8855054141	9.3820044444	9.4164653261	9.6366767214	9.4246765653	9.294946564	9.2893826372	9.1540695919	9.2214251174	9.5292914436	9.6966644751	9.4629460759	9.5013191039	9.4699931306	9.5242897052	9.7027666426	9.860631273	9.3127814339	9.5437565294	9.8018754957	9.9088978025	10.0472442736	9.9325911664	9.7176433436	9.7090194735	9.6153650319	9.7336123771	9.7050322767	9.4566274493	9.4728588987	9.7559860887	9.8933444799	9.7533474783	9.6304501654	9.7528108701	9.6940253063	9.6275975978	9.6847173374
ALG14	10.7682474979	11.5576797383	11.4561510614	11.2479688097	10.7149880336	10.0775227206	9.6307110695	8.9963285775	8.6578875789	8.648361929	9.418761445	10.2746055213	11.0533146144	11.4195192331	11.3499541612	11.11398658	10.7916646822	10.341644251	9.9735647716	9.7210714586	9.0771771587	9.1491112361	9.8213358072	10.4140237658	10.7232971304	10.8389084666	10.7796285005	10.685017554	10.4819866514	10.4737186578	10.247375336	9.8120639926	9.5062730258	9.5504761203	9.9744593825	10.0763682037	10.3588563681	10.6472124974	10.6987347248	10.4600896484	10.6380967401
ALG2	10.0163509032	10.0887474593	10.4559988285	10.5487207127	10.6596765044	10.6220949127	10.6553008688	10.6278920737	10.6892041374	10.4418856133	10.3100554266	10.460699075	10.2376640184	10.3641995341	10.4045784841	10.4805332926	10.492649041	10.3856145137	10.5141612336	10.5438621674	10.5161093876	10.5302034494	10.2815497975	10.2237634849	10.3690963526	10.3389583989	10.4133120309	10.5189497004	10.4668982709	10.3211584709	10.4037718177	10.1054629315	10.2153960903	10.3098796228	10.159667366	9.9668436017	9.9479485516	10.2192969054	10.0776099705	10.2225845665	10.1658030178
ALG3	10.6099547682	11.0272582412	11.0454346134	11.2304218469	11.3779898164	11.4168566696	11.3304848369	11.4298442047	11.4139131734	11.4017042826	11.2833518788	11.3715932733	11.1614857803	11.3103723974	11.2333368575	11.3314077356	11.3615166324	11.3775769823	11.3766287144	11.4795094709	11.2372519105	11.3342559921	11.1856407966	11.2834379557	11.1022167687	11.0783132894	11.0565714979	11.2352327784	11.003211155	11.1719422329	11.0751536579	11.1252486491	11.0750257345	11.1758774541	11.1311443364	10.9839925306	10.9002966744	11.1540084573	11.0192729294	11.0361941969	11.0319909318
ALG5	10.4506052854	10.8589826065	11.0520446332	11.3322484301	11.3862688586	11.5484217184	11.4297550206	11.672904667	11.5725341148	11.5303088897	11.3053384106	11.319245252	11.1534342346	11.3115859731	11.2969219186	11.4221840848	11.485163149	11.5639623371	11.5457140139	11.653657699	11.3663477875	11.5236387555	11.2347617487	11.161638208	11.1356170427	11.2664827042	11.1789805883	11.3272212349	11.2350513233	11.2987696683	11.2986619182	11.2195269224	11.1746684017	11.4597375437	11.2302950852	11.0469187358	11.0788049108	11.2242700467	11.0836190026	11.170982696	11.0947756732
ALG6	10.5349763436	10.3692751757	10.3925835619	10.3435404964	10.3345531194	10.7529949981	10.7093323593	10.995857159	10.8783771485	11.2126807373	11.265685326	11.3138209901	10.9696863468	10.9673528993	10.8318268739	10.8530386258	10.8134453945	10.9032910264	10.7927609836	10.9811450711	11.1515180653	11.2776782234	11.1568247674	11.1257960108	10.9768915548	11.0063865681	10.8859734226	10.9917193506	10.8612722585	10.9145885101	10.8981314324	10.8500999539	10.8738592225	11.1315501634	11.0535571534	11.0603382412	10.894096192	10.8789943566	10.8568553859	10.9237953846	10.8291898238
ALG7	9.6227036822	9.8685613959	10.3717897289	10.6801472446	10.6471954159	10.7839853104	10.8037728225	11.0493523978	10.9956065401	11.0265826898	10.664746754	10.8417817129	10.3063239195	10.6246205352	10.6302398172	10.7365563664	10.6768021698	10.6617022805	10.7232540548	10.6326374298	10.7329621468	10.7843181357	10.2854815855	10.3379252591	10.2573758278	10.3500000527	10.4085892132	10.5317372135	10.5092826581	10.5856335567	10.4985661082	10.357557667	10.3550254079	10.481853278	10.2148813144	10.0512889286	10.0488329443	10.2382625374	10.2145975805	10.2925883635	10.1682209549
ALG8	9.9437768607	10.0001453212	10.3588380112	10.4190715495	10.0534457921	10.5985019592	10.4190781536	11.0082319701	10.9023581514	11.2859958207	11.1328159725	11.3148776969	10.7014917244	10.8027943442	10.7426130112	10.8117080422	10.7125210101	10.6459370106	10.6488198171	10.8138614794	11.2143592269	11.2507776862	10.8208836546	10.7157990495	10.6662654729	10.7903087612	10.7490973554	10.8852956991	10.6277751511	10.8025267256	10.6543506289	10.5190396867	10.6690106759	11.1049642441	10.7805291709	10.4915206176	10.4952558929	10.5261553091	10.4976785225	10.6352916681	10.4694842709
ALG9	10.4371910168	10.3553813303	10.759572555	10.7741478627	10.6489853353	10.9760987591	11.0187396138	11.4455804958	11.3271496553	11.5345186212	11.5688443119	11.5817594845	10.9317700986	10.9648147501	10.9420725977	10.9661058795	10.9558954	11.0036006079	11.055433017	10.933623029	11.5701517923	11.4642122219	10.9326655726	10.9708027094	11.1205067111	11.0080293177	11.114023232	11.0090348505	11.1738885905	11.0457579226	11.0015302807	10.8321321861	10.9966105778	11.2897865856	11.0158564736	10.7243475632	10.9051889935	10.6136734583	10.8921629983	10.8408309595	10.7701752889
ALK1	10.1737877212	9.8090299516	9.9725953471	10.255061896	10.5671340278	11.464958031	11.7575375317	12.3752242719	12.3319586772	12.3965646933	12.3210662054	11.7442427761	11.0241311909	10.5607640171	9.9748651752	10.2151652849	10.8034938469	11.3489842403	11.8518920167	12.2308438088	12.4439121645	12.1462612256	11.883433997	11.323914593	11.0391652078	10.877755778	10.7308705514	10.8654978122	10.9440964391	11.1966454089	11.3585513888	11.3695921163	11.66312351	11.6308855327	11.4549335282	11.2077418539	10.9161588376	10.5796294184	10.7243498596	10.7697390444	10.8433853311
ALK2	10.0414268298	10.6512430246	11.4865746613	11.5431608265	11.2806545498	11.3928413736	11.0395018297	11.0057995412	10.552058019	10.49570533	10.6452076273	10.4476559978	10.7971044026	11.0070432462	11.0979138808	11.4505264822	11.3736900933	11.209517017	11.1734999626	11.1228474274	10.836131407	10.6520293804	10.6056377433	10.5196738502	10.6865569568	10.955590918	11.0565518673	11.0909593667	11.1566702315	11.0745171651	10.9145884126	10.8087465652	10.7988138765	10.6386798756	10.6029519356	10.5052848077	10.5126674655	10.3797926931	10.7344718803	10.786747489	10.9090340583
ALO1	11.2475400881	11.0696976935	11.1586087086	11.180112359	10.9957150994	11.117152026	11.0611560954	11.2826796275	11.3112538545	11.4994286983	11.5686467694	11.6472300609	11.3421494444	11.3436058027	11.2727142323	11.1671824422	11.2153515496	11.0889977969	11.1887228558	11.2353642453	11.4712016422	11.5263054553	11.3482275367	11.3713969251	11.3693932729	11.3157891987	11.3589377567	11.2825095751	11.2702610372	11.1893366785	11.2847332561	11.1935236507	11.2095581013	11.3447576731	11.3023758462	11.2050138778	11.1206886984	11.0935666677	11.1983787837	11.1824904267	11.1413179026
ALP1	5.2312738884	5.6324305328	6.3056726164	6.9505683661	6.9034872279	6.7184307178	6.5417402265	6.2082833868	5.9268201653	6.103300155	6.0668230352	5.9870790057	6.2544597749	7.1208779259	6.9873023792	7.1502072633	7.087533837	6.8620814706	6.777620375	6.7602180763	6.1171061101	6.0530484794	6.0738999854	6.2069919843	6.698384364	6.8057617101	6.6236560885	6.794071006	6.3043884781	6.4643582961	6.097226286	5.7222495726	5.6237925446	5.4485956541	5.701106968	5.543369296	5.5217084537	5.6782746893	5.8455285048	5.9856676793	6.0963947208
ALR1	11.1749566204	11.1214312104	11.3637092881	11.3053993598	11.2151299881	11.369855269	11.2651990827	11.2862313815	11.205591979	11.5589735363	11.5404811274	11.3330331003	11.4476344469	11.4629615554	11.3369605408	11.3608402626	11.222646637	11.1626940834	11.1911657339	11.2940564213	11.4810118937	11.3829987844	11.3854689704	11.3191810099	11.3757128522	11.3560003513	11.3113885798	11.4705124233	11.2692997349	11.3243665294	11.3244157979	11.1068134527	11.1941713133	11.1457988538	11.4702522949	11.1541746078	11.1391926634	11.1660316468	11.1171535589	11.1555721358	11.3647249931
ALR2	8.5243884474	8.21834174	8.0768296459	7.8797055352	7.9675785774	7.7445359654	8.0100714937	7.9732532449	8.2004714539	8.3419343224	8.6861332701	8.1311121929	8.4745738165	8.2539987661	7.804342136	7.7278119001	7.6155303808	7.5024640871	7.8738303921	8.2459989274	8.425182509	8.3085172346	8.6251567508	8.2674137716	8.3859668155	8.2038071055	8.1665475884	8.0874434937	7.9276613176	7.8785138185	7.9081443688	7.4488459475	7.7229544682	7.5700969818	7.9083218303	7.806492504	7.7639772394	7.7184776018	7.6938894436	7.444407318	8.0057555225
ALT1	11.0998734149	10.8197606135	10.8165255116	10.7751533288	10.6525560076	10.8201011995	10.482002571	10.711644956	10.5656325778	11.0840425524	11.0810066828	11.0669521054	10.9225912132	10.8267739813	10.9243856643	11.0128341433	10.9454428307	10.9291097877	11.0607508215	11.2106324767	11.3930266541	11.3109117558	11.2837264483	11.3178014852	11.2161178176	11.3328998656	11.2336818079	11.2521052104	11.1243445541	11.3792602015	11.2326519934	11.3789559805	11.3868693658	11.3258301172	11.4422188037	11.4396931167	11.209358456	10.9762984402	11.0895208081	11.1986574674	11.2488779026
ALT2	10.3687071938	10.5370591095	10.8515010406	11.0127103215	10.9790163325	10.8456825916	10.4253276114	10.6995115943	10.4978151912	10.77279483	10.5842726364	10.5591321389	10.6572831405	10.7640611278	10.7964136398	10.7249950644	10.6875549356	10.4587974735	10.3889783423	10.3863626539	10.188292105	10.2795828658	10.2453900229	10.431370105	10.4462936922	10.389576379	10.4765115486	10.4683861209	10.3574191024	10.1759485677	10.0879124125	9.8503308347	9.7694670569	9.858136258	10.0788297011	10.041726553	9.916402257	9.8742571249	9.9185698052	10.0381013076	9.8121737007
ALY1	10.4521017409	10.2496126637	10.1459738715	10.0554391261	10.1582853856	10.4346732889	10.4709062357	10.6860791378	10.7041205789	10.8987387272	10.9065983617	10.7351891686	10.6595896071	10.4811708763	10.2167311261	10.2901723039	10.2287315929	10.2519228064	10.49570533	10.8163447982	10.8966658189	10.8762028739	10.8748979943	10.8145105631	10.6554885793	10.6965379592	10.6212250668	10.7111537353	10.501183447	10.5507682504	10.5909967209	10.5050456155	10.4990028688	10.4999458987	10.6359341291	10.4670091222	10.316615653	10.3582967965	10.3151315238	10.3284107323	10.4814460554
ALY2	10.4650814756	10.3219403688	10.2661976045	9.8731608282	9.7925555158	9.9963034291	9.8511396324	9.9153644644	10.0601288924	10.2979192474	10.444230683	10.4296090366	10.363894315	10.1373005113	9.9434530342	9.9480398924	9.6834674355	9.5489641933	9.6840759628	9.9263478865	10.3602253294	10.3007483306	10.3686846061	10.3236636914	10.2614691685	10.2407136092	10.149575734	10.2243471148	9.8806192191	9.9339537989	10.0193336816	9.7085721016	9.8249381899	9.8144726425	9.9606810983	9.8065759413	9.7975531003	9.8575958126	9.6770935242	9.7207555935	9.8613359558
AMA1	5.0451114588	5.2235674385	6.6014511528	6.2643546039	5.9733689673	5.826025438	5.7436056368	5.992162766	5.5051936054	5.437794608	5.0270115301	5.1063440476	5.4512668844	5.5900402277	5.6005981087	5.7935888306	5.3389670878	5.4490361268	5.0369669956	5.3646913203	5.0336728943	5.0062140559	5.0123865515	5.3701995354	5.313996776	5.6094283691	5.6842626098	5.4084797794	5.6058950738	5.5669995158	5.3898826544	5.0770775263	4.9894068103	5.1385810411	5.0123174201	4.7773650123	4.9192788209	5.4968244303	5.0172864994	5.3632674552	5.1140988475
AMD1	11.1101794178	11.0187852215	11.1592116075	11.0378286584	10.7854027012	10.7374394006	10.5825928701	10.7103365113	10.7719336901	10.8926744603	11.2716607727	10.6020963388	10.5371243483	10.3955033531	10.2785347045	10.3444072238	10.418775894	10.3198381983	10.5539051849	10.7609651512	11.1616330627	10.7033014683	10.8043885164	10.5410297774	10.5453714945	10.6516995461	10.5900317524	10.6644059129	10.6692092599	10.6508852165	10.7118789965	10.3777834541	10.5493890263	10.5258878465	10.5343967263	10.3958270301	10.3838845643	10.2082481535	10.3521210186	10.2599445332	10.6237782339
AMD2	10.4585239861	10.0881424291	10.3108174753	10.2443186692	10.0865810517	10.1973982624	10.2517931254	10.0167581324	9.9390548636	9.9728416065	9.8195817801	9.8301320039	10.0555366934	10.0446122822	10.0629714071	9.8994210146	9.9208765972	9.7990060188	9.8270909905	9.9197648519	9.6937677368	9.8009981745	10.0057019202	9.9806409309	10.0990108608	10.1231539698	10.0821112956	10.0176903544	10.00672577	10.0571427865	9.9374196194	9.6943592715	9.5559262402	9.8549791244	9.958175709	9.6705682981	9.6773602265	9.9253983795	9.7511933875	9.8726297541	9.9225310994
AME1	9.5087008827	9.4772457417	9.5399110317	9.5206925288	9.3785905892	9.3763154046	9.5186608515	9.5043907075	9.404610992	9.3792868467	9.358892122	9.2955329151	9.4711137545	9.3538363496	9.3959615467	9.4704106655	9.456152437	9.5604284251	9.5590962377	9.6796733072	9.3742402604	9.4992605796	9.5453890025	9.4805194066	9.6643728052	9.5079254131	9.507968641	9.3180275402	9.2993580321	9.4840017533	9.5003021357	9.2590764289	9.2914155391	9.2916041787	9.3505478384	9.2325751463	9.2524762339	9.3617751817	9.2542871668	9.0728724156	9.2325153839
AMF1	6.3670912549	7.4938568357	8.0924419672	8.4561096714	8.6658087298	8.441704387	8.2302258883	7.9269938321	7.8217238977	8.0018549725	7.737013377	7.9616160846	7.8168026686	8.2987388258	8.3395877779	8.5717141804	8.2400303357	7.8397598601	7.9392409165	8.090862553	7.5804726692	7.6246369174	7.3888174633	7.7583522852	7.7351402904	7.7767575532	7.6045827551	7.7241899582	7.2535955722	7.613272197	7.5099978103	7.0068842336	6.943353561	7.2414845531	7.2369758899	6.9941405111	6.7892522734	7.3620512139	6.8836458394	7.0836307629	7.1608113027
AMN1	12.7839278115	11.558998115	11.7345699993	11.5141224377	11.1433352577	11.0719897917	10.8021435073	10.833615271	10.5236773329	10.7841765383	12.117949934	13.3368482885	13.7814954567	13.8340364552	13.7700276667	13.6572312145	13.4546426517	13.1086891353	12.8156366974	12.5316265903	12.4114847758	12.5012964127	13.3363372547	13.6215097496	13.8103197511	13.8751636094	13.8082344272	13.7915922161	13.7395547061	13.5094575256	13.349564128	13.1563651233	12.9879977782	12.9445545119	13.3695866602	13.4331573982	13.6015316495	13.5011720157	13.6761308643	13.5861939675	13.6225808748
AMS1	9.7100329172	8.7582427745	7.9390467632	7.6391192461	8.0865889751	7.9338967876	8.1873221226	7.8951840356	7.6731134255	8.0271067444	7.6940128206	7.5949445686	7.5913122957	7.6821940044	7.370671189	7.5012360575	7.3984461059	7.3967978477	7.3849878543	7.644565004	7.3157873842	7.278351098	7.4225558506	7.1889970005	7.5611062408	7.3561740902	7.2813433242	7.2314857562	6.8390843439	7.0190397621	7.1111027648	6.5454483864	6.5378455129	6.7292887406	6.9964238679	6.6573951966	6.3468892292	6.5785350956	6.4899213553	6.4809922937	6.7844011756
ANB1	9.6708491919	9.3723187965	9.7319017089	10.578829138	11.1440456334	10.65546272	10.4579699441	9.8490526765	9.6088653206	9.3766400221	9.4100810787	9.2431276828	9.6177892546	9.9204605653	10.0703574137	9.9055933021	10.0289983869	10.096110118	9.9747951497	9.8520993338	9.1748014309	9.1939483455	9.501172331	9.5489045035	9.8430453976	9.7500486599	10.0060870282	9.939754848	10.1262477252	10.1030089507	9.9586781008	9.6464919629	9.3771753865	9.3233749732	9.8002923648	9.4545323777	9.6172305331	9.8663116525	9.7521449521	9.6135344942	9.8842569494
ANP1	10.7016613601	10.4967762814	10.6613068249	11.0873165004	11.3143556898	11.4019035569	11.5110651542	11.7402044709	11.6596854289	11.6207752643	11.4577283597	11.4495235016	10.9906815166	10.937957569	11.0597179694	11.2196228382	11.2134578252	11.3149952317	11.3482533598	11.3570603415	11.4766898929	11.5221941251	11.1348812207	11.0709449411	11.0077739976	10.8846576251	11.003972881	10.9930779562	11.0370743184	11.1905972133	11.1714075782	11.056991855	11.0247033027	11.2422718686	10.951880493	10.9141930245	10.7474677937	10.9302113114	10.7592121093	10.865017358	10.8564469864
ANR2	10.4379859872	10.36869068	10.2484209783	10.4258527542	10.5230091025	10.6422568388	10.7043597162	10.6972692433	10.7085414019	10.7188234053	10.6866974205	10.5451905651	10.4288167102	10.4604448543	10.3887570518	10.413315915	10.4469047418	10.4548367794	10.5511963241	10.7590541103	10.490581289	10.6316487338	10.5539025443	10.4054126743	10.4109876145	10.4064986324	10.2839648375	10.4503299026	10.3220350966	10.4892767067	10.3776212835	10.2411733139	10.3676931475	10.29430963	10.4183772716	10.1599563794	10.0978378395	10.2731752403	10.0901373124	10.0726364591	10.0755121296
ANS1	4.225444528	4.2069743017	4.4405058529	4.6349228171	5.0540875798	4.8557939329	5.0885234517	4.7718029942	4.3926284171	4.4467340934	4.481954846	4.3727505556	4.2011060159	4.4087981459	4.325669286	4.3651533711	4.2836581337	4.2462845135	4.2962834163	4.6750681953	4.273094315	4.2144862891	4.2420377408	4.3923950137	4.3061631523	4.187115185	4.413870128	4.2349101916	4.4424703616	4.417674923	4.1441711509	4.4015573044	4.2303278348	4.2650413702	4.3941813833	4.1423301497	4.1629879767	3.8819365386	4.1843537837	4.1642799258	4.52568442
ANT1	10.597737679	10.5552270881	10.4572035772	10.6886453688	10.9947656572	11.0312096273	11.0898950752	10.9642242165	10.9462356852	10.8429567696	10.7660016963	10.5385677572	10.3878911427	10.5073261371	10.3764585492	10.6178514461	10.5809617518	10.7470286194	10.74795552	10.8703419256	10.4837068075	10.5705964542	10.4660419793	10.4683092514	10.3984054299	10.4181203286	10.3536770692	10.4211512625	10.380202779	10.3866666688	10.4311313754	10.3015162392	10.2887138769	10.2618993556	10.3844392883	10.1961811606	10.0865134838	10.2973383374	10.240963454	10.0988375562	10.3519337787
AOS1	11.151336851	11.165459002	11.1693234545	11.3566180003	11.4336792304	11.3633843636	11.4491691595	11.3810339432	11.3885822261	11.5042658261	11.2956627915	11.2997498044	11.2795838942	11.2434559019	11.3243621437	11.2965569875	11.2674254627	11.2877896423	11.30222214	11.4432483111	11.1729994415	11.3347816136	11.2582252616	11.3406138876	11.3303903564	11.1981303115	11.2013545876	11.1960896234	11.0692068721	11.2343517422	11.1478213247	11.1089920121	11.0276686361	11.1713251137	11.2429466296	10.9936090702	10.9222438614	11.172526554	11.0860822263	11.1294542225	11.0803971277
APA1	11.9822146914	12.016460937	12.0927837576	12.3386942824	12.5714551926	12.5185291634	12.4357093051	12.0980134049	12.0845438517	12.0052889251	11.9453933852	12.0457767894	12.0084311893	12.1781871233	12.2133045676	12.2425383437	12.3584710309	12.248456979	12.2319739371	12.4252407191	12.2259996583	12.2629456607	12.2876523662	12.2566499901	12.3233008841	12.3084555793	12.4016990252	12.4761853632	12.4146886286	12.3487232622	12.3987296577	12.283395198	12.1944703097	12.2241544488	12.1930565871	12.1253038141	12.0590660946	12.3482736306	12.0654850067	12.3485464168	12.2318027329
APA2	10.0435239836	9.6480346942	9.1423867263	9.2372678498	9.5099972461	9.2189007097	9.3450399126	9.2356224451	9.1988258359	9.3964941269	9.3150940481	9.3038113924	9.4546685702	9.4802412622	9.4465085845	9.4179819531	9.3062246588	9.3128095355	9.3789640855	9.6301352402	9.0980452548	9.3073027141	9.415493607	9.5529630259	9.6102408827	9.6018241633	9.3856227207	9.3247168424	9.0592129383	9.3751302322	9.2487588158	9.0731197933	8.9741209125	9.1682829031	9.4160413491	9.147472501	9.05106858	9.3831205101	9.2169598721	9.176547687	9.1961153714
APC1	9.1952579182	8.9482943584	9.3043557968	9.1553204419	9.1780855558	9.9372146693	9.861103799	9.8165543769	9.7822286001	9.8913009722	10.2063529888	9.8066984399	9.7121217918	9.2710073685	9.1150032702	9.2528048269	9.3665398899	9.3339089761	9.6159944295	9.7441970983	10.1501539803	9.8595764245	9.9066206866	9.7042128767	9.6519361162	9.4179171005	9.5377306624	9.453264401	9.4547573701	9.442058931	9.7212031504	9.0114963817	9.3023594623	9.3554955994	9.3015922513	9.1072279153	8.8950266568	8.7239621495	8.8895207916	8.7947123257	9.2672720063
APC11	10.6535133705	10.5455393923	10.4979298664	10.5360765072	10.9574701282	10.8258804775	10.9297787397	10.6710135414	10.7533353045	10.6678381385	10.656680032	10.6281539961	10.7809693198	11.0125835266	10.7854034765	10.8786413691	10.7255825446	10.656361567	10.6633488814	10.8038074578	10.332951762	10.456239914	10.6120752308	10.8254050226	10.9847479432	10.8574066524	10.6798471875	10.8046214118	10.6862610238	10.7372119156	10.7449879624	10.4519229431	10.3597116915	10.4909209687	10.7620284777	10.5430628063	10.5741453023	10.631894553	10.6566655405	10.6416106036	10.6567823797
APC2	9.3143297327	9.0833315709	9.2617066143	9.3255432841	9.4330901519	9.5206868348	9.674299477	9.5766511318	9.4191188862	9.2772047616	9.4942228942	9.1842848035	9.4766800764	9.2990088656	9.1850248791	9.2261616672	9.3722256881	9.259126608	9.3512599719	9.5202110886	9.2490621559	9.2923809287	9.2426728039	9.0270855746	9.169614291	9.310835142	9.2720983606	9.2087188295	9.1807025011	9.0299252741	9.22844316	8.8153887997	8.8234294161	8.8336151529	8.8450908327	8.5794647557	8.6661902907	8.7884003325	8.7259177863	8.5766773142	8.7700796965
APC4	9.4017722998	9.5003942581	9.7088140504	9.8346426107	9.7863613598	9.7047461988	9.5855354975	9.6359932357	9.3252555242	9.6776424083	9.5855253463	9.3625862579	9.4503344162	9.5501651482	9.5874250096	9.7691837043	9.8043699046	9.6081106918	9.4406569918	9.6718947232	9.5805766485	9.5193900686	9.5559908226	9.4210384373	9.7408934064	9.6272408865	9.7401279147	9.6556004572	9.532978267	9.5383146206	9.4442555402	9.1647238993	9.1055946064	9.2284929475	9.2705462908	8.9962514376	9.0445207653	9.0778063296	9.0752207085	9.1728572069	9.2364112473
APC5	9.3426092883	9.2954952227	9.4735927903	9.6641887674	9.4439099862	9.4296872081	9.2989961575	9.3468067027	9.2560545587	9.5598059013	9.3669933117	9.5353950619	9.7385533914	9.731840345	9.6011303278	9.6261880629	9.6228017148	9.3579979164	9.372234591	9.5197823309	9.310948526	9.6567427632	9.7607998671	9.5417131068	9.7030808337	9.9490400095	9.6299043974	9.6870654119	9.5315209124	9.6000686987	9.295399826	8.9883014028	9.2336691311	9.2479180429	9.3602721467	9.1274236974	9.2170774982	9.1036950349	9.1805741355	9.2045114272	9.1616920995
APC9	9.0578391811	8.6933630383	8.7658758572	9.3017873372	9.6083834729	9.5920546324	9.8721923393	9.654216623	9.5103806222	9.5435654215	9.5170510522	9.4370315787	9.338349848	9.4689244552	9.1979733171	9.2671422499	9.2770510766	9.5910430968	9.6719738692	10.0042775713	9.3819419524	9.6157919576	9.5933204179	9.6318171161	9.7137732634	9.3641425287	9.3014761777	9.3499758558	9.1698506069	9.3871574107	9.4423001642	9.1671390637	9.1881934628	9.3371442271	9.3963439812	9.1742884054	9.0334928625	9.2641713365	9.1194160916	9.1502773392	9.1345607601
APD1	11.3896467969	11.1091828746	10.8281993029	10.9805973356	11.1391261963	10.973424875	11.1774893539	11.1092102759	11.1810618157	11.110850227	11.0023269273	10.9175930656	11.0160513094	11.0036538366	10.9014164523	10.9323656158	10.9798485502	10.9641707149	11.0931930369	11.1900371327	10.8032726407	11.0369079219	10.9691472223	11.0674843251	11.0905145585	11.0342210119	10.9496880867	10.9831166313	10.8162852676	10.9956604905	10.9830707763	10.8104871417	10.7859382172	10.7721363743	10.9715892758	10.8811567375	10.7007163861	10.9758487977	10.9756876571	10.7565914769	10.7997770724
APE1	9.065672411	9.3973073769	9.5702973608	9.5279483602	9.4135494495	8.9488590008	8.7389120958	8.2068345105	7.7843167716	7.8087094764	7.6222160842	8.2333286703	9.1996703805	9.5370274564	9.6819420429	9.6841878715	9.5204867584	9.2357374943	8.979450815	8.9501883895	8.2468952545	8.3774019685	8.6128225949	9.0617738691	9.4955655959	9.7228733377	9.7194301541	9.6221684785	9.4723056836	9.4525390029	9.2407453007	8.7648175251	8.6434767082	8.6378439592	9.1912977648	8.8381676201	9.0855874805	9.4660428332	9.1701213719	9.1690496084	9.3384801658
APE2	11.0703511011	10.7530198665	10.5586668581	10.5444031651	10.4838596273	10.7776924886	10.5967896223	10.5790997873	10.4606582096	10.6246155311	10.6001150225	10.4754852959	10.4189267382	10.5073191364	10.3420264546	10.5203419111	10.5392269371	10.3408534768	10.5660527365	10.6495707114	10.6767834024	10.6039718375	10.5952608308	10.6426362216	10.5627809119	10.6807986835	10.5865513996	10.8203716356	10.542590408	10.6059656302	10.656379536	10.452564915	10.4004898363	10.4756708728	10.5836915474	10.6660808617	10.3072873798	10.5459527725	10.397281833	10.5738511566	10.6195501678
APE3	11.7901627829	11.5293776035	11.5915351177	11.7577291329	11.7909558735	11.8922736244	11.9057241668	12.0898295791	12.1032651092	12.2794577308	12.1930581473	12.4106329782	12.0762914608	12.0965187458	12.0523830127	12.154250262	11.9963584013	11.8851230156	11.9336824207	11.9833716336	12.2219321146	12.2254577018	12.0359073328	12.0914727579	12.05586869	12.1006051711	12.0849670066	12.0787491245	11.9585125442	12.0344987126	11.9165903098	11.8117310409	11.8267699068	12.077046823	11.9054089426	11.9869594811	11.84628373	12.1056122527	11.9271523682	12.0093153146	11.8216995294
APE4	11.1975789457	10.9203241706	10.427538641	10.35301111	10.099670604	9.8823657822	10.0319146908	10.0813064026	10.178650003	10.3113432196	10.3313710898	10.5630787774	10.6372546775	10.8521630114	10.7554264703	10.7142010999	10.4183598239	10.3867077374	10.4200938697	10.6987316751	10.3670366513	10.5916829366	10.6481491612	10.8442499901	10.9223198648	10.8798796668	10.7677796597	10.8560148861	10.5684208498	10.7052481063	10.6622536306	10.5760038769	10.4649791883	10.6748119296	10.784289332	10.6800630381	10.7300429844	10.9226241671	10.7420157767	10.8181663599	10.6568583977
APJ1	10.4691748106	10.814093157	10.9662397376	10.5974934774	10.6092436217	10.426305453	10.4055808683	10.2020661293	10.1315351602	10.0671451879	10.0450919223	10.1866445062	10.5030003709	10.6601117469	10.6077471393	10.4366921787	10.4020735335	10.3421332719	10.3954747404	10.4169228984	10.5304946767	10.4732508787	10.7244785495	10.6383571333	11.0014857784	10.7215891686	10.8319363687	10.7086579917	10.7643274176	10.7878794172	10.7424570962	10.3604239471	10.4297697494	10.3975582649	10.6915290129	10.5187576097	10.4686889658	10.5307390343	10.5671056519	10.4692337139	10.4721579036
APL1	11.5754036732	11.399216623	11.3419328238	11.220615661	11.1019963162	11.3530764246	10.9575441198	11.2543815525	11.1153400965	11.4461291335	11.2785965802	11.3025283503	11.1910188782	11.1582841356	11.0494006716	11.1415240494	11.2468969972	11.239772716	11.182369588	11.3988003983	11.2928059608	11.3307668183	11.4117246562	11.4000416826	11.1703632997	11.4054704857	11.3095812018	11.462336497	11.1981779909	11.3662543404	11.025430002	11.2782059845	11.1636966506	11.1429587319	11.2939868734	11.1746722543	11.1432592346	11.0014985624	11.1298697072	11.1857429904	11.001617573
APL2	11.054986991	10.7523877995	10.8989160513	10.9092936805	10.8299276076	10.9431721157	10.8902751903	11.0132716266	11.0078133124	11.2001471981	11.1302561713	11.0556736359	11.1719081493	11.0931686408	10.9748795733	11.1667454114	11.1431292299	11.0432727065	11.1406087946	11.2103360086	11.2700438982	11.2935686344	11.3256487635	11.108025734	11.1438322749	11.3494875797	11.3071269634	11.3163576807	11.2531764413	11.2573865216	11.1114229081	11.0625916094	11.1650540819	11.1253291994	11.2803979953	10.9927815112	11.1091933451	10.8701550261	11.0018434687	11.0072378877	10.9779163365
APL3	10.168872176	9.8783317365	10.0054721773	10.0466100279	10.1716487588	10.3343844025	9.936982069	9.9204276598	9.8578515422	9.9620735918	9.8577403152	9.7254031369	9.4972908946	9.289873689	9.3734359332	9.6422365301	9.7643500019	9.6237934322	9.8877240448	9.7796098464	9.9927395075	9.8441795081	9.7556603945	9.6802738095	9.6989393683	9.6049425282	9.7241624812	9.7665140558	9.7853296609	9.6495812921	9.716998666	9.4459697577	9.6237934322	9.5851754523	9.5455379148	9.3404444495	9.3022021508	9.3955111705	9.1786178671	9.365047612	9.5983469905
APL4	10.7433353299	10.6468932635	10.9624607653	11.0168203594	11.1775940026	11.4655664545	11.1428828655	11.0780370792	10.9344355987	11.013084021	11.1641242828	10.9351467583	10.9684617604	10.8345574769	10.8715466432	11.0838554113	11.1066560602	11.1058913541	11.1887941274	11.2878733114	11.4522981512	11.1503316027	11.1015077242	11.0005172212	10.8469783845	11.1023330534	11.1422540638	11.3521950693	11.183221547	11.1435795921	11.1441362721	10.9629920712	11.0012606534	10.9207052243	11.0478631324	10.9405643796	10.8444407553	10.734287893	10.9179826661	10.9172662178	11.0467259156
APL5	10.3673551349	10.3593265033	10.4898170832	10.4256177426	10.3382775153	10.2781256062	10.3944413682	10.2163480929	10.3320069767	10.2947219579	10.4841603969	10.3546317109	10.6280982565	9.9660829354	10.210428343	10.0055140194	10.3102193913	10.0617950045	10.3619846501	10.1251089667	10.4473245733	10.2282459116	10.4328465985	10.075103339	10.4100896174	10.2890953729	10.6421224719	9.9810908508	10.6521754445	10.2913798208	10.353908538	9.9005812319	10.2258083501	9.97910491	10.2064853142	9.8496544321	9.8697812588	9.8363781037	10.0530548646	9.5385832798	9.9910137519
APL6	10.405055014	10.2456311684	10.4840697205	10.4118423496	10.2153786455	10.2892908274	10.1892219099	10.2318610514	10.1388982702	10.4284226546	10.4342424192	10.2217307109	10.4270849454	10.2623842909	10.2252741362	10.3122751898	10.324203652	10.1389450648	10.2756948457	10.4422302334	10.5769474304	10.2879688094	10.3584645532	10.2853640465	10.3078433638	10.4753864967	10.3714773771	10.4201003122	10.4145553896	10.2294685404	10.1832376279	9.9833415049	10.0444705629	10.0455185866	10.1154751424	10.010578141	9.9205423554	9.9464783991	9.9763410406	10.0867288425	10.173267838
APM1	11.1269218031	10.7845463048	11.0303660528	10.8048254148	10.7380533869	10.8359466402	10.9815811998	11.0201047675	10.852422727	10.8466820032	11.0359674164	10.8801028371	11.051071262	10.9407794107	10.9067110975	10.8983442463	10.9202192094	11.0029901417	11.0411908623	11.1243261088	10.9174829234	10.9254953283	11.0357576713	10.8906480403	11.1226925509	11.1843769679	11.1772232874	10.9091433741	11.1561362843	10.9394160605	10.9867756154	10.6868611259	10.9710845279	10.8319714944	10.9678006581	10.5809663283	10.9234396175	10.7696463844	10.9843309003	10.6954851553	10.6848627731
APM2	10.4659475946	10.1289334637	9.8258026496	9.9946129696	10.0310735324	10.0369934343	10.1301506134	10.0382439481	10.0200245907	10.0640377511	9.8896522775	9.9437016602	9.9051768143	9.9632051645	9.8952559715	10.0135792733	10.0113953159	10.0248938487	10.1924688151	10.3884087547	10.0450912573	10.2089007271	10.2050302663	10.1882110606	10.166615504	10.228924408	10.1476136321	10.1800096018	10.1222400186	10.2070095259	10.1294290615	9.9728517053	9.9244158452	10.0004870803	10.1275476493	9.8774948357	9.7683500523	10.0270768934	9.8418320913	9.9745508597	9.867522919
APM3	11.1662764722	11.3955704542	11.5964018172	11.4769005656	11.4852988454	11.3811973076	11.3970973982	11.4792148095	11.6354280074	11.5606623932	11.4511075977	11.5484650308	11.6426811856	11.6170175644	11.6010799556	11.4581298	11.6647640897	11.3387708897	11.3904715888	11.568574602	11.6068480992	11.5787421427	11.5619580164	11.4067570697	11.5874566086	11.5499345806	11.568460616	11.4301309925	11.4350360435	11.4004501951	11.4469683544	11.2682608066	11.3651588129	11.4812352331	11.4608374023	11.1810942948	11.3308463014	11.4039485842	11.3334943394	11.1939411252	11.283795995
APM4	12.1379784927	12.0209722476	11.6128414691	11.6146286465	11.6617057505	11.5964421208	11.5908886701	11.6942102649	11.7064552623	11.6423534028	11.571179225	11.5936006149	11.6441673818	11.5719194033	11.3804551488	11.4291332447	11.5479450353	11.5139424624	11.5970828255	11.8159344422	11.5594847272	11.6796498344	11.7359575016	11.7450937276	11.6204946976	11.609019556	11.4738411381	11.4766831006	11.4504896256	11.5137551524	11.4503584842	11.4942772759	11.4966837868	11.5985837397	11.5832598513	11.5105835685	11.4624728155	11.5638762125	11.4784530901	11.4282726619	11.3246909739
APN1	10.7363973216	10.9391564664	10.8842071913	10.7541155985	10.6966966743	10.6628740654	10.664733552	10.708306558	10.7358233653	10.7920861788	10.676813646	10.8657317211	10.8032914672	10.9182156509	10.7455609701	10.6446058093	10.5127277049	10.4329011964	10.3710710384	10.5486270138	10.4312073186	10.678240298	10.5528796494	10.5964912414	10.772035865	10.660764591	10.6298760549	10.573903952	10.4937829689	10.5125266527	10.3923285172	10.1532464688	10.3211039629	10.408025132	10.4460865531	10.2429167798	10.3152022977	10.4985216112	10.3956773915	10.3534056416	10.2723302507
APN2	9.5580058983	9.3385852849	9.4400668862	9.4471456079	9.284579851	9.0571966323	9.219020994	9.0126220251	9.0803512927	9.3066259977	9.0355756141	9.1130587326	9.257355843	9.2801179648	9.164113602	9.2038554518	8.9927761567	8.834792945	8.842880182	9.2101405383	8.760771222	8.9962362696	9.15821574	9.163772293	9.3196133757	9.2391945381	9.2605301208	9.2139407234	8.8880189107	9.1106204773	9.0086948582	8.699529654	8.7396914141	8.8285866559	9.0530018789	8.7464046332	8.6246394585	9.0867851459	8.8046994538	8.8384996705	8.9284572042
APP1	10.4312348712	10.226529313	10.3488138001	10.1790340093	9.9126044305	10.3051215279	9.8305059145	10.118922306	9.741696339	9.9354617603	10.119280884	9.8053251976	10.1535582856	10.2562700312	10.0334659677	10.1231146932	10.2273067146	10.1334244158	10.1171812311	10.212751035	10.0353704972	9.8455726385	10.2338753526	10.0608714454	10.2325459723	10.3307160204	10.2082213821	10.3876604734	10.1909119717	10.2324821827	10.0655088661	9.9042415218	9.931413174	9.722155384	10.1227475162	10.025945285	9.9158344232	9.534759405	10.0210500244	9.958866394	10.0386212177
APQ12	12.0876889805	12.1546183276	12.1785184546	12.2434114914	12.1683210369	12.022501456	12.0803312037	12.1122659816	12.2078156936	12.0444042585	12.1488865626	12.0607116702	12.3286994085	12.3489761059	12.3452736253	12.1472938201	12.1120062175	12.0258588475	11.9827420094	12.1657908913	12.0300018545	12.0453958317	12.2152184163	12.0439742461	12.2792394684	12.2723305453	12.2137641178	12.1079880912	12.1264005202	12.0552753796	12.0791945278	11.9945691619	11.8954214431	11.9106097402	11.9360516732	11.9590622649	12.1098739239	12.1173140136	12.039043039	11.9686520399	12.1509322477
APS1	10.9160413345	10.5029579562	10.4245903234	10.3754779819	10.7141679701	10.8692517951	11.2407806864	11.0865458181	10.9048554106	10.8790396518	10.7856033239	10.555290526	10.5708974832	10.554989778	10.4308583269	10.4290498759	10.5105085309	10.6592225447	10.6711887327	10.8844368609	10.621994871	10.8127345576	10.6623815618	10.7486483764	10.8782486312	10.6386397011	10.7754869213	10.4824156796	10.6646976883	10.6574560114	10.6935387858	10.5754074319	10.7298917435	10.8433729005	10.8186770153	10.4036231188	10.602289201	10.6051803148	10.4844102251	10.5046803673	10.4049891529
APS2	11.1286190856	10.9415011565	10.6320080313	10.9022229809	11.3131751188	11.1648450768	11.2910964609	11.1623737006	11.0574693626	10.9208193676	10.726982012	10.6909636791	10.8687130292	11.1168724995	10.8909114633	10.9608660293	11.0067081553	11.0563998088	11.0805084437	11.2278828205	10.5328308429	10.7677815865	10.8678631238	10.819082768	10.9382520958	11.0048603424	10.8195331687	10.8727927511	10.6669444429	11.0079695196	10.8726473605	10.8010838829	10.708872596	10.7092820642	10.8525798048	10.6553310186	10.8036108124	10.9352093065	10.8454342491	10.7079453552	10.7404787335
APS3	11.0302107191	10.9549268805	10.8712072717	11.0409209189	11.1610378496	10.9251098696	11.0860858672	11.0672614828	11.0535171694	10.8497390319	10.9012114699	10.7801364274	10.9012932325	10.9125143851	10.8773638741	10.8113511672	10.9108694642	10.9476622848	11.0536826383	11.0664201	10.7089136407	10.8755979184	10.938362375	10.8046459988	10.8657486793	10.8268627928	10.7586487052	10.7232514528	10.7259193096	10.8708455446	10.7854086062	10.7155550212	10.675590944	10.636525785	10.8178383027	10.7306461719	10.6032200518	10.6935310205	10.7499184984	10.6232600406	10.7413064526
APT1	12.3518431047	12.6151250455	12.461566618	12.4900507333	12.4536398685	12.4450749128	12.375177548	12.5476667091	12.6225931564	12.6091556309	12.5995761823	12.5888488073	12.5897519322	12.6545718734	12.6324865506	12.6003863053	12.5007306243	12.487995254	12.5442447929	12.6818483413	12.4138345655	12.5253222503	12.5986477238	12.6194985681	12.5515857795	12.4645711706	12.4017391682	12.4731923496	12.3701874891	12.5017523375	12.4202241761	12.4985471139	12.3530217987	12.5859017714	12.4498931073	12.4324317252	12.4518901548	12.4543817504	12.3923674667	12.3448717465	12.4477695517
APT2	11.7434535917	11.9035153709	11.8464729049	11.8327189615	11.6728744617	11.4507730447	11.3862853319	11.3573500223	11.4868166858	11.5882761652	11.7190063614	11.9212960048	12.0201344083	12.1422838672	12.1163455655	11.9378012124	11.7581990842	11.6075094252	11.5155432383	11.6524394857	11.5628368212	11.6723387229	11.8805029678	11.909691619	11.8767895422	11.8877465939	11.7057151058	11.6658115718	11.4673534634	11.5066212009	11.4793725151	11.3580379219	11.3362423045	11.4960765609	11.6770538829	11.5307033827	11.4961237261	11.5588571677	11.4786067072	11.4974886136	11.4655600996
AQR1	10.0775596967	10.5366923591	10.962156365	11.1746693174	11.363818456	11.6877649313	11.6290160439	11.8260680086	11.5416326794	11.6370547551	11.4715691702	11.1515683848	10.9672653338	10.9631147158	10.8248892887	11.0578105281	11.0842132004	11.2865981633	11.2489696286	11.4254358271	11.4443269665	11.3120990071	11.094952256	11.0085099859	10.9036390342	10.7630381925	10.6971108661	10.9087803405	11.0218645266	11.0127583302	11.0768484476	11.0655912435	10.985942573	11.0706823874	11.1534279067	10.7880182985	10.7119681922	10.7040774721	10.7630182759	10.9138456856	10.9027039598
AQY1	7.684318736	6.5523899303	5.5291109221	5.8449003656	6.3511662253	6.5281964058	6.8521027704	6.7165560936	6.5357691593	7.0400990296	6.2197251116	6.2836537696	6.4105271797	6.7141611438	6.2330835111	6.4299207206	6.0640525195	6.1136778011	6.5402880048	7.0037667873	6.1050412259	6.4073881532	6.3876223407	6.650637519	6.4648277357	6.4511615212	6.1728002405	6.5095836369	5.7926192974	6.0035390264	6.166049587	5.8049541996	5.7051286026	5.6760695323	6.3125981917	6.0900239392	5.9048672014	6.3601491801	5.854274318	6.1321840468	6.0596082838
AQY2	8.8317972743	8.382465384	8.5455780514	8.7338209733	9.3382227639	9.3802756473	9.4538204079	9.5020211546	9.3424417839	9.4156183555	9.1843793024	9.1929433996	8.889517341	8.77869125	8.6576125627	8.7447339513	8.7245873947	8.4925307172	8.4325376621	8.8454534108	8.8500836891	8.6870599508	8.6598709212	8.5190503524	8.5987754508	8.2585007616	8.427626071	8.3693199075	8.1808903688	8.3392412522	8.33769701	7.8008530166	7.7951395705	8.0611245827	8.1854094077	7.6689608614	7.5017376589	7.8773263539	7.5585811813	7.8254460756	7.8591653243
AQY3	9.7254218383	9.141761515	8.775847751	8.896256358	8.8626975358	8.8135506568	8.6211362854	8.4685845304	8.4467709504	8.9403810059	8.9946394378	9.0819796912	8.9177037173	9.2077205852	9.0808581869	9.2482595666	8.9616836371	8.7247945829	8.8469352317	9.171919349	8.9613706457	9.031610162	9.1968406302	9.34483951	9.1905189582	9.3248464078	8.9686858056	9.142858227	8.5755898678	8.6652656658	8.6033060303	8.3130580386	8.3554523878	8.6917643231	8.8543513203	8.8328076804	8.4201332064	8.5282408206	8.3888420865	8.4961224065	8.4283870148
ARA1	11.5030241806	11.0138857772	10.1613055007	9.9365557501	9.8026570443	9.4878531946	9.5830024828	9.3547718763	9.407075174	9.624939638	9.2549676242	9.5890914699	9.4865138567	9.5707214167	9.3593445382	9.42042544	9.2907898614	9.239191181	9.4101927703	9.6824148482	9.3684927093	9.6518007239	9.6420186288	9.8474510425	9.8167963664	9.8311223284	9.8134338825	9.6537077657	9.4636605538	9.5297106565	9.6113821317	9.2504735468	9.3324672497	9.6829433112	9.7561196369	9.6488902992	9.4356485505	9.848009262	9.5681071167	9.6339459555	9.3230602793
ARA2	10.0252338743	9.9685831888	9.7405587381	9.7906460573	9.6642233262	9.692225276	9.8860520455	9.5197139452	9.4533279299	9.6537387262	9.5562438911	9.4339992877	9.5376199651	9.7499492727	9.6888705756	9.6849096139	9.3734609567	9.3310916841	9.3345152415	9.6277694287	9.310948526	9.2971732549	9.5430059944	9.590150699	9.7950612696	9.7138434577	9.6561782794	9.688784533	9.379952618	9.4864043597	9.4267564083	9.1988152472	8.9916876723	9.2321159233	9.4674275975	9.0718199661	9.0726602255	9.4678742721	9.2609988589	9.2324817111	9.3446527073
ARB1	12.7354827761	12.6638780197	12.8453694673	12.8931164852	12.5792081025	12.7959947261	12.6574651602	12.8607734361	12.7923415167	12.9442339535	12.9444246028	12.9497272259	12.9205726059	12.8679456037	12.8180857679	12.812657697	12.7709663629	12.6920030912	12.8636634804	12.9428627336	12.9569172687	12.946034448	12.985191952	13.0106548826	12.8792536979	12.9127551436	12.9108092897	12.8915119874	12.9303403657	12.8073443773	12.7726396233	12.8341157407	12.791424254	12.7489718128	12.9378224706	12.850633983	12.7955441431	12.6773988977	12.841587117	12.8400550802	12.8216899227
ARC1	12.4920945026	12.5256187932	12.4610230537	12.4452837355	12.4430504674	12.3505114369	12.5368244117	12.4546094488	12.5793446684	12.5535017349	12.3971689565	12.506781152	12.5694216915	12.488071788	12.4516409266	12.3316429033	12.4764430671	12.4353879024	12.5069029781	12.6026862736	12.420200633	12.5778870049	12.5362299651	12.5287423603	12.503959405	12.4378920437	12.5451672449	12.4892679628	12.5029531869	12.4512432445	12.485891246	12.4229528278	12.4524420174	12.449819731	12.4274263874	12.422010173	12.4684301687	12.429202517	12.4813640362	12.3949920523	12.4466674999
ARC15	12.7324411871	12.6594117853	12.1105459456	12.1755184949	12.373717252	12.2398266947	12.2455583669	11.9509151402	11.9855255878	11.8526591504	12.0914606856	11.8791646625	12.034813927	11.9691389625	12.0040016437	11.8931611751	12.039659236	12.0923342309	12.3123338199	12.3236732703	11.9532248526	11.9912466241	12.1080121357	12.0239435532	12.1805737592	12.0731011704	11.96412809	11.9037546303	12.1507954836	12.2013453785	12.2260134416	12.1545957197	12.0050449115	12.0187702245	12.1852898342	12.0201915959	12.102985337	12.1262274711	12.1597214001	11.9455860745	12.2104166746
ARC18	12.3035214225	11.9689405348	11.8060390875	11.6820418736	11.7923925758	11.4081143412	11.3786568211	11.2038505773	11.3806705173	11.4178027196	11.2988792086	11.3204217627	11.4048934832	11.4396026174	11.5139554954	11.3623379523	11.3476471345	11.299734566	11.1943573666	11.4731385222	11.3672242673	11.4600198991	11.5167418927	11.5614348314	11.6954892839	11.4944935838	11.554462932	11.391351193	11.35338616	11.2682388123	11.4101113654	11.1583568254	11.1500777202	11.2826674233	11.4293362575	11.1829549904	11.2795080625	11.3918076529	11.2809942014	11.2631952354	11.3632072824
ARC19	12.0842013563	11.8668892404	11.4620716098	11.5668938289	11.6834023169	11.524077363	11.5482709826	11.5126295821	11.530208158	11.4593108498	11.4948899604	11.3201287934	11.5418975658	11.7410054857	11.5526267443	11.5892438051	11.5684962624	11.698906645	11.7469136777	11.8619016035	11.4668778533	11.5588804396	11.651643008	11.5853045479	11.7102525731	11.6347402632	11.4888463489	11.5309274914	11.542612371	11.6000767285	11.6771402763	11.5220501194	11.470995979	11.5202679713	11.5074092461	11.3866612493	11.5895019311	11.5569789424	11.6155996404	11.4682971219	11.6155126958
ARC35	12.2156363395	12.1435936857	11.8024419259	11.9142201131	11.6904289167	11.6032091342	11.8947046187	11.7973734735	11.8402530032	11.8659933782	11.6652502728	11.6785315778	11.7322374518	11.7936587831	11.7437605928	11.7775941816	11.6698231543	11.7283273251	11.889064796	12.0333388218	11.6782785718	11.7796095942	11.7099262574	11.8015814919	11.9039698802	11.838704245	11.8085141633	11.6749060728	11.5565346467	11.7298401985	11.8452435431	11.498872439	11.483214301	11.5976365023	11.6855684864	11.5541152431	11.5517798071	11.5414747595	11.6543558683	11.5917920974	11.6238558427
ARC40	11.4187139328	11.1629071782	10.7770348749	10.8348916515	10.818598009	10.7060942344	10.8058198116	10.8769829508	10.7940836425	10.8802835497	10.6452819714	10.8776621473	10.7748088574	10.8414389836	10.7422668988	10.7633597065	10.6429317381	10.748346637	10.7443424739	11.0896970184	10.6935370603	11.0785856619	11.0089770525	11.0734176772	10.9681992015	11.0777570765	10.827285183	10.9056068185	10.635504206	10.7853832785	10.7889529253	10.8352502304	10.7280607353	10.8995994537	10.8571764521	10.9743103796	10.7196764646	10.9134274203	10.7140194627	10.7911669084	10.7678627637
ARD1	11.3999231087	11.4427808017	11.3763319592	11.4767606697	11.5099235325	11.2887023748	11.2103547707	11.2124866456	11.2536250715	11.3009593471	11.1944234831	11.2909347362	11.5940951119	11.6464559621	11.5407374822	11.5234847857	11.4475128969	11.4178857347	11.3389661909	11.4862090081	11.1157028121	11.276025599	11.3491776559	11.5108587322	11.4467290827	11.4142138742	11.5028474687	11.5040300959	11.4292924989	11.3789974462	11.3303301611	11.2487660672	11.1519765747	11.217954154	11.2191896196	11.3003422251	11.2842169183	11.4154423056	11.2846560433	11.2688807056	11.2900082098
ARE1	9.792062536	9.9551590486	10.2364970992	10.3221698741	10.3350743067	10.6716732789	10.1924074122	10.5843917474	10.1899776951	10.4277365391	10.5162032921	10.4587290162	10.4830813156	10.7843798488	10.5036101156	10.6459230388	10.434985881	10.4855050662	10.4268243941	10.6456365956	10.4953346484	10.399442158	10.4463695436	10.5462797239	10.3832660828	10.5449879435	10.4327957411	10.5760319225	10.4597791934	10.4918004342	10.3355209701	10.2911444763	10.3729267713	10.3539070856	10.5029921617	10.420031692	10.4191010045	9.9966954478	10.4595968746	10.4293738227	10.3164786474
ARE2	8.4334915111	8.008897163	8.1684486082	8.3374345546	8.2915988556	8.7489623635	8.6419574768	9.2139551842	8.8123180933	9.1498875704	8.7411883527	8.9430005824	8.5507086162	8.5033058678	8.4020994219	8.6703731026	8.5114987457	8.4444299664	8.6809738915	9.0475059377	8.5443340472	8.8600156507	8.7081434096	8.766571232	8.5754887879	8.7152899785	8.6014381168	8.8700741657	8.5480435367	8.4643833571	8.4152707996	8.2783268575	8.4343385447	8.3421408623	8.5627657497	8.3170712254	8.0891732203	7.9810304476	8.3516446671	8.272451322	8.2306813034
ARF1	13.1612728767	13.3240120529	13.3225504371	13.3073621451	13.2948051502	13.3678786151	13.2650767633	13.2382866533	13.1961821217	13.1275322718	13.1420436938	13.0852983097	13.291359013	13.2726001325	13.1785817983	13.278986355	13.2563875797	13.3150618061	13.2795626295	13.3270055006	13.1353352502	13.1988462662	13.2202616999	13.1175104605	13.2226604285	13.2367486158	13.1781667979	13.2832082265	13.2381753097	13.1958125928	13.2918262136	13.2631416154	13.1357806839	13.1466842214	13.1928671624	13.1797053356	13.1874181988	13.2023634268	13.1945089262	13.2108367802	13.2106005312
ARF2	11.8387845442	11.4340237654	11.1522689611	11.4515421226	11.8279881409	11.6999127865	11.865477226	11.7809200985	11.6523551959	11.5014021895	11.3853702039	11.0261618343	11.1305038062	11.1156454959	11.1614483513	11.2645314353	11.5691112284	11.7146325145	11.7801657982	11.7327886039	11.3071289944	11.5193880376	11.3643653503	11.2656284037	11.2249191424	11.2536886161	11.2688025158	11.2544869569	11.4185256623	11.4255621608	11.4916319206	11.4716982643	11.3536898445	11.4780257103	11.3663177888	11.2110901384	11.3460503874	11.2259928224	11.247340983	11.1811440579	11.4562071966
ARF3	11.3287906585	10.9625071961	10.8073496427	11.0243737276	11.2413346279	11.3083451375	11.5539012051	11.3837376645	11.5255209949	11.388832624	11.1660110763	11.0730821849	11.2910647141	11.2234560463	11.0392089282	11.0324573506	11.1385470349	11.1236845102	11.3339363251	11.5001122859	11.062525903	11.212258968	11.223046704	11.2836149308	11.349110345	11.2723013092	11.1643195776	11.0754705134	11.1158972217	11.1593433506	11.1900874978	11.0046398049	10.9039931823	11.0528733424	11.1171233574	10.9346598022	10.9660557977	11.0498997868	10.8809049695	11.0393351026	10.9014539188
ARG1	11.650209639	10.7278243246	9.9937111036	9.8757105326	9.9414106335	9.6992938176	9.6335610244	9.4976374719	9.6728110456	9.9817869946	9.9569930274	10.2324219915	10.1462407337	10.2155291298	10.1181180447	10.350525177	9.9569911746	9.9398313388	9.7624127634	9.8643839482	9.3808979074	9.7419641673	9.673597883	9.8925225421	9.6473884667	9.7279562807	9.4730800911	9.6140658367	9.3426044683	9.5888311443	9.4458447761	9.3222631289	9.2297404257	9.5068593321	9.5057230527	9.3628917148	8.8816649375	9.2606640304	8.8415419853	8.8552955719	8.6587345305
ARG2	9.9898724942	9.6618133959	9.6462086276	9.7123410066	9.6071029383	9.5653388343	9.6979704924	9.7777831653	9.69405302	9.9166435622	9.8282604282	9.6991687258	9.8426012991	9.8547786987	9.7379947567	9.7530052889	9.6875561651	9.6491308464	9.6199733943	9.8596025369	9.6895542811	9.760107917	9.8213358072	9.7589923614	9.9746237363	9.6683128822	9.8146828656	9.7830039404	9.5981138128	9.6462677741	9.6046754457	9.267067726	9.4103236712	9.5294892021	9.6044024246	9.397175843	9.406006657	9.3757460959	9.4620984037	9.2615451928	9.451535558
ARG3	10.7541273641	10.1869553373	9.9262062002	9.8307926524	9.528766211	9.061425684	9.1364006397	8.817726334	8.7871354531	8.9067445715	8.8277134409	8.9708695706	8.9682529182	8.9430586564	8.9861946997	8.8138558384	8.7149345243	8.6943705041	8.7312439596	8.8649541449	8.283331698	8.4409761544	8.528229163	8.589559016	8.5828226516	8.4560225063	8.323752514	8.164028746	8.038982481	8.336801382	8.1690355079	7.7625204324	7.7164251506	7.7485885494	8.0295691589	7.5576401107	7.3295490753	7.5634961897	7.2406506475	7.4367167904	7.541534941
ARG4	13.1801065527	11.9011595402	10.9060903419	10.9382307732	11.1394739736	10.9508168422	10.9345855411	10.9214237285	10.9703546727	11.1690331554	11.2569719271	11.6237500226	11.6539753206	11.7115544713	11.7102658976	11.6621550312	11.5668087207	11.3753410855	11.416058023	11.5599141203	11.5735689343	11.8159361224	11.8841120174	11.9902681505	11.9551975079	11.8735255321	11.8043485447	11.7044505175	11.6892641619	11.7828806557	11.730036318	11.7549065546	11.7520340707	11.868705161	11.8998051519	11.921609951	11.732060717	11.8229150238	11.7271601558	11.6434626496	11.5901421992
ARG5,6	11.0352770347	10.4667251139	10.5655065448	10.3168049502	10.3786666056	10.3083230832	10.1774670428	9.8422926199	9.9452349771	10.0715446003	10.3139537123	10.1785563423	10.3374004579	10.1495417123	9.9797794736	10.0881811862	10.1750432687	10.0255326416	10.2273886209	10.2022563081	10.2986141729	9.9747124995	10.1791745512	10.0094672236	10.0244667521	10.1124692134	9.9517975825	10.1261372481	9.947562058	10.0601605594	10.1413075892	9.8222192126	9.6617304975	9.7500336465	9.8557049005	9.6855594018	9.610557322	9.6486971954	9.63723429	9.5115388862	9.9114156311
ARG7	11.0108818999	10.3933979043	10.0019674997	10.1561469777	10.2078614734	10.140620758	10.1250128923	10.1572882175	10.0103632241	10.2082018234	9.8947691925	9.8830997043	9.9733540682	10.27026285	10.2136293292	10.2447444528	10.1582486085	10.2578652899	10.3132247789	10.5704816205	10.1902867404	10.3275515045	10.258381291	10.3527361214	10.3331770246	10.30969076	10.1840879258	10.2806568575	10.1668717904	10.2653660123	10.2578987171	10.1666370108	10.1473655696	10.2227094759	10.2850403366	10.2063807867	9.9246814851	10.200003142	10.0617356392	10.0676953921	10.0413220858
ARG8	11.0292655617	11.2097340991	11.2403992813	11.3468154823	11.240653235	11.1342072495	11.0442037015	11.1728135398	11.0983385603	11.2772898576	11.3546931928	11.2099478774	11.0975507298	11.0693900653	11.0470903698	10.9756111773	11.0075000104	10.9611361738	10.9954798673	11.0599574607	11.1145319174	11.019227365	11.0211514227	11.0662861024	10.999810584	10.9787370405	10.9191862941	10.9752507873	10.9661400199	10.9636225959	10.9626346702	10.7713921989	10.8197529814	10.9405675849	10.9033850034	10.8100887975	10.7697709024	10.7583298044	10.7635733203	10.7117970193	11.0211599429
ARG80	10.2424566464	10.2214987345	9.7184177991	9.6575490196	9.5191612585	9.4518345438	9.7374824386	9.6923724171	9.7465641812	9.9119663046	9.7216560645	9.7665407661	9.7836105038	9.7574795799	9.4864172518	9.5412387279	9.2542828109	9.3872020387	9.4937512702	9.8339688286	9.4989425427	9.7112968857	9.8867686624	10.0638127474	10.0296436862	9.7540643501	9.5656319927	9.5680738467	9.4028256286	9.4571083581	9.5479723941	9.292293213	9.3322108918	9.4662529197	9.8488378873	9.4141088683	9.4085812229	9.6278705336	9.3562546434	9.3484371827	9.165961807
ARG81	8.9631797775	9.1088064551	9.5030806942	9.5433165188	9.3352833407	9.1595834928	9.2525615184	9.0620098668	9.0454033415	9.052780457	9.1097884044	8.7930066588	9.1568630304	8.8767683642	8.84605484	8.8549932265	9.1550860075	8.8246680348	8.9480245956	9.1869066797	9.1530620379	8.8382815493	9.1290016405	8.7056904407	9.0490990845	9.1451747352	9.1783238485	9.0839343398	8.871998593	8.9642042926	8.9059575769	8.5448958968	8.6065674166	8.2961782838	8.6702269585	8.3021718606	8.524155509	8.2215120185	8.5789416208	8.2838083463	8.7371634174
ARG82	9.5515461087	9.7419794578	9.4288261899	9.3507265107	9.6309630872	9.3920777002	9.5414991901	9.2406353492	9.2659561469	9.0212856552	8.7733712443	8.7016970759	8.754526256	8.9275816359	8.7975415609	9.0608988389	9.2637219579	9.1942358588	9.3049503739	9.4050759724	9.0113870427	9.0107250586	9.1182984375	9.0450991372	9.2988376121	9.167329066	9.189636571	9.0896410086	8.8630932707	8.993483137	9.1456397906	8.7719644689	8.8038378952	8.9246883056	8.8888132306	8.7789486368	8.565832762	8.9931158824	8.6229850123	8.6340928506	8.6563217065
ARH1	9.4084237406	9.1994971812	9.1819790194	9.2755421234	9.3714921281	9.0757151107	9.1686580244	9.2706270928	9.2942566366	9.2086388577	9.3263484688	9.2042592977	9.3253515424	9.2717022387	9.3154483415	9.2911748614	9.3181235784	8.997819215	9.0355554879	9.291215369	9.204994203	9.1877854499	9.2711777914	9.2157303437	9.4089474746	9.5447096297	9.3702157806	9.2445632717	9.1903406021	9.2862324689	9.1841902352	8.92659614	9.0032144885	9.0555582954	9.0752948019	8.9363935572	8.7999230891	9.0321343449	8.9110996674	8.823480099	9.0000121843
ARI1	12.0014630584	11.3456274775	10.854654281	10.6363147421	10.5107388225	10.2692429999	10.164007726	9.9586187475	10.0786959115	10.1876012023	10.1428907026	10.1337678131	10.2043359287	10.4755200304	10.3844361936	10.3865093932	10.1952333158	10.1367756073	10.2902474358	10.5204807436	10.0999424865	10.2431199563	10.4524649707	10.655370089	10.6734554153	10.5808156049	10.388634383	10.4655472082	10.2877590012	10.2890227783	10.244663257	10.1075124126	10.0374688622	10.0943591629	10.3722404047	10.1100914821	10.1170222093	10.2999188959	10.1905656244	10.2304982052	10.2659989821
ARK1	9.7221482469	9.5434771099	9.570807183	9.6717972273	9.8154652332	10.1229536647	10.1300167708	9.9719446833	9.4334794596	9.6614320904	9.5671053311	9.4514430957	9.4033842888	9.4354147169	9.4435427136	9.6167355107	9.4040571885	9.6368331373	9.4542972062	9.7727517455	9.4931515463	9.4662322293	9.2961935747	9.5220189975	9.6999628463	9.4935984008	9.770992711	9.4129771394	9.6056209396	9.5168350569	9.4708725701	9.2845188356	9.2910518471	9.1691019222	9.4305288754	8.9522234985	9.2173061645	9.0878656968	9.3096321623	9.1842576338	9.0826369491
ARL1	11.7110571697	11.6759389553	11.419999008	11.6925949243	11.8416610518	11.7419680763	11.8750426688	11.852139636	11.9552910787	11.8482249027	11.7800601975	11.6186908554	11.7686303106	11.6944000304	11.645232128	11.6088379949	11.6463176691	11.6264647104	11.7043561195	11.8949903006	11.478230301	11.7758544016	11.7440398422	11.6965920629	11.7756316106	11.7201018585	11.6433107556	11.6091932696	11.5332797401	11.5279862597	11.6216947419	11.5419284368	11.5492029503	11.7539189614	11.7845486462	11.6988930321	11.6344827153	11.7815157037	11.6277697828	11.6175331831	11.6173592771
ARL3	10.6776340491	10.6083458666	10.4853905325	10.6247772803	10.7368244343	10.6197301564	10.6429018033	10.5364337329	10.6696389723	10.6811970925	10.6076438317	10.4323309921	10.5235052989	10.6660648686	10.5048722451	10.639269147	10.4970168128	10.4833510018	10.5067605706	10.6535574387	10.3268377211	10.4640804164	10.4629517424	10.5789025476	10.6736303987	10.4470022057	10.3369706802	10.4602993001	10.3422572816	10.4687942067	10.4545790083	10.2468015289	10.2874058357	10.4517540771	10.4068619174	10.2825323524	10.192469837	10.4125085565	10.2088744007	10.2847836827	10.3535831501
ARN1	9.865702471	10.0067479721	10.0376447723	10.0883626962	9.912625325	10.2090627463	9.9005392687	10.3831888846	10.3054680336	10.9479340795	10.9881855168	10.7572422449	10.299438903	10.1729135749	9.9970906162	10.0741773643	10.0434900961	9.9791609932	10.1069255668	10.4197821769	10.8038857057	10.7200893577	10.7440571003	10.6681635614	10.4787611185	10.4652343179	10.2816325614	10.2858679469	10.1233726926	10.198171112	9.9929830377	9.8780134575	9.8742619951	10.0103647994	10.1699973471	9.851097661	9.7684851207	9.5024758817	9.7256282659	9.7521212412	9.7754493822
ARN2	9.7327073329	9.7886590128	9.8046590108	9.9710384822	10.0135040457	9.8730946417	9.5808623067	9.6111361885	9.7289761969	9.9501555949	9.9229155951	9.9609863692	9.8837422731	10.0212624715	9.7711290851	9.9156862898	9.9682110323	9.7338487536	9.6935469089	9.9553085181	9.9878833493	9.7720395852	9.9256545759	9.8634490624	9.9583063347	10.0366734888	9.84772965	10.0443076256	9.7960429122	9.7803373768	9.7308878405	9.3360252652	9.3171932109	9.3383225723	9.5221569072	9.1717094818	9.0248072065	9.1030509228	9.1658676097	9.2511773105	9.4258149578
ARO1	12.5050696991	12.4414340839	12.2900047788	12.2010164424	11.9626426337	12.1324131547	11.7585005156	11.7992161526	11.9046130866	12.0913297745	12.1547564692	12.169706809	12.0049113175	11.9386609994	11.8578173242	12.1813182577	12.0041251249	11.8719401159	11.9718727073	12.06360941	12.4190557173	12.2708987304	12.2519466653	12.2968725266	11.9961931298	12.191787324	12.0786630048	12.3939602147	12.1440509032	12.1244124101	12.2056965907	12.0463367541	12.1049825053	12.0620201888	12.1771281232	12.0803810101	11.9846219982	12.039997018	11.9255268372	11.9690231238	12.1859129176
ARO10	11.5026752587	11.2127858144	10.7368109946	9.8681976745	8.9790177128	8.7823453067	8.4017995782	8.6704342008	8.5660291767	9.2533385709	9.2676030484	9.2659720756	9.2508105769	9.0142082859	9.35430425	9.8357428882	10.0508387365	10.0905360897	10.0712415094	10.1269797547	10.2291072685	10.3106410179	10.1712730402	9.9249284717	9.8697649486	9.8650449518	10.4014506916	10.4416586409	10.6871064362	10.5378142032	10.5608947379	10.4489994637	10.5385222213	10.2134203208	10.4224395599	10.0307128146	9.9846322133	9.6231316023	10.3887657999	10.26339618	10.3836048193
ARO2	11.8406118273	11.9900151715	11.6900054242	11.8339026635	11.8657767991	11.6562334546	11.6672499548	11.7388047319	11.6453341981	11.9282088951	11.7624412502	11.8256982746	11.7426675339	12.1162212688	11.8339729774	12.007602508	11.7129231301	11.6735345072	11.8252819575	11.9539968297	11.7290630438	11.7713480119	11.659254809	12.0808110518	11.9726627686	11.8584085228	11.7348200574	11.8105545277	11.7658383399	11.8274618875	11.7923157341	11.688109534	11.6127355524	11.6464484526	11.9387599759	11.7521860951	11.7990908245	11.7332464917	11.9227629706	11.7312302876	11.8601090349
ARO3	12.0858739242	11.7275858018	11.3943732883	11.4060138522	11.6184432958	11.6825588814	11.6864813722	11.6508850335	11.7911666667	11.7686432716	11.6933531619	11.8650803868	11.7116459448	11.6638972371	11.6412476147	11.5180654069	11.5795444368	11.5052865836	11.6126587101	11.6912242674	11.5359806888	11.7744214318	11.7315522112	11.790231056	11.8075788142	11.7488986911	11.674084952	11.5621429439	11.5743872418	11.5905879238	11.5804256523	11.5441193063	11.6130477467	11.7114856506	11.7446766859	11.5834400366	11.4373236045	11.6079490005	11.5120413649	11.4918111761	11.4319218853
ARO4	11.6973629652	11.7993801838	11.5197217997	11.5776302086	11.6213223798	11.4158754813	11.5142643743	11.4541048302	11.4726391861	11.5739795211	11.5391868916	11.6070211519	11.512700767	11.5864484511	11.6141113091	11.6485643849	11.6233574947	11.5613977389	11.5965217507	11.7956534975	11.7056380306	11.7541438254	11.655774703	11.6357883787	11.349540214	11.5388070143	11.3955649741	11.5197014517	11.3590123265	11.4264732775	11.653342671	11.3807622597	11.415766044	11.4952165627	11.5987476902	11.5176636408	11.3448515369	11.4201685248	11.4205502056	11.3320110238	11.3632272999
ARO7	11.9798395864	12.1579198763	12.0692998363	12.0252004327	11.8986128682	11.632548272	11.713408664	11.7080090479	11.8153636806	11.7140679024	11.8812801911	11.8244005219	12.1031825028	12.053583169	12.0247098451	11.8774465264	11.8055366329	11.6310497836	11.6609950341	11.6449797165	11.6090822667	11.6566183502	11.8197193662	11.8855838414	11.9724082302	11.7919723423	11.8910143569	11.7594303529	11.7595215696	11.7670552165	11.7545690313	11.6299400926	11.7049892887	11.6277198172	11.773346728	11.668125453	11.7833989154	11.7810118373	11.7690145924	11.7026265765	11.6486586398
ARO8	12.0940261304	11.9573905647	11.7497252268	11.7958202473	11.8470277467	12.0264365892	12.0104032543	11.984201117	11.8705864617	12.209013284	12.0602410384	12.1318180675	11.9719328236	12.0367190785	11.987982345	12.0231124471	11.8307533743	11.8902660245	11.9294883691	12.076997384	12.066267516	12.1398146042	12.0158573447	12.2411499832	12.0845486	12.1044968802	11.992478208	12.0173260012	12.0096333311	12.0207387689	12.0307961678	11.9691548541	11.9771677109	12.0345779776	12.1109992503	12.0818928533	11.8836316103	11.8394887449	11.92842112	11.9457948215	11.955601679
ARO80	9.5284986403	9.4019057064	9.2633227153	9.0813041784	9.4227947603	9.5442354728	9.5929333795	9.697072396	9.5050453827	9.3078971037	9.4882851423	9.3587274525	9.3656953161	9.1075420261	8.9923706385	8.9688510556	9.1516110576	9.0263442161	9.1904689088	9.2102071498	9.3879946071	9.4345580811	9.4671788969	9.1427723831	9.4064164996	9.0685707458	9.36523965	8.9977084124	8.9608470716	9.0729969291	9.2173705546	8.7295636301	8.9148226752	8.8436991106	9.0424146931	8.9077941416	8.6368151178	8.7567424441	8.72539603	8.6675515059	8.8799538577
ARO9	11.8698461135	11.618294146	11.0698532826	10.4441105214	10.0902534069	10.1236632559	10.3154949778	10.3493261863	10.5467440392	10.6600703646	10.5899331739	10.6200841834	10.3851496162	10.2707193529	10.4130226313	10.9473187579	11.3052440651	11.4137800331	11.4885707595	11.6270339403	11.5368545935	11.6000548697	11.4368826163	11.2023969279	11.0918852234	11.0125459785	11.4027167947	11.3585492643	11.5343747695	11.7073189064	11.7352408638	11.6562989224	11.7328300465	11.5444381478	11.628569776	11.2497836149	11.1921363666	11.0513167162	11.2477845191	11.2559546028	11.2987778597
ARP1	9.8882986255	10.2158964552	10.5614073472	10.4765292955	10.4164509057	10.1205363146	10.2270137679	10.0858416536	10.0141394731	9.9231096492	9.7302854146	9.9006468582	10.0657571293	10.2594952239	10.1355900634	10.1532604465	10.1956285922	10.0459691642	10.0174672233	10.0530138161	9.7657086704	9.9263430308	9.9120926966	9.8390902084	10.0913863647	10.1229052204	10.2261215314	9.9636390935	10.0934260367	9.9977871096	9.9880704076	9.616289878	9.7153140958	9.6069766053	9.7666211175	9.6158485076	9.6498561057	9.7791142016	9.8222182746	9.7522825236	9.6951742301
ARP10	7.7462502849	7.6320971806	7.8120650744	8.3811921283	8.7266464785	8.3248878136	8.0862324542	7.8838671131	7.7542768327	7.7382493495	7.5116560594	7.4529622507	7.473075045	7.8681781026	7.8484103406	8.1524922962	8.0603861675	7.9291265162	7.9863611445	8.1385604207	7.6360432567	7.6755874831	7.614820971	7.7550682757	7.9385062893	7.8606477341	7.8549342353	8.0134033791	7.7742413247	8.0046687983	8.0792491798	7.5942126028	7.3129953389	7.4309931389	7.7317781735	7.2778222662	7.060651475	7.5605075339	7.2454427088	7.5018407575	7.6614406038
ARP2	12.4240249955	12.2654076369	11.9142779604	11.934731509	11.909021655	11.8021884709	11.9500600297	11.8337608054	11.7833169706	11.8611811561	11.786623907	11.790311802	11.8061899986	11.8600173071	11.7643816243	11.8224069535	11.8106115771	11.8321037135	11.8859779216	12.0744409785	11.8038054705	11.9190340225	11.9488338482	12.0087725917	12.0706250535	11.939803995	11.8550904842	11.9596717368	11.9258542626	11.8684879949	11.9149649555	11.8900525422	11.8930773302	11.8950812029	11.9739909913	11.8583633254	11.8611041088	11.929827256	11.8728235687	11.827636149	11.9026158838
ARP3	12.5973511379	12.3761118847	11.9698932253	12.0405373141	12.0635947107	12.0307395854	12.1389748829	11.901961926	11.9646231549	12.0222376447	11.9788181821	12.0289106202	11.9072860546	11.8739446581	11.8808822917	11.8251323909	11.9004053467	11.8624722077	12.0574198994	12.1094639823	11.967405402	12.1092752132	12.1185388307	12.1885057455	12.1012196674	12.0935292531	12.0168317097	12.0840745142	11.9944502369	11.9638723143	12.0322955537	12.01701929	11.9998843276	12.0442975838	12.054727931	12.0627005915	11.930344889	12.0038008215	11.9272251734	12.0206579879	11.9319076749
ARP4	10.5309146858	10.5672106824	10.7367060915	10.9126313511	10.9374080741	10.8669598535	10.7992614647	10.8286798296	10.7097183532	10.8370746907	10.7197179761	10.7669252242	10.8263893238	10.9291128026	10.9116899302	10.9184868451	10.8351442536	10.8484125669	10.7523460056	10.9477214412	10.6131746168	10.859659548	10.719937935	10.9034097033	10.9311157347	10.8161514388	10.7470099473	10.8954678035	10.7895423668	10.8350417382	10.7206992907	10.690385725	10.6173560115	10.6308081399	10.7701800552	10.558718843	10.5836694931	10.725558852	10.6373521293	10.7099188429	10.5949336317
ARP5	10.4568206829	10.4826393765	10.398640108	10.2912154559	10.2285087986	10.3973339373	10.7249357407	10.7202848903	10.5396743185	10.6725022471	10.4409576875	10.6146157844	10.5383096215	10.3141151831	10.3938779506	10.3522659959	10.2744100281	10.3305463567	10.4725618711	10.5886913794	10.5100093406	10.4772670918	10.5854419053	10.3539695882	10.5911723794	10.4434769048	10.595692221	10.3720534878	10.4816605703	10.4175633842	10.4971381133	10.2596384785	10.3577569524	10.2897200218	10.3696611471	10.0405247451	10.2658357914	10.1901567808	10.2676201615	10.1773960259	10.1373606377
ARP6	9.9854115428	9.6513788271	9.8361821592	9.9462129283	10.1229472602	10.0158558933	10.2214696255	10.1684112236	10.2025449118	10.2742850798	10.1420562641	10.1244123753	10.2425398834	10.208588771	10.176810051	10.0974327998	10.0957095556	9.9566940969	10.1065965211	10.2860230864	10.0604966458	10.177675187	10.2361454311	10.2393700055	10.3223251344	10.3017002593	10.1826314922	10.0257614788	10.0700362842	10.0354206793	10.1505740989	9.7836709721	9.8981565948	10.0462407732	10.1589865479	9.8771154644	9.8936227059	9.9545198164	10.0104187959	9.9569277717	9.9966149196
ARP7	10.4289825958	10.3412482611	10.6434795236	10.9010011866	11.1375990938	11.045460069	11.2192432959	11.014418352	10.8298530514	10.889283214	10.6578262103	10.524103015	10.6057276087	10.761242759	10.8431500671	11.0274962475	10.9589422131	10.9829015015	11.1330190703	11.0876397476	10.7162203249	10.7355029858	10.7461069782	10.6851149847	10.8092452469	10.8219297953	10.8228826226	10.9093898706	10.9662547198	10.8946546169	10.9250878692	10.7004409781	10.752658735	10.6770803428	10.6858785453	10.4764958132	10.4874665263	10.5637592096	10.5834571378	10.6223673564	10.6015090183
ARP8	10.2412522864	10.1156423204	10.3933812487	10.2307092968	10.2755881473	10.6016065325	10.3546655693	10.314301426	10.1396396368	10.4572393528	10.5736645261	10.298164713	10.3892907283	10.2555402802	10.0723390925	10.2501985057	10.1745544824	10.0388885942	10.2250617037	10.4046057779	10.6456729766	10.4212623123	10.4716110683	10.3398737174	10.4853055315	10.490939994	10.3812641792	10.5187247055	10.3897390674	10.435537756	10.3641882128	10.0850078461	10.1780398138	10.1209530627	10.2860339579	10.1882644021	10.0203226646	9.852703282	10.0050983379	10.1048893869	10.3112615086
ARP9	11.3658759436	11.4150578938	11.5204001034	11.5451846593	11.5393424354	11.3879509142	11.5218310934	11.6433892012	11.7473817919	11.6767388955	11.5510163423	11.594340881	11.6440534515	11.4679418325	11.5246323581	11.5275881947	11.604638584	11.4870627988	11.5746345056	11.586599813	11.5358490615	11.6690823283	11.5763423998	11.4456513758	11.5948958585	11.5632653151	11.6109727665	11.4981603384	11.6359469431	11.4901004754	11.5149054974	11.4381757978	11.4736392385	11.6076478397	11.5042509961	11.2967835193	11.3867482757	11.3928918308	11.4041338091	11.3336257822	11.3680899534
ARR1	10.6758545205	10.6794007641	10.3509502912	10.5365768995	10.6834388206	10.6207653526	10.6628627481	10.5338372836	10.5363066648	10.6075424846	10.3404494004	10.4253593649	10.4158592427	10.7451469123	10.593807344	10.6326257275	10.5219907957	10.5734446618	10.5147373672	10.6817920234	10.2385459465	10.4261429388	10.554693199	10.6559927167	10.7062448756	10.6362352915	10.4493186519	10.6447865223	10.3783776102	10.5887900505	10.433802685	10.3715788218	10.2315441367	10.4262688041	10.5526752507	10.3243912368	10.4322266627	10.599267522	10.5133536816	10.5680046728	10.4267498141
ARR2	7.4261629606	7.1470702651	6.7564686946	6.9404253535	7.1675651019	6.8395745182	6.8127972523	6.4946261368	6.634539968	6.5459266692	6.3055601136	6.2031611497	6.4347732087	6.5420269078	6.1608953172	6.2782744349	6.207654046	5.9890418484	6.1199301097	6.5099440673	6.0492214283	6.0401980851	6.1160935632	6.2146624208	6.2214503181	6.3748068207	5.9996025902	6.1172494033	5.7379894014	5.82698534	6.0942451097	5.5483310493	5.7072917559	5.7411394155	5.7564171318	5.5472826204	5.6923374691	5.9426464495	5.4825484712	5.5560090685	5.890566691
ARR3	5.8355713677	5.4917316333	5.8230395457	5.9177234729	5.754076012	6.693723654	6.4014775114	6.5135066854	6.031808492	6.8016710719	6.6318600482	6.093908058	5.7357664341	6.2086956157	5.2665628496	5.5671865006	5.4221202739	5.3831144061	5.6730211419	6.489808791	5.9692599473	5.8889096837	5.8315964729	5.8860336853	5.7811757063	6.0200511831	5.6263850845	6.0079829434	5.5655768872	5.614414449	5.500992144	5.3796785303	5.453213628	5.781160949	5.5438761938	5.6355323704	5.2628453934	5.659848197	5.3552960727	5.6953856013	5.515537561
ART10	9.6186695045	9.2931885526	9.3860167728	9.3892889632	9.3815480399	9.3113991652	9.2533982483	9.3716769801	9.3246061558	9.4530741733	9.3223646031	9.4481387972	9.5978590208	9.5006738191	9.2995508086	9.445317857	9.3399250347	9.1196200368	9.2418446076	9.4805167958	9.1918772583	9.5308690914	9.5203780486	9.323886142	9.565530682	9.6253266306	9.4929245185	9.5124964403	9.3070842381	9.2592646811	9.181635403	8.67418785	8.9733845687	9.2699810681	9.3339807623	8.9669316207	8.9489135994	9.2279787271	9.0076268067	8.9808452968	8.8892988241
ART5	10.2718330431	9.9771241437	9.9679284178	10.0444918861	10.0812442441	10.2050531653	10.0102357586	10.3626216725	10.0103548273	10.6892697687	10.5585169547	10.5124224894	10.4646753739	10.4517359107	10.3285033163	10.3418982071	10.1619206225	10.2011618884	10.3355011908	10.5470694506	10.5300917743	10.4993559045	10.7023053461	10.7519148523	10.644906857	10.6413824427	10.4516424419	10.4974677221	10.4195547514	10.4018561811	10.2454970341	10.2979581288	10.2774585804	10.2997988575	10.6362092649	10.346797603	10.2426626725	9.9480212346	10.3019975968	10.3217306637	10.1589825061
ARV1	9.770406336	9.7392889091	9.482079602	9.5323854878	9.6890996008	9.7571402465	9.9812770071	10.0164164722	10.0970415508	9.9903222385	9.9917481519	9.7374280413	9.9012241231	9.7528148696	9.6033641906	9.6305973421	9.8242360456	9.876655044	9.9466210815	10.1085187627	9.7836791614	9.9281570781	9.8457764321	9.7798316147	9.9940850479	9.8508456754	9.7731031829	9.7203692647	9.6621012816	9.6970789905	9.6584692367	9.3745002514	9.4849388418	9.5744643467	9.7631519976	9.5219161025	9.5447864865	9.6272945225	9.5633026877	9.3143142374	9.4754177524
ARX1	12.0130452779	12.2678573658	12.4636212556	12.4519898527	12.3404761621	12.2339265297	12.2926613187	12.5196921373	12.4532708108	12.644995342	12.577036128	12.5339839827	12.5464333357	12.448025092	12.3998215463	12.4414374475	12.3907475875	12.3201123974	12.3841240358	12.4432139681	12.4201064839	12.5220840087	12.414671944	12.3563832574	12.2740200688	12.4659835852	12.3408470212	12.3357429245	12.2884588132	12.2892329882	12.2816462331	12.2046199831	12.327961432	12.3115220828	12.2034021674	12.1414479184	12.1464399716	12.2539356394	12.2658657935	12.1659891734	12.1801917857
ASA1	10.5656440117	10.6458186113	10.3595782715	10.4305199398	10.420508658	10.3240962389	10.4625019841	10.5040486662	10.543247592	10.3480679324	10.3337439805	10.3889259219	10.4277728753	10.3228623128	10.2839208733	10.2591748119	10.3672019668	10.329031312	10.310453589	10.4255404119	10.1962774711	10.3532171953	10.3830824728	10.3777581487	10.4769204696	10.1356137992	10.2599768719	10.1904930173	10.1373929376	10.2730650665	10.1012753079	10.028732195	10.0666028765	10.075546449	10.1475878198	10.0680011144	9.9912471738	10.0900281366	9.9064148919	9.8400863413	9.9861581746
ASC1	13.8533237869	13.9665539082	13.9844036418	14.0148481824	14.0497821315	14.0021328005	14.0516383255	14.0838077463	14.0875897417	14.1250248276	14.1075806143	14.1242881674	14.1121083352	14.1369322026	14.1210105955	14.1260003678	14.1235693261	14.0973047681	14.1338321161	14.1381156122	14.0331797916	14.049500474	14.0043701913	14.0321925239	13.9670395644	14.0050938343	13.9628028226	14.0027187742	13.9770773319	14.0009177875	14.0109765402	14.0135980667	13.9878627226	14.0382292295	14.0294310796	14.0736936014	14.0119699933	14.0142027788	14.0488259548	14.0144656657	14.0055923744
ASE1	10.0297556398	9.5043998934	9.211662528	9.1406446146	9.4766477247	9.9559823465	10.3064003283	10.3615460363	10.6226447237	10.8129090346	10.8021981959	10.3461256284	9.9454212343	9.2646187875	8.757956999	8.629222752	9.0491726422	9.3201645882	10.0603251034	10.3914198399	10.6718662033	10.5762004041	10.4152443748	10.0277009829	10.0291954284	9.6249942847	9.5019101778	9.3036325295	9.3917633246	9.4635955297	9.7840975854	9.6220465634	9.8934941219	9.992734795	10.0377437783	9.5995235812	9.2806657927	9.0307574485	9.0494644064	8.9759428923	9.1236550852
ASF1	11.2216896569	11.8126625337	11.8442453192	11.2218305002	10.6098048993	9.7987765802	9.6877279869	8.843803339	8.6587871087	8.6945070088	9.2092580156	10.0340360354	11.1339435428	11.2511594795	11.0869292992	10.7283453353	10.4772874414	10.0210087388	9.5382250254	9.4479531514	8.9277349443	9.1751426174	9.7184190122	10.2531889598	10.8870943762	10.8451695229	11.0371615958	10.6486647126	10.7478515938	10.3273510047	10.2440298513	9.6222444675	9.5994689587	9.3690320541	9.8446322141	9.7563355489	10.1159003937	10.3475040688	10.3449884415	10.2245065627	10.2480206291
ASF2	9.2737238661	10.0859001296	10.5170190834	10.3384630043	9.9087541069	9.605509567	9.4084127992	9.1399465355	8.3829412323	8.7908730096	8.4312694861	8.891859376	9.8316731197	10.1521715013	10.2018323455	10.0892578602	9.905018497	9.7005861459	9.4498021243	9.6254995871	8.8548203092	8.8332391093	9.1616875489	9.3240375867	9.7604095923	9.9320149005	9.8224257854	9.8260906113	9.777938709	9.7551428645	9.4815446185	8.8920039758	8.8503161705	8.9325513042	9.2360376026	8.8788205027	9.0916034661	9.2827698878	9.426227851	9.4178381005	9.357606474
ASG1	11.5053156939	11.2822801643	11.5778653305	11.137870548	11.2615776578	11.5883904144	11.5986641376	11.5499953787	11.4920264395	11.5515284506	11.5678223316	11.5474745754	11.6037439934	11.1207343984	11.2332533078	11.1744339181	11.3862578808	11.2496410361	11.3306627445	11.3334391037	11.6663037219	11.6131755525	11.5508340492	11.3404142178	11.5200774136	11.5209673505	11.6613584949	11.5355491832	11.7135060916	11.5577276349	11.6299933015	11.526191247	11.4849917078	11.4133281689	11.4144030091	11.2547977538	11.371012751	11.3625620586	11.3014685781	11.3046153797	11.4337588294
ASG7	11.7258741751	8.1156187835	6.7991736152	6.8029605573	6.8927973191	6.7366683756	7.1963963659	7.1580196207	7.1867765324	7.5126297446	7.4425950383	8.0443560455	8.0105823459	8.063106508	7.5405171301	7.6163680146	7.0843067084	6.9241388716	6.9309178724	7.6928124397	7.8228299746	8.006601921	8.4338025378	8.4704527535	8.6034258645	8.133716007	8.1851948562	7.8532437502	7.4732306909	7.8159961813	7.7828454887	7.3683245735	7.6011573161	7.8910848276	8.290634988	7.8003392222	7.5269004284	7.8276385229	7.6024277351	7.459784597	7.5262962502
ASH1	11.3386212721	11.5886324382	10.7540092529	9.8606610042	9.4384106332	9.6226383489	9.5039393459	9.2227418698	9.283441325	10.7486620727	12.2986619239	13.5205165804	13.4345817077	13.1341606395	12.5970913489	12.2388611066	11.6891004604	11.1699470517	10.5311088453	10.5138271523	11.2023166948	12.0635599527	12.935676616	13.0445586454	13.1567511797	13.0104171873	12.7654976243	12.5732656613	12.2113449145	11.9291888543	11.5657060898	11.1988764804	11.2958769752	11.7389407416	12.5382790706	12.6478011304	12.4535219075	12.5850253622	12.2461636078	12.3412835661	12.1496164595
ASI1	11.0071111571	10.6304155175	10.8000380083	10.7938951545	10.7068071312	11.0422730525	10.7299663433	11.1437393848	10.9213127228	11.1756035537	11.1905534623	10.9771258412	10.6898092385	10.8289085819	10.4988363252	10.9003898797	10.8113919681	10.9154562971	10.9626069186	11.1809675778	11.3630305914	10.9680370112	10.9765293021	10.9160697373	10.8511161319	11.1277434711	10.9464821852	11.1695590538	10.9388437115	10.7842647505	10.8520592096	10.6952726572	10.7996428577	10.8480072937	10.8681649329	10.6727411286	10.6007455759	10.4523479855	10.7688404944	10.7105957181	10.665495069
ASI2	9.7914006723	9.1122400571	8.8780158966	8.978324213	9.2621448357	9.3615964299	9.5977525692	9.6549232873	9.5985044019	9.4822926294	9.3863155408	9.507578592	9.3012507313	9.3931932486	9.1633852056	9.2605040642	9.3358594777	9.4519744492	9.5105031591	9.6936323976	9.5453403067	9.7358852025	9.591331211	9.6026430371	9.6570736818	9.5782606354	9.4853382331	9.5553962284	9.4286247207	9.4890695333	9.499221019	9.2389611679	9.3075472933	9.563968257	9.581356838	9.2425337416	9.220995334	9.5067210963	9.2815244595	9.2889388776	9.2882665958
ASI3	10.1728095466	10.1477205786	10.1881749746	10.1090062769	10.2462348649	10.5586202361	10.3905251211	10.5147415105	10.5382399217	10.6422872084	10.548775695	10.7125243261	10.4301286069	10.5332258595	10.3440160022	10.6307777427	10.6611924164	10.4998285317	10.5929399018	10.5757618767	10.7261385494	10.6942794928	10.5028936085	10.5083010211	10.4660345248	10.5182202478	10.5745923383	10.5911367484	10.4710021684	10.4977684224	10.3764358448	10.2760057184	10.2769454177	10.4729518239	10.2569319335	10.2012292941	10.1091364124	10.2111742201	10.1929072779	10.30554192	10.1814690805
ASK1	10.9008800957	10.7504042282	10.802785194	11.2214293293	11.5704753993	11.5928418692	11.552596404	11.3275250496	11.2587476894	11.1444599195	10.8939046369	10.7100110004	10.6405486438	10.8514414272	10.8677237005	11.2176365158	11.1972892147	11.3565358164	11.4086609707	11.4031739862	10.9367640542	10.9593754246	10.7816256751	10.8863020134	10.7382843838	10.7893560187	10.7947824771	11.0084916782	10.9528697981	11.1336324259	11.1247573628	11.0423820504	10.9248081245	11.0010489493	10.9835475853	10.7376735538	10.6589852183	10.8412699207	10.7546397382	10.801141309	10.8360524363
ASK10	11.0774282124	10.5671776783	10.9527166782	10.9692411261	11.0141682717	11.3161638152	11.1806494187	10.9361448227	10.9793516089	11.0803124713	11.0118047532	10.8757644673	10.7390609021	10.723710861	10.6282632675	10.7361443319	10.7920493264	10.7849535749	10.9129759855	11.0513992145	11.1615454134	11.0203101661	10.8966883473	10.8898924499	10.8102905072	10.7616315459	10.6874917724	10.8489387864	10.7357213647	10.6830214182	10.8466877979	10.5187282545	10.5226909893	10.4985024678	10.8145259979	10.5610520577	10.3192341437	10.60497167	10.4368456173	10.4751081529	10.5431286821
ASM4	10.7764315557	10.6419036533	10.7411962855	10.8089450926	10.8112944722	10.8384612326	11.023262787	11.0564978939	10.9993485721	10.9131754892	10.9839158446	10.9346034805	10.9405107856	10.739799841	10.842636973	10.7411933308	10.9156914166	10.8486275224	10.8763500455	10.9444044516	11.1763116757	11.0612427989	11.0389542649	10.9289791519	11.0226499593	10.9732016964	11.0060018909	10.9307323357	10.9500638568	10.9168421142	11.0270471469	10.8319792158	10.871301035	10.8573981054	11.0395191118	10.7537824269	10.7829137995	10.6743512425	10.7415626133	10.7653251284	10.9263150104
ASN1	13.5104011556	13.2788559433	13.1881234403	13.0388923432	13.0806171709	13.0683005539	13.2776952208	13.0645265877	13.1441629283	13.1235984962	13.2747679772	13.1359819884	13.2050284361	13.0571559726	13.1563909962	13.0930596502	13.2794401336	13.22326402	13.2484935412	13.2440999476	13.3754510998	13.2839558017	13.3134502189	13.3644571291	13.4204488246	13.3848759711	13.4138996531	13.2210983851	13.4160974309	13.2992556763	13.3737992624	13.2030807792	13.2943564937	13.206474056	13.3450449434	13.1311679856	13.2485278021	13.1210609407	13.3138023634	13.1537857664	13.3254567398
ASN2	12.3664669561	12.2306302204	12.188899908	12.3025981895	12.3782398102	12.3505156498	12.4785100733	12.4844221677	12.4458272967	12.5347939607	12.6251567475	12.3950935683	12.4565150402	12.2621390297	12.3592544272	12.1763843496	12.2942443472	12.3042681326	12.4350712706	12.5589708887	12.4638732531	12.4261437725	12.498561493	12.563669881	12.5329948132	12.4618769672	12.4207054299	12.2967503689	12.4171143691	12.3493511838	12.438229564	12.3367536517	12.3247295547	12.2939072799	12.4603113913	12.3730336422	12.285775596	12.1975407869	12.2885745269	12.2196423415	12.3739899109
ASP1	11.9828080698	12.2731379534	12.2411725673	12.3679590582	12.4530058014	12.2844404426	12.3766009685	12.3836680164	12.4268115329	12.3686517727	12.3613318072	12.264966756	12.2494448149	12.4292983905	12.3455630798	12.4939213747	12.3527671586	12.4286232082	12.4326532512	12.5593171785	12.3386637151	12.3132809308	12.3185226043	12.4189855835	12.2425945585	12.3793093094	12.2103175745	12.2601727108	12.2091619737	12.3452773639	12.3584175143	12.2828450946	12.2735862951	12.2673768599	12.2842722312	12.2579431476	12.2981122662	12.2631587849	12.4162131778	12.276804001	12.3217404584
ASP3-1	13.3653694777	13.3058159693	13.1237410966	13.2403344555	13.251139442	13.0259394912	13.0320221574	12.9204178401	12.9325713552	12.8794784041	12.9380393802	12.8417006186	13.0316533684	13.1275507716	13.0545968723	13.0536300797	13.0395476894	12.9936595681	13.1004135395	13.0273823789	12.8363347393	12.8593319907	13.0269250665	13.0949761162	13.0947671822	13.1243513196	13.0847499601	13.1045954861	13.0146560932	13.1211992751	13.0578347405	13.0156615138	12.8834351647	12.8653577849	13.112167208	12.884379039	13.0559629142	13.0706320087	13.0649339242	12.9988793915	13.0573672533
ASR1	9.9751885569	9.5685254004	9.2941599431	9.4433111315	9.5827561321	9.318505436	9.6124877567	9.4909820911	9.5406322713	9.7101031259	9.434034591	9.4821495982	9.548267835	9.6129146392	9.4173136526	9.4122416945	9.2786781345	9.174897787	9.3523220282	9.7015868113	9.0676690315	9.3069195298	9.4438664706	9.6254628219	9.6717704199	9.623867888	9.4577363945	9.4928862035	9.2214862733	9.4293165086	9.3107534889	9.1336507826	8.969690992	9.2293820968	9.5236425112	9.2872360227	9.0773885103	9.2846994136	9.2252842351	9.1912348128	9.1095783235
AST1	9.9345141118	10.0971290104	10.1115949815	10.5915407281	10.8248631149	10.8624160593	11.0028957015	10.8827859666	10.8074617222	10.7232267689	10.585801192	10.3158382533	10.1922077974	10.0099646235	10.1339004073	10.1945539296	10.3931121714	10.4572484459	10.6184493436	10.550838431	10.4646419504	10.3944850671	10.3300997462	10.1865667244	10.2080407424	10.0708423553	10.1196045595	10.1391074565	10.2002186895	10.3843500262	10.3763041466	10.2474760998	10.2755641714	10.1950510647	10.2377702569	9.9950376596	9.9629979993	9.9008105408	9.9537421342	9.9130080545	10.2021932696
AST2	9.7052384458	9.4397210162	9.612621954	9.5680486313	9.6291256267	9.487282745	9.6047884909	9.3633768553	9.3604602913	9.4085170871	9.2810942749	9.2242146146	9.3220274308	9.2947642689	9.1422184542	9.08708124	9.2502490347	9.1490190085	9.1726403902	9.3527941874	9.1595824328	9.2407043257	9.1801069814	9.0854515682	9.3275371498	9.3863445799	9.3700563675	9.2686599228	9.202599979	9.2856851601	9.3071375048	8.785053685	8.8330677737	8.9802009466	9.1098476211	8.5703262488	8.836677085	9.129060225	8.9176939286	8.8116581331	8.9530032783
ATC1	11.2826700064	11.6219554358	11.6930942034	11.5989362522	11.5869396551	11.3947796578	11.4672295149	11.5822331747	11.6528469334	11.6097801466	11.7019892479	11.6263681343	11.707517317	11.6508149954	11.557044908	11.3793568643	11.5078084235	11.3430449487	11.3970439161	11.42687882	11.429537204	11.4421497808	11.6463911537	11.5217133279	11.596384818	11.4576963959	11.5084925144	11.3353508232	11.4376612791	11.4166723868	11.4084658701	11.1360452777	11.280225395	11.3269081161	11.4936391743	11.1332059746	11.23463724	11.2303851034	11.2520130256	11.1755230461	11.261679851
ATE1	10.2098111046	10.0463076151	10.0995834665	10.3295092149	10.2350584343	9.9875652763	10.1618053885	10.1807069064	10.345159176	10.2455491509	10.4091755579	10.2903684235	10.3947412569	10.4076411624	10.4392539371	10.282633815	10.2476021759	10.1323728558	10.3319978804	10.3991497904	10.21772572	10.2353755916	10.3539267191	10.3526540545	10.4470575711	10.2943734999	10.3840154235	10.2192021083	10.1611801181	10.2318273698	10.2294351007	10.0329789087	10.026896902	10.1310898167	10.1938798201	10.2171831282	10.1547044721	10.1688719046	10.226262489	9.9313692008	10.1967565019
ATF1	9.7576870492	9.6718865441	10.1756052831	10.4025034687	10.6411507688	10.8439707635	10.787381543	10.9463877551	10.7701740742	10.9387724186	10.9463648942	10.896846478	11.209982587	11.2204648298	11.1841263109	11.2463144345	11.3349979262	11.1573124553	11.1503674142	11.1942029203	10.8579456665	10.8315043815	10.894938652	10.7539093597	10.7987069426	10.9421739569	10.9741186351	10.9479395869	10.9444818787	11.0029739229	10.9413777773	10.7680278047	10.7143090158	10.7866981921	10.8431383218	10.8219616928	10.6967843298	10.6947949054	10.7600061916	10.9125269966	10.7185887322
ATF2	10.3297384833	10.4262736344	10.0204787144	10.1069990517	10.3143718084	10.8970638926	10.9245944902	11.2399105453	11.1163944695	11.4119257708	11.2136135522	11.0914641202	10.8034812984	10.6751433259	10.2612874962	10.2964134343	10.3129088085	10.5472409803	10.8068820041	11.0852815131	11.0450979073	11.2126487044	11.0253231141	11.023765652	10.7404893193	10.6807302057	10.4221179682	10.4862854905	10.3793438081	10.5433763014	10.5059772768	10.521515526	10.6200303163	10.6789139811	10.6951687376	10.436897211	10.2953388241	10.1557027585	10.1087836871	10.060375853	10.1636554055
ATG1	9.0458706277	8.7921470171	8.770530314	8.3278229926	8.3273542281	8.6486512546	8.4912926422	8.1948834355	8.1464949592	8.3385099543	8.5666618188	8.2263849611	8.467019093	8.2684981388	8.0188100646	8.0560192691	8.1053733716	7.7202714126	8.0808245963	8.251158715	8.7334154662	8.5011045083	8.7611417205	8.5645447852	8.747690085	8.8189592823	8.7462987472	8.7017777544	8.5609788319	8.5221227349	8.5686302018	7.9655192066	8.25303989	8.1999010187	8.2833985881	8.0147359156	8.0422969572	8.1711287678	7.9649175785	7.969076113	8.3888441663
ATG10	7.9794534249	8.0885833941	7.6413933471	7.8367579055	7.9150292059	7.6689972935	7.7529438375	7.541168764	7.6801647263	7.7120231638	7.7090560237	7.5346449112	7.6841777907	7.7242132352	7.5276393668	7.3281812485	7.2462012937	7.3401823521	7.4822277402	7.8114097176	7.0991666188	7.2605410864	7.3784474417	7.4787472574	7.6504556292	7.5065539627	7.1134256381	7.1520101748	6.8398448409	7.1485736106	7.1871848265	6.6599186153	6.5578919421	6.711759308	7.1609216446	6.8328074037	6.6168804915	6.9988851478	6.7257470996	6.8335212091	6.8821870721
ATG11	10.6141212927	10.564444287	10.3761629508	10.4002673424	10.4480120799	10.5129169896	10.4880779101	10.3309872796	10.2433099064	10.4196594582	10.2194338118	10.1124459414	10.1282387566	10.1199733885	10.0014136601	10.1866056941	10.1393944894	9.97055949	10.012190773	10.23262405	10.2671405601	10.1920711396	10.1858858694	10.2709281668	10.2086107231	10.3409989559	10.3128007491	10.3905699977	10.2042639238	10.2931387606	10.2507290781	9.8229048371	9.943002699	10.0436362507	10.1031654668	9.9234463014	9.814611324	10.0558988578	9.9427098447	10.0498868649	10.1456350549
ATG12	9.9195648277	9.8908133729	9.8311353028	10.1194462744	10.2071322931	10.0049918861	10.1625567946	10.1307224594	10.1032864772	9.9402857348	9.9689935293	9.8042757341	9.8659741196	9.8274337832	9.9119326522	9.8424001974	10.0564126507	9.9504204672	9.9562450226	9.9406488059	9.6239031376	9.8900608565	9.853897844	9.7914689138	9.9651617668	9.8642030014	9.7559049888	9.6182858381	9.7448021044	9.9134468567	9.876281345	9.5494693367	9.6095726467	9.6943240521	9.8082269294	9.5397938988	9.4475731638	9.7689461211	9.5715100702	9.6313365875	9.6575612124
ATG13	9.5694533164	9.5601825916	9.8376588872	9.7366921393	9.5762011806	9.3019336352	8.9621122219	8.6794254799	8.4694327986	8.9104168506	8.7954861114	8.802026791	9.2541479216	9.5067069891	9.4107264487	9.5404920765	9.430535549	9.1552060714	9.0250279631	9.0857920704	9.1283657619	8.9747693346	9.1823329391	9.1185385898	9.5553294399	9.676135621	9.7582116075	9.810474372	9.63355904	9.5907867917	9.4165078137	8.991895316	8.9975147126	8.9325893319	9.1898657487	8.8399847375	9.0163905744	8.9757935999	9.1434959557	9.2241904028	9.2588032103
ATG14	6.9690666712	6.3071701575	5.8970213504	6.6938053244	7.1502927858	7.1670401453	7.2158984313	6.7667019582	6.4732340411	6.6459853391	6.2122457818	6.5500424808	6.2602389039	6.4720422963	6.5002476202	6.7510765968	6.7726456257	6.862764382	6.8875401812	7.0990898373	6.7546996513	6.824674821	6.8970965843	6.8363752685	7.1330017374	7.1632600596	7.0652083532	7.1243714599	6.9373987928	6.9750406382	7.1802239372	6.8495597355	6.6208451881	6.6790995055	6.9354254599	6.5672954618	6.4028877556	6.8385025783	6.5757863159	6.7065821487	6.9612463085
ATG15	6.8386239412	6.3080829794	6.4000910779	6.5508488102	6.0944049236	7.7327561202	6.9147244752	7.074531696	6.6000312633	7.2506240594	7.2429132196	6.9633279793	6.6543004766	6.6834991521	6.174689442	6.6514238327	6.53236683	6.4736649336	6.6714984779	7.2375560216	7.2731961539	6.7297328872	6.8189499033	7.1113533711	6.7974103396	7.0906671203	6.5882018335	7.2420566758	6.6628665515	7.0141616622	6.6132095911	6.3630383979	6.2926980622	6.6155931478	6.7585911763	6.5255674471	6.2015591525	6.1947938502	6.2347176726	6.6318394545	6.3894831317
ATG16	5.1965545892	4.4971956457	4.717728473	4.6714492833	4.4189668448	4.5256280873	4.5435030861	4.7114317229	4.6252116643	5.1485869226	4.420569622	4.9430435724	5.1881009121	5.6212335818	5.1407465286	5.0462865062	4.8675894817	4.9798593662	4.7587102484	5.2618915721	4.5615805802	5.2252602769	5.2987576543	5.3365603655	5.7415456849	5.705586793	5.4602804336	5.4844446009	5.3644169786	5.0920239769	5.1077831999	5.1510132167	5.1244998375	5.1985393852	4.8304672353	4.8625142003	4.7754869858	5.007711057	4.9150293859	5.2100504242	4.8165021107
ATG17	8.9237918679	8.6940911558	8.9349241814	8.9015888746	9.0144743469	8.6489100028	8.9029556292	8.6725523895	8.6787655006	8.2540231124	8.2565830194	7.7921592603	8.2206469252	7.8409214326	8.2245125917	8.1517334096	8.416521839	8.2530768141	8.3326689392	8.43525612	8.2414207192	8.1472994814	8.1018002647	7.7640175992	8.4855398448	8.2830789279	8.52066299	8.131702541	8.5519826427	8.2481025168	8.3894221132	7.8338814349	7.9729892679	7.8530061683	7.9903564026	7.2942382721	7.6879637072	7.9100007276	7.8713115355	7.6484943163	8.0043988026
ATG18	10.4227964774	10.308774643	10.1659557525	10.2124484739	10.3702986183	10.2655029872	10.3486212044	10.1188809169	10.0829100557	10.2443135749	10.0805371514	10.154080391	10.3347736437	10.3763561528	10.317504345	10.3433597655	10.1506170761	10.0914104826	10.1206722873	10.4252289892	10.1447705068	10.1841183148	10.2300238793	10.4318007608	10.4508131617	10.327807372	10.3550722269	10.314417039	10.2519499496	10.2799248732	10.3080540197	10.1174926847	10.0291444066	10.0694930857	10.2814219222	10.109380756	10.1324165035	10.2031117638	10.2354612203	10.1713476056	10.260739545
ATG19	10.3441761441	9.6182634532	8.9673783704	9.4514536919	9.8436154602	9.5447500184	9.5733959348	9.3059131192	9.2014959871	9.224057613	8.884134534	9.0379853219	9.2678014775	9.2130426652	9.2189787405	9.3359795194	9.4593828747	9.4427168145	9.491228022	9.6154063177	9.2031031791	9.4589537331	9.6188096728	9.5638063856	9.7761963945	9.6751780636	9.6456941271	9.640802034	9.5920167009	9.7050796293	9.6472975828	9.4963647432	9.4177067446	9.5697082778	9.8223348953	9.5229470641	9.4749857899	9.5898248887	9.5252593449	9.4716253219	9.5759046477
ATG2	8.6987661874	8.5125466351	8.5135166679	8.4221647607	8.15565838	8.4488670728	8.2861004598	8.0197275435	8.0578730233	8.5722274158	8.3173649001	8.4225869975	8.2802849695	8.4929935739	8.3389682187	8.5223009321	8.1304512654	7.9052930521	8.0958562146	8.4125297242	8.5024001408	8.4651856753	8.6267664786	8.8773758265	9.0118012001	8.8838013286	8.7330878145	8.9133598466	8.3762404302	8.5114636322	8.6131921331	7.979095069	8.1076898504	8.2264274495	8.5722767787	8.125918807	8.1092647871	8.3030149959	8.1280795607	8.279566823	8.4453470056
ATG20	9.8017095821	9.2158596835	9.025439223	8.614443976	8.7367608788	8.3370735286	8.7341764805	8.7711144156	8.5779286884	8.3068088799	8.7017244282	8.3260793419	8.9947552358	8.36656585	8.6762769416	8.1802441466	8.8684087572	8.3709927119	8.637750975	8.4363254574	8.5500723068	8.6169482348	8.785595344	8.3169453615	9.1127990407	8.6684393507	8.8801461046	8.1314690024	8.6853057994	8.5772190672	8.797424748	8.1661215483	8.498453416	8.2183746451	8.4700899582	8.0233538752	8.4733045462	8.2841540344	8.3591459923	7.8684456914	8.5568670592
ATG21	10.6753418661	10.5106505564	10.4066822742	10.4145551878	10.4417316254	10.2003427365	10.2298218339	10.1337263123	10.2591426147	10.3086563783	10.2281079329	10.2747573102	10.3605701524	10.3891184958	10.3347735961	10.388471713	10.2614830357	10.196893594	10.1119077194	10.3274779603	10.1290428273	10.3967183231	10.3679324883	10.2226354186	10.465684077	10.5138059062	10.5386361121	10.5269972164	10.3664047994	10.3365993949	10.3867619763	10.1149623484	10.2335536721	10.3487051629	10.4258519126	10.1534725879	10.1528852331	10.4045918678	10.2451928647	10.2351859448	10.2731651441
ATG22	9.1461428478	8.3610803286	8.1847278326	8.4648491161	9.0215956786	9.4286904207	9.5500235344	9.6215221312	9.4897135177	9.5844593578	9.2450761452	9.1638463052	8.3862697002	8.4853459416	8.1704161933	8.4316181768	8.531559552	8.7779564203	8.9765263933	9.1148999654	9.3732687857	9.4030899003	9.0268697538	8.8959855611	8.8300381779	8.823255979	8.6149443464	8.7741814818	8.626308784	8.8956263588	8.9241729375	8.4088638	8.6474029645	9.0697954105	8.7902820192	8.3071381693	8.2596468673	8.4925128841	8.2402794919	8.4223576544	8.5240866657
ATG23	9.4447510793	8.9539456037	8.9756995342	9.0389467058	9.1897307773	9.2335815816	9.1752136858	9.1746909775	9.1904051207	9.3244252433	9.0577539794	9.1140727532	9.0115995754	8.8811389911	8.8207684359	8.6995948935	8.7874600313	8.782965238	8.7740343625	8.9353926774	8.7644550913	9.049688197	8.9594659292	9.1164378557	9.1362041291	8.9631901942	8.9825142523	8.9663748706	8.789663849	8.7349336067	8.8373138321	8.4708249852	8.4898175891	8.636084856	8.9529102445	8.5384108438	8.4866782531	8.5895102612	8.4330104595	8.4956578556	8.5887108321
ATG26	10.6265012244	10.1609440482	9.8440099004	9.9018617106	9.9415077503	10.2382960769	10.403480119	10.3926247421	10.2959128193	10.4894288542	10.3895979384	10.0988162504	9.9910085502	9.8097183632	9.5447152882	9.7424148882	9.8729297749	9.9824247821	10.1043020031	10.3527594501	10.4025464619	10.1841998165	10.3015891673	10.0228037463	10.2272100011	10.1298567844	9.9182971488	9.9784200144	9.9615085176	10.0164208934	10.1356833305	9.6756064563	9.8329048408	9.8022465231	10.0440272337	9.7824106426	9.6282226603	9.5537121732	9.6942861463	9.6603293091	9.9714932057
ATG27	11.4242570059	11.3574018606	11.2159963425	11.1693651772	11.2555163951	11.1584629029	11.3321181333	11.4913040061	11.6415997575	11.6717079067	11.5943548379	11.5406687214	11.3077313228	11.3000910811	11.1872279795	11.1749420328	11.2243244388	11.1939151606	11.2401181302	11.3245044667	11.2132302028	11.4443925413	11.3886358605	11.2855367708	11.2932947027	11.2580991837	11.1291721478	11.2409274121	11.073206757	11.1632083721	11.1489342317	11.0470512834	10.9715050415	11.1146072535	11.1724902886	11.1128708842	10.9316019289	10.9927826546	11.0200928507	10.7973169587	11.0227057511
ATG29	7.8785504503	6.8164831159	6.5317289435	6.3079993558	5.6728721652	5.7077914147	5.8810634104	6.1741040757	6.0020794913	6.3206002587	6.3850173913	6.5153586013	6.5542174951	6.7563475159	6.4923099049	6.2413795848	6.3740681752	6.4441129532	6.3708258958	6.5843039949	6.3024386954	7.0033536272	6.9654737993	6.6285329071	7.4046756391	7.1531747126	6.9995017123	6.7533572519	6.7314146334	6.7373416312	6.4718792909	6.3461686357	6.4069980872	6.6180203288	6.6733347159	6.1086228281	6.3351725885	6.5562859188	6.4495594833	6.3803758131	6.102271293
ATG3	9.7151864556	9.3211624956	9.2175311807	9.1760332156	9.3288534596	9.0829623726	9.2111533615	8.9582243759	8.8732945012	8.9068428177	8.6671447508	8.8327888156	9.0657979562	9.2105006086	9.0234990952	9.1102000475	9.0640542653	8.9625909063	8.8938582	9.0486629546	8.8034074004	8.9530328881	8.9238200029	9.1590976736	9.3068587419	9.3362062683	9.2118469745	9.2044043633	9.1147829201	9.0779700921	9.0678446213	8.7782196682	8.6878928071	8.778524445	9.0417853221	8.639725183	8.6413492513	9.0002045294	8.7618560662	8.8580444928	8.6813268084
ATG31	9.7005162216	9.5356986454	9.2515351016	9.5772245743	9.7641294176	9.6113060729	9.8950507381	9.5524003359	9.4159367266	9.0746924732	8.7287411676	8.5591135737	8.7007889168	8.7836356072	8.608119033	9.0896218827	8.9736944537	9.1760493346	9.1934245489	9.3637432164	8.5576725477	8.7156248434	8.7858576444	8.6062793689	8.7986907902	8.8751487892	8.7560262815	8.9710333836	8.6283911244	9.002170973	8.9842120986	8.5256333502	8.3006161466	8.4489669722	8.5540824099	8.2610861339	8.3874456533	8.5924037672	8.5393182382	8.4252723649	8.5201932491
ATG32	9.4846123607	9.2255703182	9.3693047161	9.2729552031	9.1472688055	9.4537952132	9.0991582932	9.147092047	8.75522127	9.0389132998	9.1340702257	9.0096159571	8.7496819762	8.7062108915	8.7716471647	8.9904335881	9.0559552176	9.0186080724	8.9238054172	8.9534262621	9.1247788286	8.9345246765	8.8617408089	8.8276770806	8.9014892647	8.8279561223	8.7964098296	8.9107916292	8.7543286234	9.084355831	8.902473649	8.6947896212	8.563179886	8.71797888	8.888119856	8.5657045021	8.4002296285	8.54826214	8.4435592447	8.4106056724	8.6235594466
ATG33	9.8884118932	8.9631310396	8.618100749	8.7626175095	8.9667439068	8.8387878647	8.9754190004	8.6135164087	8.5036318639	8.6557943101	8.3512258254	8.6477263619	8.5747063043	9.0001833857	8.7544291943	8.9380350084	8.6287980603	8.6263136061	8.5666952147	9.1027151366	8.7022254502	8.8435030598	8.9751839306	9.1295391233	9.2916587531	9.2084170895	9.0151713653	9.1653513391	8.7446185523	8.8798944224	8.9517629228	8.6973853274	8.3384370788	8.6717916534	9.0490983284	8.7984857612	8.4224110407	9.2272124978	8.6108680594	8.8774278041	8.8423822054
ATG34	9.4056104768	9.0198251142	8.5077434325	8.2751277555	8.2001630051	7.8901408	7.8321144067	7.7458258552	7.4003701132	7.8595228375	7.498553724	7.8180450933	7.8682235126	8.1669969631	7.6898417394	7.8234366934	7.4674533629	7.2438732946	6.9884034398	7.6509796391	7.1392367749	7.5296615165	7.6607112745	7.9091778503	8.103246366	8.1540900143	7.821064452	7.9677800494	7.4148216817	7.751276353	7.5708545096	7.3381430765	7.0850438355	7.3954516696	7.8196595241	7.2573871856	7.2487755085	7.6931616257	7.5054293123	7.4591277259	7.5277440641
ATG36	9.5275480294	9.1868633955	8.9765476321	9.2972391246	9.4841660652	9.322065163	9.4630519791	9.0775581277	9.0928006739	9.1122403027	8.7954097884	8.7361779707	8.8957958912	8.9424468244	8.900938618	8.8854452168	8.8736607571	8.832724734	8.6434672419	9.0010737744	8.4203489858	8.5929746179	8.6277690138	8.710395559	8.8439041466	8.8996943599	8.7857495397	8.8306386581	8.5602496416	8.7941281342	8.6760731781	8.561534113	8.280997562	8.4283559221	8.7357452484	8.3192659754	8.2265500253	8.6571446581	8.5769978048	8.6544444375	8.6210120673
ATG38	9.2527897269	8.7242366792	8.207190921	8.0182582348	8.3856159288	7.9705813559	8.1953939379	8.2654430712	8.4142782514	8.3362012753	8.4203728857	8.4361424008	8.7794540712	8.2680857001	8.5109630242	8.0848920201	8.2470246761	8.035038951	8.1657991936	8.2379385969	8.1266722893	8.6530427183	8.4276333701	8.4473696908	9.1836230855	8.50317936	8.782546433	8.3090373631	8.5100339405	8.3912192823	8.3950240006	7.8421310544	8.1530765781	8.2560213243	8.2743821887	7.9089226091	8.0808873617	8.290228556	8.1368333712	7.9822542474	8.1547922863
ATG39	7.0002736645	5.9930143231	4.7801003769	4.9842304262	5.0609319361	4.9578133762	5.0192947981	4.6684822208	4.7732922024	4.9575946591	5.177073264	5.0012469836	4.9061053244	4.9833262603	4.6647996917	4.4970859195	4.7720016138	4.7648871281	4.7520233055	5.1554758108	5.0775269625	5.2633736271	5.3000936014	5.2038505765	5.5345484081	5.277271775	4.8062109061	4.7663883587	4.4576359419	4.8331952499	4.8445369368	4.7119755208	4.7639025354	5.1751650086	5.1231856609	4.94146266	4.7949769072	4.9784593502	4.8952142693	4.731226505	4.968113804
ATG4	8.4737329424	7.8223098018	7.7774547352	8.0493581255	8.3512082108	8.2121150405	7.9281165113	7.9878009149	7.9219151568	8.0738327611	7.9036891813	7.7296661994	7.9188195548	8.0992900563	8.0323390455	8.2303652143	8.0555715542	8.0458708517	8.0913814478	8.4510232872	8.0055247848	8.2652838318	8.2425249641	8.2154930904	8.4595552422	8.3835614004	8.2349561343	8.3763176529	8.1768204189	8.2395012555	8.1629514388	7.6612874257	7.7725037015	7.9179692873	8.0904961227	7.6981572912	7.7484067735	8.0201831302	7.8675554936	7.9176573112	8.0171015676
ATG40	10.6820277678	10.2110542067	10.4646345903	10.8377681639	10.9150705313	10.7295711688	10.789793373	10.7467675316	10.7360565133	10.4240181424	10.1682448807	9.8939433067	9.5188125827	9.0041132907	8.7400144115	9.0690182418	9.4888031713	9.8051115386	10.14622944	10.3756659019	10.0012197927	10.1218738943	9.9087989453	9.4423194801	9.4988195662	9.2107927445	9.2927941073	9.2287887554	9.274948665	9.4698916112	9.7250982533	9.5097903033	9.5873819018	9.542502897	9.5440817178	8.9975237278	8.9429498004	9.0823335974	8.9068220487	9.0346030689	8.969741138
ATG41	13.1001950913	12.5159379852	12.5686499078	12.7496377154	13.0728148682	12.6692747601	12.4418984117	11.7585126174	11.7545015134	11.4946265891	11.5629090268	11.6169556146	11.8904147299	12.1187038193	12.1531350371	12.1713183501	12.3008228051	12.4054327044	12.5088329959	12.6667750986	12.3122929694	12.3974772713	12.5572647129	12.5164458131	12.666077601	12.6038571551	12.536865597	12.5327584748	12.565569804	12.6512857596	12.6783349929	12.5640222059	12.5046566798	12.3599085705	12.4256406933	12.4567726981	12.2474169444	12.4233196923	12.2757565957	12.3019659518	12.2921398558
ATG5	11.5096463912	11.5453202853	11.3854223494	11.4495626933	11.5555909579	11.3367678683	11.3767816441	11.1985703302	11.1612044352	10.995526368	11.0542935215	10.9553504386	11.3018718889	11.4488593866	11.3045790805	11.3348937319	11.2128055588	11.3166297248	11.3842264178	11.400403232	10.781729253	10.9313875401	11.180611572	11.2051707943	11.2392089736	11.2305043286	11.0510117493	11.0920367361	11.0861123535	11.1599561163	11.1138977514	11.0802394376	10.9764163531	10.8919190195	11.1511792057	11.009198392	11.0825321872	11.1958988198	11.2019618777	11.060606348	11.2161781095
ATG7	8.7847449697	7.8425985974	7.6064694061	8.4364966406	8.9986606652	9.1699712666	8.9257117952	8.7260566757	8.3401691157	8.6530073718	8.2439038694	8.2755101175	8.1739661333	8.4060704715	8.4409619607	8.8186262435	8.8568876857	9.016802036	8.8253665054	9.2171638174	8.7646697921	8.9281869307	8.8366107709	9.03764361	9.0959066551	9.170172411	9.0057935774	9.2061979501	9.0933217771	9.2604143065	9.1005345299	8.7898498267	8.6585125157	8.6845904837	8.8816295633	8.4890795122	8.3325813498	8.6122540676	8.6327885621	8.6691601607	8.6316814792
ATG8	11.6924588104	11.0559054147	10.466844718	10.0227189314	9.8948628082	10.0028425964	10.1522526056	9.8703342401	9.8069676445	9.5359292596	9.571167601	9.1894825355	9.4135862951	9.253784129	9.1502113328	9.077237618	9.1859330331	9.3211810433	9.5426223454	9.9882013872	9.4897793676	9.6654610168	9.7577144339	9.5558824385	9.8912531899	9.7371198533	9.7701423898	9.5382468906	9.8190251367	9.7144908273	9.8347711916	9.5806380208	9.521478677	9.4678656405	9.6001733309	9.375059616	9.5551112652	9.6351450248	9.6737915914	9.4492634481	9.610186376
ATG9	8.7519006923	8.2284091611	8.0097053806	7.9757820759	7.7992009281	7.7728578997	7.5137597436	7.6617800299	7.9200716657	8.0111967617	8.1325961974	8.2738864907	8.3587344431	8.1320150199	8.163958585	7.8932378344	8.0208309222	7.6312590546	7.5570576092	7.9171205388	8.2171882827	8.1006939492	8.3154387852	8.1932872994	8.6768901887	8.4454950843	8.7102477116	8.2389530242	8.161551096	8.5758725764	8.2647492174	7.5974264777	7.9037323153	8.1298388427	8.3488003375	7.9773422721	7.8222230006	8.2531127999	7.8026636641	7.7487360873	8.2424507973
ATH1	8.9624191913	8.2583553039	8.2770308991	8.0635822122	8.1816243205	8.5042740877	8.3084403661	8.3528503948	8.2960912441	8.3291176971	8.3606858915	8.195433083	8.3763387679	8.5333978086	8.1307338607	8.5156210451	8.4989043297	8.4312826312	8.4607657203	8.6058882444	8.5319801747	8.5617429797	8.6354143311	8.6510279319	8.6677001408	8.700845283	8.5845113528	8.7407731387	8.436887975	8.5260876684	8.5476785902	8.0449920868	8.1367113283	8.2343401047	8.3309919761	8.1107452801	7.9740671544	8.0696261736	8.1154212397	8.0350288716	8.3278728828
ATM1	9.75507464	9.8923456034	10.1567699887	10.3766440773	10.203253292	10.3453555479	10.142646339	10.4106034118	10.0645923755	10.3154470831	10.4138646922	10.246258034	10.2671965445	10.1790673426	10.189965782	10.2351689364	10.1986981778	10.1599236816	10.2230071767	10.2128217946	10.2962216069	10.1474778396	10.1498421421	9.8783413561	9.9675674096	10.1490422679	10.1205651811	10.0717602554	9.9987134687	10.188574264	10.0907804813	9.7644809475	9.8860621598	9.8412240434	9.9164010502	9.7325315804	9.7017362643	9.5079546481	9.7511045078	9.709369698	9.7611048674
ATO2	9.4164796345	8.557186688	7.3567418299	7.3089554624	7.4046915978	7.1648981821	7.2266427499	6.9089676292	6.9466336135	7.0452003428	6.7229360929	6.3766224437	5.9332051389	5.963708273	5.9855089054	6.3497075622	6.2672065392	6.2300220494	6.394350354	7.0503309457	6.6756866049	6.5963874238	6.2920832614	6.2316095939	6.3440131639	6.1617096553	6.1154961161	6.4177095621	5.9285971482	6.4743895318	6.4080816731	5.7920561528	5.9710210733	6.1074650422	6.3630253185	6.0614510595	5.7480984886	5.9895398152	5.6679381062	5.9167608324	6.0573233006
ATO3	12.9960402914	12.9736905311	12.9592475311	13.2402724268	13.1958451288	13.1280980338	13.1198936421	13.2402552793	13.2043871423	13.3353166273	13.1855257732	13.2425213807	12.9791293773	13.0919159985	13.0209206727	13.0793540308	12.8817746693	12.8292782633	12.7152312442	12.9961881249	13.0570221875	13.0900133459	12.9248183615	13.0877981971	12.9223740469	13.0074963863	12.8541432789	12.9686156557	12.7029461533	12.7394203724	12.7788352366	12.6524313803	12.6245305457	12.900722818	12.8614405343	12.7947804665	12.6724386332	12.8516563146	12.6106863293	12.7294642433	12.605702387
ATP1	13.1349939451	13.101969644	13.0841128033	13.0761014374	12.9656316368	13.1976997706	13.1351140551	13.1375247078	12.9919950383	13.0505445323	13.0160809565	13.0311146926	12.9220586683	12.8389067181	12.8640101306	12.8533510152	12.9184289705	12.8740725064	12.9385791894	12.9633784731	13.0447122167	12.9922869119	13.0623133151	12.9793478064	12.8924205517	12.9593006003	12.9258772964	12.9184289705	12.9471251347	12.9201817863	12.9463502645	12.9246162788	12.9804401391	12.932841449	13.0093710779	12.9179819044	12.8224274839	12.7907100968	12.8098585882	12.8872588373	12.9355812035
ATP10	5.8894066721	5.7814061163	6.5134496505	5.9928761829	5.0279028109	6.7344517305	5.4838406311	6.7176912528	5.2651068115	6.4856290002	7.2487908273	6.414358462	6.5690778817	6.7437785938	5.8195960118	6.844671434	6.706458669	6.8817195838	6.5350713886	7.1454750016	6.6387059132	6.4351656313	6.9024238609	6.8050183522	6.9363026772	7.4420570042	6.9694261812	7.2344686905	7.2016708008	7.0111479524	5.7227868934	6.4780713886	6.643899319	6.2435481618	6.7061341119	6.5425914665	6.5954043959	5.5533863841	6.6100538858	6.6101674475	5.737360804
ATP11	10.7595554892	10.721205152	10.5441067499	10.9172336675	10.904825638	10.6671612312	10.7455634352	10.7466821384	10.795184137	10.8442989687	10.8821990778	10.7980938938	10.8475735732	10.9787430298	10.9417331374	10.9178462737	10.8436282932	10.779523117	10.7892692795	10.901450987	10.6502053633	10.6955059897	10.7312049293	10.8819478353	10.9251304728	10.7167420956	10.8326627472	10.7792248702	10.7153790908	10.8080076844	10.7972916954	10.6497445565	10.6095622385	10.6700932052	10.8449625324	10.6641949794	10.7011286422	10.8104760908	10.7074910597	10.6863611366	10.8242737081
ATP12	10.7983821274	10.5434940968	10.546779646	10.5789435233	10.8274357689	10.8653895906	10.9160970121	10.7513725296	10.754206354	10.7544753783	10.5602163354	10.6452875984	10.68864602	10.8040219688	10.6352118214	10.8158780126	10.8025291565	10.9081726911	10.9287134305	11.0537697313	10.668464617	10.8845018685	10.9218132835	11.0573494654	11.0041198528	11.1002783915	10.9764941814	11.1072401338	10.8815281042	11.0327707205	11.1408612406	10.8885100508	10.9209013783	10.9970789171	11.1247060113	10.9292336738	10.9736200062	11.2281470708	11.0199932566	10.9774993915	10.9249388231
ATP14	11.7783936431	11.605450119	11.1727206328	11.1625391306	11.3593797076	11.3228435784	11.5946748102	11.4215737499	11.4484796868	11.4439434761	11.483128329	11.3767408558	11.4777758191	11.3198288283	11.3373069018	11.1856640381	11.2486224338	11.3892675344	11.342784061	11.5888068012	11.2962990709	11.3426832827	11.5934668102	11.5157041994	11.6225935547	11.3845957689	11.4765798234	11.2659658728	11.3088895555	11.4287694431	11.4614134547	11.3349219831	11.3449398501	11.3078375082	11.5674349415	11.4550900564	11.4930974573	11.4590230188	11.4044048092	11.3101097021	11.4139247237
ATP15	12.606695917	12.3754667591	11.9508661222	11.8638067196	12.0463506752	11.6481805502	11.7841154781	11.4448558191	11.5317899055	11.3941069456	11.7068255231	11.2337198162	11.6237402266	11.5793854863	11.4986954314	11.2542541601	11.3021249081	11.4178603097	11.485919053	11.631236814	11.3746246086	11.3007401004	11.578234178	11.4636424446	11.6292726015	11.4948937751	11.3745929619	11.3902723908	11.2933682387	11.3129908572	11.5240991779	11.3062730691	11.2270893547	11.1608330886	11.4346256724	11.3231888032	11.4817338562	11.449149013	11.3880197796	11.2282170867	11.5589875511
ATP16	12.0619777205	12.0745905463	11.7436553938	11.7574827251	12.0165597542	11.6877665507	11.9195578697	11.4360012231	11.378271724	11.3136346626	11.3334715777	11.279862807	11.7284912539	11.6568009263	11.5677387158	11.6008542261	11.7107304824	11.6807907498	11.7459519503	11.6431003333	11.2891078553	11.3483916939	11.6615689395	11.5392478937	11.7799806751	11.6166605025	11.5917252998	11.5719501016	11.5963347168	11.4947206753	11.5965469063	11.3125988031	11.3741401373	11.2858467713	11.5628828776	11.4299684318	11.5812491504	11.435690672	11.5804824343	11.4701763752	11.5350069064
ATP17	11.4363244855	11.4151687964	11.1426743471	11.1669219901	11.214251139	10.995370647	11.0727798752	11.0257211691	11.1094296258	10.8563743065	11.0815690549	10.7440672863	11.2388288237	11.1676365468	11.1713835764	11.0575806885	11.0451132055	11.0758065934	11.1351705195	11.2915161768	10.9361963519	10.9690120938	11.2476779687	11.0028159241	11.198034523	11.04511953	10.8969713927	10.903406182	10.7821338292	10.9403022537	11.0407137376	10.8417530701	10.8322002454	10.8910548829	11.0736746555	10.7921780707	11.044729161	10.9566652299	11.0451132055	10.7428111467	11.0336503855
ATP18	11.7196989123	11.4410492972	11.1911907522	11.3533703329	11.6841643156	11.2758098889	11.5709923039	11.3146855285	11.2943039126	11.1180805915	11.2178602916	10.8102862954	11.026099787	11.0814111801	10.956963256	10.9440769072	11.0052891252	11.2059518985	11.2723653539	11.3746257071	10.9372483633	10.8531346238	11.0041558912	10.6854434534	11.0609241625	10.9700117475	10.9181578757	10.8235952599	10.954800956	11.1350273531	11.2887494073	10.9205532834	11.075459747	10.9318529005	11.0641403273	10.8407478248	11.0622665981	11.0048707962	10.9719045096	10.7559420093	11.1704693824
ATP19	11.8101193099	11.5654896094	11.1738832281	11.0789609576	11.2128989282	11.0085946487	11.0226457622	10.8493320281	10.8506812933	10.7934089508	10.8957816043	10.7617832262	11.1457029954	11.123196594	10.9487534903	10.7771155569	10.7345174856	10.7496591112	10.7762494208	10.9617528003	10.6382923843	10.6697942765	11.0562763758	10.8694582515	11.0879668805	10.9490254235	10.8262528691	10.8375285643	10.7649389634	10.8407420061	10.9563931491	10.7538896106	10.6401303408	10.6079827988	10.8635621513	10.6983960242	10.8379754476	10.8533177417	10.741657656	10.6911971754	10.8681649329
ATP2	12.6499740561	12.6714723927	12.7252013608	12.6546121037	12.3182994971	12.7332825187	12.4795014752	12.5771461561	12.29385865	12.622491655	12.6318568252	12.591103182	12.5696230711	12.5497723082	12.5062268992	12.5923929957	12.57785803	12.5868369949	12.6306908627	12.6984719227	12.6894757192	12.5729841618	12.6581079751	12.6852875538	12.6246095043	12.5534770468	12.5557578904	12.5533407995	12.4838201712	12.4509659488	12.4804641057	12.3885753997	12.4104347003	12.3875058932	12.6135495845	12.4830183092	12.4755057014	12.261692425	12.5079484005	12.3642528622	12.3277550538
ATP20	12.0466872273	11.9256835743	11.7398334199	11.6847429584	11.8380579474	11.3273598947	11.6406318303	11.5291891188	11.5316150948	11.2472577607	11.3365098704	10.9847783229	11.5021664227	11.3773010598	11.3145051204	11.2763973415	11.4624281103	11.4035408219	11.4730637142	11.4380855918	10.9615065369	11.0923345795	11.4102139257	11.1867104666	11.3811921084	11.2609329344	11.3616693747	11.06743274	11.221742029	11.2645860293	11.2994665312	10.912536723	10.9545828078	10.9631583433	11.169381107	11.0122445764	11.269501836	11.1442286969	11.2340971754	11.0015825265	11.2466845921
ATP22	10.6729999102	9.8996042623	10.2745768157	10.0425435419	9.986918586	10.3933680209	9.9658917513	10.3072945395	9.6885815927	9.8982090035	10.0584868543	9.6489206704	10.0126984795	9.8567748729	9.6922823221	9.9197672295	10.0773639864	10.1240173317	10.1213681085	10.2730351572	10.0550389108	10.0916530811	10.1431377456	9.8407249323	10.0073817096	10.1512430837	10.0452725674	9.9832382148	9.975119964	10.0088440081	9.9258142628	9.6782846211	9.6503874991	9.4426483299	9.8903739258	9.6524521247	9.6243974559	9.1899969404	9.6865220323	9.6635792464	9.691174461
ATP23	10.124545707	10.3324878613	10.3930195945	10.3471881834	10.4010046082	10.3620515763	10.292000036	10.1792932479	10.2542974144	10.3763213935	10.1906080408	10.2756864107	10.3944956284	10.4470019254	10.2390147578	10.3760380585	10.1656927723	10.2087077952	10.1306170185	10.3503001051	10.0858030328	10.2040965357	10.3000919809	10.3498596385	10.4413628343	10.2733539183	10.2358485763	10.2981371817	10.1548092917	10.0870233727	10.1622041861	9.9791677449	9.9276458916	9.9900020841	10.2953802219	10.0010461169	9.9622462951	10.1752693467	9.9267381593	10.0573336523	10.1041953118
ATP25	10.0321099622	9.8680845968	10.0383957648	10.1587729763	10.087673254	10.1031903773	10.1236009153	10.1568711551	10.1307309912	10.2780885144	10.270697383	10.2279412934	10.3006157146	10.2136551317	10.268182248	10.2251008659	10.279065626	10.1394057049	10.1756654094	10.3498016009	10.192372934	10.2103513885	10.336256349	10.1772846271	10.4180634818	10.4699828175	10.3218547976	10.2340542355	10.2268378062	10.2343065785	10.1636115351	9.8668160538	10.1325649099	10.1807615096	10.0919777497	9.8777854933	9.8793173005	9.9378954069	10.011015924	9.9126502752	9.9910109065
ATP3	11.7406955718	11.8978077409	11.4624017843	11.51066424	11.6425753096	11.626077833	11.7772818174	11.570953566	11.6146847318	11.6795347814	11.4483055497	11.548819068	11.6129882387	11.7092073311	11.5629428443	11.5649126327	11.5850280296	11.5634948382	11.6193735976	11.7907868528	11.4716329981	11.6399637148	11.5923376427	11.7835755607	11.7220306223	11.7332095731	11.6350590109	11.5542659267	11.5705840569	11.7048112828	11.5500423311	11.4749809241	11.528242826	11.6124589826	11.6147247495	11.5369441299	11.4962076731	11.5457152981	11.574803615	11.5692543865	11.4136406719
ATP4	12.2821087446	12.0987669939	11.825280263	11.9531232108	12.0701543071	12.0351619605	12.1039772279	11.9318615776	12.0061232082	11.892128438	11.8993995374	11.7771528517	11.9315221823	11.9979506069	11.9462705881	11.9278338004	11.8993852935	12.0250397799	12.0506949598	12.0211217212	11.7379720529	11.7471837829	11.8501430946	11.8458839938	12.0560228426	11.9914731821	11.8049172288	11.8579938941	11.8792839298	11.8904159369	11.9352214974	11.8207975983	11.8139639117	11.8613254204	11.798635319	11.7314720514	11.748644194	11.8347660215	11.874361645	11.7315820494	11.8058867917
ATP5	11.7092713475	11.8760373613	11.6016480601	11.8363646689	12.1328530034	11.9837291549	12.1483987055	11.9326927532	11.9475266263	11.8011096931	11.6316855639	11.6737413186	11.6908782507	11.8060163673	11.7542259699	11.8875910763	11.9196142951	11.8885195557	11.9772320677	12.0207001926	11.6177813216	11.7441228361	11.7841524	11.7698173767	11.6930464837	11.7099505277	11.5857421126	11.6141912609	11.5926477488	11.6866967789	11.6879997718	11.5405249526	11.6134930063	11.7022790986	11.75161926	11.5928741373	11.5871777097	11.708670726	11.6370729814	11.5552936304	11.5921965262
ATP7	12.1919822474	12.1569289549	11.6337359471	11.6098858489	11.9331695745	11.5743312008	11.9409046824	11.7083354614	11.8277140622	11.5201026752	11.7273385382	11.5599548997	11.8589415049	11.7363837904	11.6070876053	11.5463052166	11.6377267596	11.5773728476	11.7918938229	11.757296937	11.4790634094	11.4842054863	11.7134071462	11.6057255904	11.8380592992	11.6603755578	11.5890624127	11.3579536286	11.500118631	11.4875956456	11.6874798017	11.4174729771	11.3755132018	11.4847734243	11.6218447768	11.532315161	11.6511033405	11.504057599	11.5650866189	11.2737702767	11.4864480411
ATR1	12.1651593778	11.3067450481	11.0306185533	10.9283963947	11.0462346593	11.2966481155	11.23710198	11.4864680992	11.5566249408	11.7054391036	11.7911618408	11.705614179	11.0645393914	10.6927116897	10.7959374607	10.830449778	11.0155732306	10.8496319497	10.8702432334	10.9174024482	10.8141568659	11.0285385237	10.7529238432	10.5664716793	10.6187321783	10.4064277822	10.3751089086	10.3950960606	10.4497582575	10.5323839284	10.5739940756	10.2015659263	10.4613607709	10.7230441809	10.583400106	10.2851825078	10.1985485145	10.1837839975	10.2469427571	10.1863791928	10.2423382075
ATS1	10.2679157378	10.6451042551	10.4051989592	10.5407017129	10.492455992	10.2388152273	10.2360913025	10.2239865579	10.2287918314	10.4328080096	10.3085993542	10.3062841159	10.4808171721	10.8945091959	10.7914792285	10.8365538625	10.5132572392	10.5649570062	10.5385632757	10.5946303378	10.0167725484	10.2698580961	10.4124290597	10.8353861654	10.7065982159	10.5872304647	10.4710683216	10.5696738902	10.3502145845	10.5441654293	10.4315338533	10.498125813	10.30459745	10.3437517477	10.5552186783	10.4811468291	10.4558250147	10.6113472198	10.5480611577	10.5382081598	10.5137503761
ATX1	11.0031960852	11.175647367	11.0059360699	10.7420448335	11.0731530392	10.5974346194	10.8366198676	10.612910025	10.7129508331	10.3203409173	10.6182609616	10.168330625	10.8469600259	10.7508958004	10.5544474135	10.617789059	10.7876345621	10.6886575987	10.8966768766	10.8730067955	10.3893581367	10.3104655626	10.6568644961	10.4958891194	10.6997704167	10.518159069	10.6044474922	10.4583269399	10.4126883008	10.5628552571	10.5779195426	10.1035440786	10.165708001	9.9295551613	10.2290727713	9.92710229	10.2905768334	10.2624145873	10.361032163	10.1513284326	10.3590948568
ATX2	11.1225141055	11.1277173119	11.2045752976	11.301496547	11.3075298002	11.3460285502	11.2925475797	11.5483742056	11.4638248715	11.3477366205	11.1657625381	11.2269918805	10.9322667394	11.0404724297	10.9660464274	11.0142572102	11.0972890195	11.0912968695	11.0645015156	11.1957947867	11.3009363734	11.3820820298	11.0715341409	10.8988122609	10.952455401	10.9709867283	10.9186542621	10.9067675302	10.9964685686	11.0126153184	10.9514357662	10.8708381029	10.8877987914	11.0912852532	10.9112115658	10.7770950917	10.7826863167	10.8368409224	10.8531087376	10.7493791321	10.8562857762
AUA1	7.0967135386	6.7826993032	6.4656408744	7.1751566461	6.6022218119	6.8857885441	7.0761198818	6.8374217055	6.1308106544	6.5979072699	6.7354020532	6.5163051166	6.5400123123	6.7968087261	6.9577023217	6.7947715062	6.9192158221	6.7668834742	6.7532142814	7.1271580969	6.7885715487	6.6152982625	6.7975244392	6.9613044424	6.6772182572	6.7209674084	6.6960830509	6.7810907296	6.2805483707	6.9217329342	6.7202005164	6.6151486848	6.1170674255	6.0729635015	6.6408683069	6.3949307631	6.2294068523	6.247081076	6.0495533369	6.2379360904	6.7057845053
AUR1	11.7327422567	11.8013632144	11.9743817624	12.2682926626	12.418329468	12.7575631602	12.6343569893	12.9527069418	12.8952773249	13.029712699	12.8688096116	12.9150431592	12.2753368182	12.2160580282	12.2706211748	12.4009611788	12.534136381	12.621652071	12.6046747957	12.5064703473	12.8677492393	12.8900252429	12.5567937894	12.4970214844	12.3264392341	12.3460112021	12.3218349283	12.4494603059	12.3465402319	12.4705335271	12.5195336472	12.5315415695	12.5227201173	12.7946827325	12.4621816971	12.4257183626	12.2177212337	12.4599712006	12.2249284958	12.4598590725	12.3741214334
AUS1	9.4452748006	9.1970898429	9.3630401659	9.361680789	9.2196718541	9.2930115391	8.874964351	8.7921657553	8.8075460093	9.2463820036	9.3426028137	9.5848180093	9.5665310274	9.7313500073	9.3636955126	9.5723419044	9.2944614311	9.03971667	8.8353431003	9.2646180291	9.4032173044	9.2274864918	9.4108279614	9.5382861892	9.481243227	9.5645617735	9.4692948873	9.6942307318	9.1351039108	9.2633930799	9.2163051353	8.7694811604	8.7326992951	8.900352277	9.3315084014	9.0937378505	8.7993202335	9.208308776	8.9297593675	9.1201469119	9.2138127052
AVL9	9.1153756143	9.0417218673	8.9981945504	8.8203809472	9.0769162495	9.1408183399	9.302261069	9.3493897541	8.7373310428	8.7173031967	9.3810580293	8.8045038478	9.2368232875	8.5402570953	8.6742922443	8.7147075973	9.0248730043	9.091627451	9.0227376532	8.9633863291	9.3422179549	8.9573955131	9.1598087232	8.5224961207	8.8029041921	8.7100308167	9.3848772337	8.5964775382	9.218009908	9.0137493144	9.2027335582	8.3194502354	9.0583118607	8.1801890992	8.8020712383	8.4038773113	8.6465211326	8.1617866167	8.5924710132	8.1961751931	8.8571246621
AVO1	9.2987710678	9.2764707748	9.4004656529	9.3434423163	9.2746416288	9.451666748	9.2938470221	9.3749804691	9.3233610145	9.5471424893	9.3160236128	9.3956877817	9.3790308416	9.4349910304	9.2462736181	9.3963531612	9.2371969362	9.1957439747	9.1371230652	9.5430159017	9.3356059261	9.3921638709	9.3293273069	9.3508285669	9.4550073856	9.3709179216	9.3899261018	9.5134406598	9.2896105374	9.2699116505	9.2767590388	8.8483502079	8.9678280172	9.0675861518	9.3445097342	8.8980597145	8.8049158714	8.9717010315	8.7989502842	8.9411962128	8.9907044645
AVO2	9.4833818946	9.1797883621	8.9497800561	9.142188444	9.2463850269	8.9517825335	9.1206042675	9.0100009654	9.1113555661	9.2582524331	9.0787322413	8.9592001579	9.0270954648	9.0727324495	8.9948169365	9.0185732988	8.9476931134	9.0085137805	8.9300634399	9.2099467479	8.8015853044	9.0452429588	9.1669932633	9.2085746144	9.4439456628	9.3572028278	9.1704044854	9.0731105316	8.9241981452	8.9990401778	8.9918779417	8.5846475962	8.6897082827	8.9800735166	9.1297745938	8.6846690875	8.7726254271	8.9582929088	8.9077120868	8.7518493232	8.8802100772
AVT1	11.2924652812	11.4610990637	11.5346920432	11.57067017	11.5228842551	11.7394413043	11.5365936496	11.7496819807	11.44706461	11.5756243844	11.2611432822	11.3706610534	11.0528127527	11.3726914432	11.3102138429	11.5767853531	11.5660000331	11.6280113999	11.5878538472	11.6428893178	11.5694299276	11.4101799989	11.1651512696	11.2383933742	11.1455068976	11.2769605587	11.2834815396	11.5492249238	11.3359280504	11.5034165061	11.4448010605	11.3098052255	11.2905375094	11.3187011522	11.2422603277	11.0994229223	11.0168358967	11.1234841	11.1672431019	11.1974701972	11.2361694383
AVT2	9.045596798	9.4609480188	9.8300325064	9.8668965216	9.6022031047	9.3106214616	9.1778676057	9.2409517854	9.2192315882	9.4319779306	9.2761487731	9.6150924483	9.5567707421	9.969320206	9.8493384468	9.8664227441	9.5510914254	9.4214992027	9.2034989022	9.2918543487	9.1931313499	9.2958766293	9.2173753174	9.4216893433	9.7299324489	9.8383827539	9.6285930381	9.7502114829	9.5009113793	9.6742699076	9.3779659414	8.9662886804	9.0364925588	9.3361942099	9.4153482205	9.128467764	9.147687309	9.4380924225	9.2807769444	9.3846222287	9.2612153588
AVT3	10.5716246402	10.6714343039	10.9945827268	11.0008217941	10.7008672579	10.9235208426	10.8269357622	10.9891846744	10.8564824598	10.9756351314	11.0824428198	11.0034918191	10.9332743116	10.8831377141	10.9673856041	11.0630994757	10.9235033665	10.8495997813	10.8855729661	11.0426193268	11.0331864067	11.003251914	10.9405465726	10.8686535134	10.857654396	10.9256899269	10.9526106231	11.0811782736	10.8476177236	11.0524596972	10.9031413849	10.8400043264	10.8596451146	10.8300139875	11.0926029538	10.8976013598	10.8148878313	10.6479716244	10.8397089857	10.8232587862	10.9402826189
AVT4	10.0979012964	9.9209516651	10.0144555068	10.0155391688	10.0534585669	10.303547515	10.2981860665	10.3364605016	10.3179299935	10.4237908307	10.75856188	10.2361964343	10.1312891687	9.8919252222	9.8187838817	9.9138211079	10.1717894647	10.0164255265	10.0518549163	10.2841328272	10.7991456027	10.3574651664	10.5256582781	10.100237615	10.1887421131	10.2212403547	10.3205823836	10.3927664145	10.2040094251	10.2098730065	10.2685785857	9.848375418	9.9919100555	9.9866068481	10.1366179899	9.9575320709	9.8711297566	9.6804021077	9.8475649515	9.768789521	10.1534451894
AVT5	10.4829885078	10.3464255714	10.3052292545	10.352973602	10.4124840389	10.5443068311	10.5347635969	10.7454077917	10.743540617	10.6888673598	10.6232893889	10.7006846109	10.3094318638	10.146197062	10.3905537495	10.246660723	10.4045213074	10.5340429891	10.4450213549	10.4428695019	10.6324971871	10.5999605108	10.5033116378	10.2447389349	10.4812439012	10.3524361597	10.4389757947	10.2508972088	10.3401061764	10.4755198216	10.5037981436	10.1824043891	10.2230598837	10.3334626063	10.5095668285	10.1899854075	10.2160849132	10.1952984696	10.2004780797	10.1130955283	10.3199754887
AVT6	9.8386888009	9.3777462932	8.9527259285	9.3773442826	9.7953849468	9.7469966972	9.7761898454	9.6599284578	9.5337374122	9.5636294828	9.3186853096	9.3280708463	8.9766404891	9.1577869811	9.2024182874	9.3260269989	9.4009256618	9.5965474581	9.5124192894	9.7756362932	9.5548228188	9.5932407086	9.4254664203	9.5303207257	9.5291553133	9.3802246446	9.3533316246	9.5723545648	9.400657538	9.5360950887	9.4946398744	9.4087246721	9.2353770191	9.5244897754	9.5912558845	9.223614258	9.0450000183	9.369900234	9.1484244695	9.2387219615	9.3993497486
AVT7	10.2667063952	9.9727015216	9.7447520589	9.7865491539	9.7884688555	9.8845329709	10.011453455	10.2601692139	10.2287499535	10.3404205334	10.2642681892	10.3873944312	9.9183954356	10.0656699727	9.9274783067	9.9719281659	9.908950764	9.8770983492	9.8688496702	10.1162357849	10.225010962	10.2774959258	10.0217436664	10.117355179	10.112421481	10.0941306504	10.0191048484	10.0144783317	9.9228225856	10.0617466591	10.044609903	9.9652622915	9.8722131062	10.0848710164	10.0791282015	9.930167818	9.7942796736	9.9357666747	9.8861216066	9.7289878637	9.9578761852
AXL1	10.3922647442	10.0018289303	10.1459662462	10.1322840539	10.0878037634	10.2166924493	10.0378373518	9.9651367115	9.9159942479	10.1063601491	10.1530614253	10.3058192685	10.287769314	10.1847881423	10.1490957236	10.2901168078	10.2940342308	10.0705359586	10.0929528777	10.2535558687	10.3978519864	10.3249212439	10.404722718	10.3924018824	10.364503566	10.3875562434	10.4411622314	10.4535162268	10.2432863795	10.1814549672	10.3057706267	9.9666968445	10.1423695197	10.1200952604	10.1463601814	9.9372927878	9.923784268	10.1047298794	9.9629926381	9.9570489061	10.1195021632
AXL2	10.7788996143	11.5658139632	12.2750945234	11.8901983003	11.2204171388	11.0377372853	10.3359643008	10.0346665791	9.5498537239	9.6665233915	9.3993139079	10.0540678665	11.0814325171	11.4393869717	11.5244066336	11.531370561	11.4174046731	10.8783774035	10.6622595539	10.3963042488	10.4806748742	10.2054697492	10.0842059489	10.5969140419	11.1952883058	11.3413318589	11.5038865351	11.4660362046	11.257630428	11.1853504878	10.9069547747	10.3241231502	10.2008869438	10.2503111499	10.2464225256	10.4514186038	10.6404840107	10.8588197392	10.8176297493	10.9580529762	10.9422313053
AYR1	11.6618823922	11.4632881665	10.9209734355	10.956725446	10.9037098428	10.7430645296	10.6891988202	10.7650541053	10.6859278946	10.7242172622	10.7414196905	10.9146313372	10.9436783233	11.1168352213	11.0764801922	10.9147507578	10.9503942173	10.8628043197	10.8289392756	11.1625904704	10.8257069991	10.9912915062	11.0832096168	11.1546086337	11.2310848231	11.1420911054	11.0716830914	11.0831128403	10.8715085393	11.1625168472	11.0338901067	10.9507157896	10.8403953417	11.0573536468	11.1533496013	11.0427974188	10.9978197589	11.2301356124	11.0496141605	11.1066056932	11.085685172
AYT1	10.5275370331	10.1074767929	10.2447002967	10.357393792	10.255817737	10.0183368798	9.9752695537	9.7984167201	9.713350651	9.8599018899	9.8958081349	9.7478408581	9.8520169519	10.0784120015	10.1052075339	10.1433989779	9.9911969915	9.8459438228	9.7897292512	9.9079207258	9.6092115004	9.7368085316	9.8373140008	10.0066898156	10.1547339605	10.0348118188	10.0200277254	10.0092120876	9.7470047941	9.9232035261	9.837781784	9.5196342447	9.4296759901	9.6065728788	9.8098732456	9.5151877517	9.4258190095	9.7415760185	9.6570474822	9.7563065134	9.7927731107
AZF1	9.4365617018	9.0641301231	9.3513904055	9.3373541589	9.2189254749	9.3336456113	8.9288031068	8.9662450058	8.8224651609	9.0941221463	9.2291896555	9.1754876138	9.1857897979	9.1531260081	8.9242111341	9.2073473027	9.0425024546	8.9678699979	8.900899675	9.1949368654	9.4281212178	9.1799206418	9.2019828232	9.2266534459	9.3805182478	9.4995714846	9.3380622237	9.5819271891	9.1907921217	9.274653113	9.2801420843	8.8623102828	8.9276159406	8.8839947512	9.1973935676	8.8386856069	8.6706343515	8.7894235946	8.7879691694	8.8640167655	8.9944645993
AZR1	3.6963344223	3.782248723	3.913688062	3.8814893655	3.783995795	3.9292077449	4.2384520829	3.8540398314	3.976887737	4.2347662619	3.973964967	4.1780927067	3.9724100531	4.3835917923	4.0622619387	4.222775043	3.8063037844	3.9257990188	4.1120166298	4.2709600162	4.0414463301	4.1907074077	4.0193151035	4.1288811569	4.2158720564	4.3855948086	4.1185731456	4.1236558199	3.9467553868	3.9751509514	3.967726193	3.8670648481	3.9528820053	4.1019961582	4.0975756932	3.8829552681	3.8908703056	3.9344374804	3.9915674596	4.1854626345	4.1245369301
BAG7	8.9922578295	7.5207379365	6.5529167366	6.2230867568	5.5776952314	5.5567451062	5.537923032	5.1020025088	4.9045334632	4.8439396377	4.7094475116	4.830621696	4.6870687766	5.1542014068	4.8801134076	4.8170404445	4.9998678548	4.227830878	4.3785843553	4.468954873	4.2716986991	4.4416945802	4.4917185052	4.6980009006	4.8338564803	4.3411107675	4.5483654996	4.5486239259	4.2997553247	4.5009326575	4.3666382464	4.2786968872	4.2659565159	4.1205192229	4.2733144508	4.1995407812	4.1196103946	4.3794012084	4.0961920936	4.307527977	4.2680065124
BAP2	12.6427169227	12.3657265555	12.8935275175	12.7965319634	12.6013582509	13.1773889989	12.9726201693	13.3791231385	13.1467846652	13.2901833074	12.9093984936	13.1801370189	12.8445951644	12.7653036198	12.715604501	13.0079939787	13.1267662994	13.1054869911	13.1198218203	13.3298993564	13.4397697228	13.3944364025	13.2038922756	13.027921203	13.1219098912	13.1181799565	13.1508747574	12.969226222	13.2180216479	13.2085408989	13.1544436262	12.9516872833	13.1940875038	13.2194768709	13.1837216203	12.9447017987	13.0108034874	12.8224690689	13.0547529216	13.0033873317	12.7073807115
BAP3	12.5527516309	12.4267915015	12.4208146357	12.5986939117	12.7156345454	12.9118567905	12.5700970042	12.835402696	12.6884401199	12.7942702809	12.9278497037	12.9390507768	12.6480117333	12.4837425982	12.5402501576	12.3801808328	12.5558986146	12.6185781906	12.5733975168	12.6076574538	12.9491238712	12.8724169527	12.7377374844	12.5741648726	12.5108792812	12.5371324869	12.3784645321	12.4038234942	12.4555255121	12.558668139	12.6304736335	12.4745907363	12.5835567418	12.717812762	12.4972081549	12.3668763747	12.3816500027	12.2539448093	12.2911985904	12.2378410077	12.3054850554
BAR1	3.4321435493	3.4171717477	3.3557095585	3.4183106959	3.2746052284	3.581115867	3.6720879072	3.3903264734	3.4188427398	3.3708946828	3.4910707295	3.5394098755	3.3940549252	3.5252980229	3.4469980456	3.4468131947	3.458815621	3.4158781534	3.4093268041	3.525671769	3.4546883214	3.6306917592	3.4448239287	3.4695233396	3.5264459408	3.6450953043	3.6889064012	3.4349135813	3.365028898	3.4786867817	3.2887365415	3.3570179237	3.4445065505	3.5212017807	3.6063820481	3.3048038066	3.381772684	3.4712587576	3.2699691295	3.3560678789	3.4191772916
BAS1	10.9936980597	10.8903404197	10.8762738149	11.1461958596	11.204740821	11.1071806367	11.377613908	11.4084076403	11.5487258305	11.6423638301	11.36909317	11.4221367869	11.3376740362	11.2727644319	11.1657318079	11.2042825171	11.2591605457	11.0390995572	11.2908721212	11.3565826114	11.4282008542	11.412014766	11.450718799	11.4335500041	11.3314431677	11.388155907	11.2639474053	11.2973818072	11.1970129065	11.3662742458	11.2467432302	11.1614731181	11.2220474499	11.41886106	11.4853676118	11.091414003	11.045474083	11.1828665919	11.0840474308	11.1532552932	11.0969624677
BAT1	12.7059614927	12.693237653	12.653142436	12.7582756194	13.043059736	13.1123447278	13.2378378855	13.2524758914	13.1054779417	13.1253104903	13.0527969617	12.985317703	13.0037051309	12.9339041905	12.9722882431	12.9222359902	12.9977993397	13.0173384616	13.1611110722	13.2289584507	13.2939230444	13.1656506795	13.1594631104	13.1069935498	13.2535831591	13.0603130947	13.1698068722	13.053429585	13.2092961617	13.131899185	13.2683404605	13.1942651999	13.1980017602	13.0859313842	13.2828448686	13.1200556919	13.2561215485	13.0654550101	13.2507696907	13.1086502452	13.2366965684
BAT2	13.0311163789	12.9275248389	12.3789944024	12.1090393593	11.9720627063	11.8400028064	11.9702604636	11.9734482387	12.0951415533	12.138355946	12.0604238491	12.0358543667	11.8153995687	11.8421484733	11.6002432826	11.6338146607	11.5806546685	11.6726017814	11.8549413097	12.0716424451	11.8746226247	12.0809802003	12.0794438961	12.2464430263	12.1274039299	12.1394026779	12.0648216469	12.1769955471	12.0569368122	12.1497872644	12.1807340421	12.2246851164	12.1948072293	12.2200162151	12.3114644774	12.2702220173	12.1819200628	12.227060654	12.2212456041	12.2332854716	12.1788051487
BBC1	10.8149164748	10.4446217178	10.4670674745	10.2041549789	10.0395159097	10.2366942598	9.9318833044	9.9103958317	9.8134906711	9.9862893378	10.0971546526	9.9857769746	9.9773362026	9.680217748	9.5838614938	9.6835494209	9.553492267	9.5275448371	9.7309989598	9.8926045176	10.1804044207	9.9550342955	9.9995846042	10.018108841	10.0135395001	9.9166438439	10.0446665639	10.0428778063	10.0454895018	9.8574333426	9.9747213913	9.6265926413	9.7112522398	9.510474197	9.8666268988	9.5702718646	9.5749406951	9.4747230974	9.5285081904	9.5161932511	9.7554075217
BBP1	9.335308953	10.525611375	10.9101157359	10.3297805068	10.0308379907	9.7083504879	9.7748319442	9.4594882651	9.3700458613	9.3435932749	9.1077359595	9.2599024571	10.0386631722	10.3133415665	10.1979671769	10.2595303074	10.1793449168	10.0214918563	9.8800191532	9.8894972158	9.3671995924	9.5164397209	9.536823034	9.3995237256	9.9978381333	10.0647238066	10.162849305	9.9751306904	10.0118750514	9.9721711045	9.8532842293	9.2820603442	9.3107821672	9.4156215187	9.5763926506	9.3263469471	9.58835381	9.8543119356	9.8540067442	9.6955793198	9.722709269
BCD1	11.2691295653	11.4331150789	11.4081495796	11.5072354948	11.3564590946	11.1513240962	11.3494993913	11.4823044659	11.5509376736	11.6417761569	11.4153430985	11.458953148	11.5737734851	11.4774422608	11.361979016	11.2864918569	11.102940122	11.0980431678	11.2955983666	11.511198647	11.0496606549	11.2093165358	11.2836155954	11.4098402131	11.4226073298	11.3072465271	11.1895602316	11.2337617107	11.116257085	11.2715187209	11.0950904811	11.0911098925	11.1115769613	11.0721239468	11.3268684236	11.0127131006	11.116268312	11.0846280241	11.1192965219	11.139593057	10.940095645
BCH1	10.7100567091	10.5843735478	10.8195985715	10.7015067165	10.5404474834	10.6155247088	10.3641663188	10.519589374	10.2915213266	10.5195503942	10.7923189238	10.4863657106	10.6497519253	10.6636786917	10.4955932451	10.6400727369	10.6276360917	10.5352655438	10.5863524687	10.8484402582	10.7794483402	10.5597385158	10.8163476541	10.6626192185	10.6064286489	10.9434483487	10.7839510141	10.9175911353	10.7320077419	10.7223224901	10.5389382606	10.5806979675	10.5942927048	10.3842159459	10.6466778589	10.5876113374	10.4968267311	10.1822368045	10.6657252275	10.4998242937	10.5876570612
BCH2	10.4356725605	10.4368597185	10.6564558794	10.7936343964	10.7861312494	10.8834169588	10.5933577393	10.8321081612	10.7152762762	10.8754926161	10.8623358408	10.7544372123	10.7486865619	10.8316504637	10.6627589295	10.8728234671	10.8213713218	10.7377483928	10.629000265	10.8310146674	10.7374211042	10.6654349592	10.7229603274	10.7123828255	10.578663697	10.7926215348	10.7108126293	10.8491836507	10.6684620509	10.7088488312	10.4954136137	10.4978389467	10.4655776573	10.4452016727	10.5965382582	10.3727200033	10.2744711683	10.2747513461	10.4541271156	10.4600262255	10.3961600242
BCK1	9.594777547	9.7747109427	10.2596431301	10.2372432584	9.8163033291	10.1161796738	9.8694149248	9.6839728528	9.5957214859	9.8541271469	10.0037821262	10.0669367097	9.9333958977	9.9804065985	9.9072277779	9.9156526497	9.8316355238	9.6224638346	9.5928040347	9.842750938	10.1568868795	9.8071364539	9.9368096885	9.9631010358	10.0387195292	9.9692367543	9.9824052312	10.2298046923	9.8374290198	9.8189560527	10.0304629539	9.3887070593	9.4726376943	9.7011011262	9.7415162464	9.6728303605	9.4218156452	9.644561526	9.5004723077	9.5198155756	9.9258866834
BCK2	12.0155931356	11.873884198	11.859572114	11.7650805344	11.6006944832	11.8082719121	11.7223917229	11.6777585141	11.7740435742	11.7978762087	11.9613049238	11.9472299054	11.9256964803	11.6968929224	11.7189825801	11.5659763501	11.6616104734	11.5116959483	11.5884454956	11.6067283709	11.9152765954	11.891703374	12.1042752796	11.9322244105	11.8716000832	11.8718512544	11.8964879682	11.7872610423	11.7398304772	11.7484021028	11.781206911	11.4897547328	11.6155176768	11.5697006571	11.8467210499	11.6460589516	11.6321346509	11.724194435	11.600180737	11.5553889434	11.8413206377
BCP1	11.3525073856	11.6738201253	11.5660607452	11.7547677665	11.7035285602	11.5203911728	11.8116555675	11.7252327966	11.8866373827	11.7509097853	11.8580140061	11.6740860607	11.7370145055	11.6549728556	11.70362318	11.6341522566	11.5927938252	11.6040888268	11.6326202231	11.7639422112	11.5033420006	11.6743363975	11.6663104232	11.4666154309	11.6156175555	11.5737509622	11.5367504175	11.4040201702	11.4393399398	11.5313025628	11.4725925334	11.456713066	11.4438137564	11.5218253306	11.5362093847	11.452019515	11.3906414199	11.3880645682	11.3948170541	11.3373088796	11.3830691041
BCS1	10.4079487276	10.354128191	10.1967028925	10.4072919579	10.4654790067	10.2831717801	10.3037139103	10.3649002223	10.4389845279	10.5180608058	10.4192043198	10.477064531	10.3428565161	10.5318619857	10.4300829814	10.5915872311	10.4601045919	10.5832491609	10.4940357642	10.7716617522	10.4647722793	10.6117970673	10.7035699859	10.7100225299	10.6436352037	10.7051458372	10.5614006718	10.6557534025	10.3876627565	10.4925049377	10.4843505847	10.2350048579	10.2914069217	10.416669719	10.535283359	10.3814896889	10.2658865212	10.6032325581	10.4117715487	10.4435080846	10.3103849115
BCY1	10.9842722078	10.7206158066	10.326530872	10.5236403346	10.6766889754	10.6466131217	10.8007730197	10.7720525366	10.7529042831	11.0607306097	10.7951274489	11.0312599404	10.9184454668	11.0392654109	10.9154064444	10.9007100583	10.6687885525	10.7219578302	10.8449240011	11.0094249097	10.7827177715	11.0572134425	11.0691662118	11.4084963899	11.2734622823	11.1005405091	11.1071001607	11.2241908952	10.9438016901	10.9954613632	10.9759156975	10.9348795031	10.8567363776	10.8709709865	11.2323413487	11.0680246571	11.06432319	11.107198379	10.9174287845	10.9630086512	10.967920831
BDF1	13.1306843287	12.9864516613	12.9796356174	12.7421847586	12.5561191657	12.9311332267	13.0001338109	12.9624025929	12.8551179743	13.0340250224	13.0894797837	12.9770499789	13.0309956572	12.9979792424	13.0367798978	12.9783600298	12.9297258428	13.0949379786	13.086378876	13.116378295	13.1774735029	13.0901762624	13.1297217852	13.3133587362	13.3241572929	13.2293744384	13.3589596967	13.2441723809	13.2783930425	13.2159362309	13.2117239302	13.110994608	13.1900451624	13.102716534	13.3171531882	13.1135848729	13.1850413352	13.0623582226	13.2371819333	13.1710268335	13.117010554
BDF2	12.0904818376	12.1277918521	12.2371902163	11.9958881532	11.8871100273	11.947591451	12.1007712682	11.9853702575	11.8510873859	11.4364161977	11.6915320333	11.0088943433	11.4889459015	11.0887202229	11.3044752194	11.3256391692	11.8986036805	12.0632167773	12.0311160214	11.8520520204	11.6907075058	11.6745078307	11.7274595222	11.04632567	11.4304446877	11.5434039402	11.8016765809	11.4790218234	11.9115932628	11.763958312	11.9687132789	11.5866228635	11.8044884845	11.3164340421	11.3056020227	11.1867562934	11.7012104553	11.3734687159	11.6218084634	11.4157197731	11.6539979239
BDH1	11.59616153	11.0042481476	10.1483296729	10.2252512108	10.3494431831	10.1928412199	10.2292571883	10.1701175319	10.2363192653	10.3995106773	10.2585929867	10.4140301365	10.4930452651	10.7323763815	10.5177884684	10.6066956067	10.4001803399	10.4833623636	10.5280045903	10.8154429266	10.3052728008	10.5952596675	10.8405016805	10.7971934003	10.750301775	10.7366113288	10.4442582845	10.5132437206	10.2087590079	10.5697811976	10.5762923117	10.4135791577	10.5219303506	10.6698567913	10.776385028	10.776652458	10.3758568776	10.7399250094	10.5288221652	10.5834612175	10.4299411299
BDH2	8.9512166966	8.310571996	7.2834991654	7.1800250827	7.3461711431	7.2463455355	7.1434513472	6.7136547353	6.6760464456	6.7449446963	6.5023590598	6.6112390678	6.4902671448	6.9752015451	6.6107529578	6.8908825206	6.4456340781	6.5250680984	6.6710445608	6.8187590356	6.0416356826	6.1086429166	6.2330082893	6.6497823434	6.6663292627	6.5378523843	6.1813715	6.6180256606	6.0297926169	6.5455980153	6.4192396714	6.1179527096	5.8376250519	5.9158782272	6.2578295171	5.9242234904	5.8487066119	6.3326160233	5.8360720624	6.270396792	6.322735553
BDP1	10.2280482718	10.4684654325	10.8965703343	10.6102108868	10.4641070692	10.3437733514	10.3278481193	10.2116434809	10.081434428	9.8940010784	9.9780315611	10.0542903317	10.5628191334	10.534623489	10.4605828407	10.4479431286	10.5638837304	10.3696093056	10.2122062424	10.1998694207	10.1158171181	10.2485131516	10.1752116776	10.0239675996	10.3622042486	10.591137331	10.6734386569	10.4618316092	10.6029961669	10.4101587014	10.4633097464	9.9939537792	10.1947450793	10.0371572151	10.0225189194	9.830155153	10.1277100944	10.0782817381	10.0940138009	10.1435084396	10.1499382734
BDS1	9.4647912283	9.2456240037	9.1561964077	9.4377374068	9.5547717905	9.2497496751	9.1546303645	9.094104926	9.0882904382	9.1183058588	9.1434632474	9.1368434134	9.2682100234	9.3459060769	9.3018653417	9.2925044785	9.3284940133	9.2250218335	9.2010833803	9.3280393597	9.010055895	9.3153585638	9.2716195501	9.387129736	9.3759525373	9.2845640279	9.2170690808	9.1505824576	8.9729467387	9.2048515624	9.0021048925	8.7858657604	8.6931606439	8.8385994371	8.9842023711	8.8753843369	8.8622141619	8.9807278439	8.9693643601	8.8472614898	8.9981831831
BEM1	10.063998684	9.7699421936	9.2569544392	9.2706763635	9.4751612577	9.4914608337	9.7342878053	9.8107322127	10.0149558666	10.1404138092	9.9881199111	10.0524173125	10.1891905827	9.9339801291	9.6522081336	9.5163702106	9.7206925401	9.3576682845	9.6310209613	9.8191294718	9.7107867015	9.9085394102	9.9664916505	9.9266960067	10.018667112	9.997895715	9.9349729676	9.7934592111	9.8209182913	9.6152663054	9.6167455691	9.4851557689	9.6170455723	9.7667381393	9.8805654274	9.6958725981	9.7472250429	9.7468098603	9.7078561075	9.6084900444	9.5574628918
BEM2	11.1578161329	10.7983721304	11.0343007604	11.1364361803	11.0013549087	11.3501925206	11.1520394752	11.1061403612	11.0343862161	11.0810558865	11.2489471099	11.2532725503	11.4905648308	11.3627173597	11.4546998502	11.5309898449	11.65525363	11.3691782795	11.3229222796	11.1888405573	11.7852000163	11.432023837	11.5932489069	11.4580067409	11.6300794391	11.7935831525	11.9613554064	11.8694542938	11.8720633171	11.6695316786	11.7918422724	11.1439674465	11.4623036616	11.2341231829	11.4208166747	11.2230787054	11.3641174578	11.3962373826	11.4370903254	11.2279026363	11.6096543543
BEM3	10.3882078271	10.5774194396	11.0384366542	10.780904607	10.4819426029	10.5663808472	10.3305992307	10.2357475432	10.2676268401	10.4573850621	10.4603296589	10.554740461	10.6679275765	10.6426836435	10.5503319978	10.7084904281	10.567772111	10.3310846714	10.3496184946	10.5055226201	10.7338580963	10.5870935816	10.6589395313	10.6201839769	10.6833880664	10.8436138387	10.9551723003	10.8120004575	10.7179948078	10.7135334707	10.8112081863	10.4356670506	10.596510466	10.4653566968	10.5796810766	10.4935533211	10.4610779404	10.5943148621	10.5554047275	10.5003660167	10.6295113069
BEM4	9.3705046226	9.3369998242	9.5903819069	9.6331788509	9.4476346564	9.5877830557	9.5840820104	9.6763055141	9.5381513649	9.6224036451	9.5847033939	9.4730807896	9.7506721338	9.6452138418	9.6719642323	9.4810899048	9.6952387959	9.6234199593	9.6877039619	9.6770364425	9.6099023834	9.61526344	9.8073504973	9.4133865213	9.7905877622	9.6942213673	9.7298747834	9.4951802291	9.6251976335	9.5547800062	9.4871692441	9.1178433897	9.381450673	9.3352551486	9.3866313817	9.0642516204	9.1748934343	9.0748812403	9.3430449896	9.2628928653	9.2483715217
BER1	11.8936972562	12.0656001669	11.9630895522	11.975810295	11.8186007918	11.9202175025	11.9596717368	11.8433553997	11.9293186229	11.8974302576	11.9336149795	11.9156255835	12.0451987517	12.1097282349	11.9478843869	11.9649440758	11.9298016636	11.9813497665	11.9203570661	11.9869038679	11.6855748612	11.7853882704	11.9858620669	12.0574518658	11.962926358	11.9744909892	11.8746562617	11.9692347462	11.7370381233	11.8899637705	11.804982674	11.7943769198	11.7598543285	11.7533986639	11.8969870662	11.8317612052	11.807899504	12.0053714754	11.7906728935	11.8166386829	11.8342131563
BET1	10.642526576	10.5596438791	10.7584757297	10.9327623628	11.2223561615	10.9942870985	11.0710110281	10.7727203058	10.6792773734	10.3936530922	10.3640586741	10.188063049	10.5744993659	10.7450951568	10.621427722	10.8477483582	10.8291752413	10.9787293391	10.8627968555	10.8862596022	10.3590648968	10.47379802	10.5239162387	10.323686754	10.4843636156	10.5331085624	10.5095768798	10.7287989992	10.5204085729	10.6849433617	10.6691579454	10.4921366187	10.4510392615	10.2174588713	10.412631845	10.2007142063	10.3138851038	10.4072512359	10.2460086065	10.2290094333	10.4799809147
BET2	10.811999965	10.6433047798	10.3456466759	10.6896382008	11.0529401836	11.0487856985	11.1900281177	11.1636535607	11.2305276048	11.1871873347	10.8942485935	10.8682588047	10.7436127268	10.8982867427	10.7508288667	10.8867470393	10.9323220415	11.0013320759	11.0913548752	11.244101265	10.9470896128	10.9790097107	10.9104200746	10.8892322644	10.9210102153	10.8884713668	10.7649444012	10.8026498678	10.8376839928	10.8665172032	10.9419490402	10.7519220172	10.7084127928	10.8487583042	10.9269259796	10.6406112714	10.6674147561	10.8251937841	10.8090548863	10.8162976896	10.7471091852
BET3	11.9887521699	11.8994410326	11.7615721204	12.0771641202	12.2501207995	12.0929109987	12.1964684128	12.1664512866	12.1677883826	11.9428736615	12.0380086666	11.7399847904	11.8689323726	11.8976109549	11.9130215644	11.8747316194	11.9235599216	11.9640367198	11.999149296	12.1140280865	11.9347309262	11.906778792	11.9318992728	11.8854062155	11.868898394	11.7902860635	11.766189502	11.8259696199	11.8224354888	11.8805028769	11.9779613255	11.8596857577	11.8349408611	11.9129602201	11.9209503395	11.7552663824	11.6677043396	11.8622944855	11.7801165407	11.7764468179	11.9690900401
BET4	9.7302172178	9.4617357889	9.4520416685	9.423380232	9.7538149352	9.7444802896	9.7539086464	9.7065794164	9.5915004655	9.6621403841	9.2562206067	9.3009973331	9.4224980091	9.4840787846	9.3267821215	9.5473881918	9.6541771599	9.8058101189	9.7024237172	9.8806855318	9.3169719053	9.8048071604	9.5557905041	9.5116774868	9.5488851517	9.5794550164	9.4175726311	9.7029726508	9.4952595903	9.6486112348	9.5087477736	9.447480822	9.4632447682	9.5788344823	9.6177157185	9.3324760745	9.2796215796	9.4395696673	9.3449422261	9.3658376608	9.2999265699
BET5	11.7081402336	11.7344524036	11.7797793504	11.8391982569	11.9583798495	11.649241529	11.914810407	11.6705307666	11.691312897	11.54233128	11.4839897007	11.2424741671	11.5118756602	11.7067891169	11.5544933867	11.6631954134	11.6073246698	11.6740368218	11.6493998187	11.7677097396	11.4144752099	11.3715998727	11.4489563254	11.3758076167	11.5397633093	11.512685892	11.5233342122	11.3284603328	11.370893863	11.5285115072	11.5731369201	11.2642560272	11.2574078487	11.2454390552	11.3718050645	11.1581747854	11.3144520302	11.3364715931	11.4631851859	11.2206188804	11.340405647
BFA1	5.5335322857	4.9209442905	5.9533077812	5.8477754099	6.0455874261	7.3636367701	6.4250450459	6.4314632853	5.5923878953	5.9723061316	6.1232193229	5.6279487995	5.7566243156	6.307804402	5.7904040095	6.4299207206	6.5620051945	6.5655551692	6.5584467616	6.9591375307	6.0662958572	5.8927325264	5.9829706768	6.0810263209	5.8287003999	6.6498916091	6.4953525857	7.0294785703	6.8263113975	7.0135121739	6.2180843374	6.5097546335	6.0662013987	6.2311058766	6.4871122671	5.9924792706	5.8042360556	5.515958043	6.0816407718	6.4416227959	6.0814243344
BFR1	12.0489905908	12.1328609745	12.2354102892	12.0922439995	11.66566657	11.9103369404	11.8969252969	11.8312820363	11.6796196793	11.9144104188	11.9040387465	12.0559161012	11.9897061942	12.0709853507	12.0904685686	11.9990061514	11.8356270958	11.9642164385	11.8074167101	11.9122831455	11.8981486131	12.0310378861	11.9206050282	12.030654674	12.1651123298	12.0886377449	12.2090536083	12.0243148522	12.1635222325	11.8980542381	11.7975193913	11.8096098809	11.9853707933	11.8627945988	11.8941055655	11.6937964619	11.8249862648	11.7995331678	11.9104389861	11.8715253197	11.7565547626
BFR2	12.1733522667	12.349960831	12.6462691119	12.5472995624	12.579452002	12.5194638941	12.6563540281	12.5631211031	12.6059449598	12.5189905684	12.451019153	12.4978858979	12.6038199532	12.3889293473	12.4138636665	12.3078811745	12.4414950737	12.3110157312	12.3622221142	12.3151861937	12.4611863106	12.5170539428	12.4341105434	12.2900624243	12.3743307654	12.3869078944	12.4598749968	12.3664521025	12.384670248	12.3809878797	12.4350363685	12.2703525187	12.3590589114	12.3741626458	12.2865989495	12.1938859993	12.1666242005	12.2053426489	12.1869355824	12.1309114698	12.1629466525
BGL2	13.2172606922	13.1633199991	13.2835101107	13.3901642433	13.3630548588	13.4861542139	13.4334797295	13.6415414504	13.4665915186	13.4510478138	13.28030442	13.2894237813	12.8657720664	12.9981351632	13.0839928058	13.2021847419	13.1781702763	13.2724840956	13.2911546269	13.3598202987	13.4436173585	13.4034615556	13.1069337339	13.0646139857	13.0034753151	13.0531226825	13.0880486883	13.1992112293	13.1492647954	13.1993474367	13.265798736	13.2249292585	13.1773653988	13.310569308	13.1518593007	13.0587413225	13.0169570798	13.1418746494	13.0656929529	13.1857196834	13.1625368775
BIG1	9.2566660937	9.1702679489	8.7636432699	9.0105781919	9.1164844167	9.149492276	9.3499194719	9.3656689328	9.3468807052	9.6071516494	9.2833355242	9.4928124092	9.1782830127	9.3004715212	9.2874077255	9.2378366922	9.2707417692	9.202172366	9.2768302272	9.5254284343	9.3255508027	9.4626314041	9.3396934922	9.3496860207	9.4399153278	9.3843243251	9.2271227906	9.2208333113	8.9923365247	9.2477237683	9.2387707507	8.8753856864	8.8818588471	9.23905423	9.255194821	8.9005582994	8.6467904424	8.9391899061	8.7495197473	8.7947123257	8.7918430658
BIK1	9.5773130856	9.937581723	9.9389995684	9.9280091863	9.8758834155	9.5767306099	9.7490348263	9.6861146563	9.6413563224	9.8112371259	9.6878678796	9.8074884763	10.0418828872	9.952423802	10.0665029415	9.8088493892	9.8205430241	9.7369409479	9.80515214	9.849099436	9.5651380713	9.7156322173	9.8767933941	9.8139027955	9.9675679112	9.8805221673	9.8449767144	9.773544688	9.8425493057	9.807081415	9.7583668501	9.3764905734	9.4267377728	9.6002201865	9.8037421957	9.5311119749	9.4305972976	9.6960556898	9.5874965909	9.6753404874	9.437736373
BIL1	9.7078767142	9.9334206031	10.0955128254	10.0695816663	9.8808151462	9.6482334949	9.6958561106	9.5477669337	9.5242738882	9.3026733236	9.4305652401	9.2959912575	9.8066216842	9.9389217075	9.8503876601	9.7258919555	9.7447389613	9.5843300524	9.4726339311	9.7453773402	9.3288848268	9.3388584707	9.4287671338	9.4493069089	9.8042573615	9.7736723114	9.6823014034	9.5632113638	9.5865782129	9.7280093285	9.7154133112	9.2672953658	9.247768333	9.1892112161	9.5235686982	9.0574571944	9.3424687513	9.385147318	9.3158708395	9.2192020844	9.5336935946
BIM1	10.3178718358	10.5924426584	10.8004447382	10.7725954433	10.6946303945	10.5223263385	10.4349125633	10.1024339161	9.9685639521	9.9002959609	9.6424948068	9.9712323729	10.4607200218	10.7783272372	10.885242775	10.884489814	10.6986484675	10.6683127851	10.49474734	10.3743768923	9.971002021	10.0520100595	10.0253926633	10.1224504844	10.5684110242	10.5243938504	10.57691073	10.4613203319	10.5444884076	10.5332542699	10.4813809935	9.9811723679	10.0197462943	10.0614624814	10.0837109524	9.7990130169	10.0299554115	10.1763039157	10.2653767523	10.1751791973	10.1699301652
BIO2	10.073279368	10.409680289	9.9804101807	10.0891923611	10.0984857599	9.7631832855	9.8104410422	9.810773473	9.641703231	9.8579331477	9.6606383285	9.8641703967	10.2801763877	10.7091310469	10.7407172283	10.7093584298	10.4872102691	10.3346455104	10.0416270705	10.0644138973	9.3881203755	9.5524381876	9.7359967273	10.0436258709	10.2198464339	10.2771962599	10.2125031504	10.3707673737	10.0930772324	10.1251313958	9.8846294039	9.7862679693	9.7188828216	9.8438727353	9.9806141867	10.0826379076	10.1032688092	10.3720088405	10.2573541377	10.2912106513	10.1121374341
BIO3	9.3228557614	8.9040995829	8.7605571682	9.2751749741	9.8461448485	9.9420067558	9.8435421235	9.8008621125	9.4319163571	9.3089596526	9.1690955034	9.1542553873	8.9779970421	9.3071054346	9.2326083055	9.3944884182	9.458864931	9.4779750825	9.552415343	9.6069763403	9.023520542	9.2791392184	9.1831974051	9.2740601202	9.3472796317	9.2157925659	9.1789876858	9.2336885672	9.0784817088	9.295999866	9.1771673149	8.9700516983	8.7493614985	8.9305239996	9.1800768244	8.8734867712	8.624046221	8.9353755307	8.7786645751	8.8674788173	8.9310070694
BIO4	8.0112584869	7.7872353682	7.7490494409	8.1849145757	8.6830498524	8.5339531648	8.565302257	8.1258764958	7.9652542893	8.044556233	8.0890667171	7.8014389523	7.9549824613	8.3019893648	8.1362872923	8.2575324816	8.2848199408	8.2637341884	8.3865708455	8.5380573928	7.7580883008	7.8514597291	7.9666490377	8.1510113875	8.2502851295	8.02667984	7.9567091686	8.0661251396	7.7518358694	8.1961518359	7.9627559022	7.8603728987	7.5721357195	7.666598101	7.8570169953	7.6149408591	7.7136837886	7.8750168961	7.867638181	7.6763710106	7.9463222263
BIO5	6.4897848068	6.5295011938	6.3139270081	6.4863506705	6.3049183767	6.7017203477	6.8776861852	6.6266703879	6.5817452548	6.9179330854	6.7490455607	6.6408575321	6.4342269155	6.9644431644	6.8661387717	6.7746358574	6.9256042331	6.5862216286	6.7317129405	7.1837557803	6.8138946738	6.7191310916	6.7506293291	6.8649830645	6.6917261016	7.1109296013	6.7026937546	6.6714611509	6.6038483498	6.6929162108	6.5418039461	6.4010237713	6.2372442494	6.1903371206	6.7552336439	6.3444014155	5.9832951383	6.2758532988	6.1453820439	6.3813337338	6.4227202154
BIR1	9.8246131548	9.6312401823	9.7936984164	9.7418938658	9.7638795738	9.7296935912	9.9139118937	9.7931657092	9.8888460256	9.7728534578	9.834437225	9.6461148292	9.558208055	9.5226488253	9.3128515877	9.5010445175	9.4812568115	9.513536584	9.5928193682	9.7553289609	9.726306367	9.6856832904	9.6604667679	9.3318589962	9.554369199	9.5489974935	9.6893791316	9.5530414898	9.6845208397	9.5903245187	9.6453669073	9.1131392283	9.3940978985	9.3176794128	9.3090368987	8.9014004905	9.0692712054	9.1200303052	9.0975232229	8.8821389428	9.1912108064
BIT2	9.509986998	9.389931657	9.5927527651	9.5629687344	9.4231932586	9.3061408359	9.4835907537	9.504495543	9.4561450127	9.4496327076	9.2761453079	9.2556112458	9.5410798184	9.4710819429	9.3935497827	9.4361742263	9.3646195386	9.3058267417	9.1909315463	9.4212117422	9.1265182232	9.2994095797	9.303235629	9.17674732	9.4415042951	9.4996019464	9.4608888758	9.6072577598	9.3081981719	9.4139574762	9.272423333	9.0170477175	9.0431816748	9.200052212	9.441532061	9.0533492465	8.9839388241	9.2935715024	9.0033513526	9.2063214152	9.0356295583
BIT61	9.012601651	9.14230644	9.2393858509	9.1098203472	9.096383095	9.1847023301	9.4353050202	9.2511664601	9.345879979	9.0873684143	9.1162931375	9.0124286006	9.2161155913	8.9535211637	8.8185941124	8.7887544967	8.9962781013	8.7037484056	8.9288305294	8.9697810659	8.9581044313	9.0378193951	9.2678558054	8.9582487329	9.0093529811	9.0169161698	9.1666882313	8.706556479	8.7903252099	8.6860650945	8.938368241	8.1831566997	8.6714114156	8.7043180538	8.7309495765	8.3732932403	8.4130552301	8.4797071654	8.4385644938	8.2152543929	8.4935410119
BLI1	9.2893969315	9.0779992641	9.34260621	8.8567147053	8.8342131918	8.6170322037	8.688740772	8.3181413919	8.4256645571	8.0921264414	8.2711857535	8.2152195609	8.9011955191	8.7189914522	8.5847626478	8.3787152921	8.2292710565	8.1947964965	8.1730137782	8.3981481289	7.938694989	8.0149995881	8.2143559481	7.9154987134	8.5753354493	8.4743748584	8.5336576564	8.333065003	8.242719674	8.2601651295	8.1801539607	7.7887034936	7.7233647945	7.8242198178	7.8692950158	7.7641952849	7.8925656327	7.9322281711	7.8071900108	7.6815328019	7.9429929235
BLM10	10.4918737223	10.5035323722	10.4560006754	10.1403130407	10.1361532453	10.6309450688	10.5474830003	10.7093631399	10.6524589618	10.8118024781	10.8285464042	10.7863168143	10.5610384752	10.2616870011	10.0297917814	10.2297464481	10.2008143319	10.2219886014	10.3529722468	10.5924543408	10.9998908747	10.7881234646	10.9222137931	10.8054197572	10.5375512963	10.6568016647	10.5697548577	10.7304396907	10.4022428326	10.7038404725	10.6997444905	10.2082331205	10.5072686177	10.6456376775	10.854511256	10.4530329643	10.4917848178	10.4973984076	10.4354049447	10.3797070452	10.5921620488
BLS1	9.3718954782	8.5340209561	8.1832463301	8.562046414	9.3040274444	8.9755530487	9.1447879447	8.670724968	8.5205385252	8.0759663234	8.2557680517	7.7046972884	8.3333742364	8.0483543222	8.052588212	8.1347959056	8.3716425953	8.4521827353	8.5551499593	8.8736902869	8.1331909478	8.2669215753	8.3395102916	8.306915599	8.7301172873	8.5237090945	8.518370891	8.3449535561	8.2857992963	8.4400076606	8.4895952721	7.9384872048	7.9374678192	7.9628901437	8.3160984521	7.6947621681	8.0148118805	8.0451501645	8.0274399108	7.7005388924	8.0886291965
BMH1	13.326965083	13.35399768	13.3112375201	13.3963564529	13.4141856424	13.4388592974	13.44372124	13.407695971	13.3410808261	13.2883055925	13.2723078584	13.248501541	13.2670716638	13.3613171081	13.3333500847	13.350806784	13.3903423839	13.4048746842	13.4743110308	13.4929891895	13.3916595626	13.3841558209	13.4082354843	13.4468612606	13.4264890765	13.4022095348	13.4331824819	13.4214695053	13.4341944143	13.4234092154	13.4424412655	13.443127077	13.4393592424	13.4051564868	13.4294981747	13.4341944143	13.4363860904	13.4747925352	13.4908330765	13.4355227934	13.4811475896
BMH2	12.6590821255	12.359511462	12.0912835223	12.1698128633	12.2537454919	12.2342316144	12.2927726976	12.1830475037	12.1234584104	12.0409941193	11.8533490232	12.0017746906	11.8562977012	11.8993431932	11.950290381	11.994474438	12.056722902	12.1819686877	12.1366315431	12.2823780052	12.0882119153	12.2751834305	12.162004971	12.1625043624	11.9586965742	12.1491757396	12.0898978803	12.1005721273	12.0648085714	12.1745687485	12.1341254742	12.1253431534	12.016676976	12.0679239736	12.0677063465	12.0026930029	11.9896488326	12.026782036	12.006010958	12.0776159693	11.9611716456
BMS1	11.415439789	11.7017676581	11.8686601163	11.6550488579	11.4764184919	11.6998689667	11.6962324175	11.7921016513	11.612708473	11.8075254086	11.9497733091	11.6819921802	11.8945292004	11.466142002	11.418695339	11.4108120677	11.3412205167	11.3013697916	11.2844793305	11.307673684	11.8495213013	11.5661150538	11.6515826409	11.5295113222	11.5786934169	11.545504301	11.8445968343	11.5715768185	11.7950256305	11.4876691235	11.6113210128	11.3499739061	11.5653062467	11.3539768868	11.6753328366	11.3531985744	11.3752850749	11.2151711115	11.377070024	11.2443609432	11.4244929023
BMT2	10.1801634336	10.5994235196	10.6016783359	10.8335025164	10.9426968814	10.6923485972	10.7785482899	10.7712213213	10.8442366467	10.8782444976	10.8405256164	10.8878846536	10.881675197	10.9766953718	10.8448880863	10.8513888241	10.626907247	10.6575967262	10.6782151838	10.8547825287	10.4804974968	10.6283449979	10.6324259458	10.8110041616	10.73711379	10.6609134873	10.5338048973	10.7022117285	10.5303327436	10.665964133	10.640777951	10.4521023152	10.4651610379	10.6063897332	10.7041967885	10.5667136356	10.3942143206	10.595900798	10.4049979789	10.4929212797	10.560470328
BMT5	10.7083953655	11.0610480949	11.1694754615	11.1122446706	11.075227749	10.9267445881	11.0646222738	11.0021860585	11.2366151522	10.9860269836	11.0358115479	10.9995683601	11.1588767529	11.1025287453	10.9295479571	10.7707556022	10.9515018636	10.735703765	10.809983179	10.8237567353	10.7590350816	10.7453660883	10.9054584626	10.7020399911	10.8318337548	10.8401913853	10.794130576	10.7204792697	10.6911616344	10.7224595888	10.762303952	10.3634941963	10.6517982527	10.7093619213	10.7238487786	10.463665435	10.6524226289	10.6785229839	10.6506498106	10.5930904564	10.7247081209
BMT6	10.3519390612	10.4456025691	10.6944010545	10.5995237145	10.5108279073	11.0071204387	11.198579619	11.1809581199	10.8963610138	10.9386526347	10.9712435279	10.8126481222	10.7361090894	10.4909994448	10.4523618742	10.542950257	10.4793980405	10.699090402	10.5794160061	10.7985347614	10.8274200704	10.7016207413	10.707527736	10.5984729389	10.6540703245	10.555823966	10.698662512	10.3946946871	10.7135755688	10.6202004143	10.6269833496	10.4493362809	10.6940000914	10.4671179208	10.7613012933	10.4052163766	10.5057698751	10.4170574091	10.3866114867	10.4752016183	10.250669119
BNA1	11.2409726875	10.6667031454	10.1084303144	10.1395643474	10.274286829	9.9155659281	9.8295748483	9.5284056141	9.5025577406	9.5713962715	9.5206522452	9.5074196299	9.7734586425	9.8981631356	9.6281329625	9.7021124713	9.4281713269	9.3927688267	9.2631266282	9.4842463066	8.9265398788	9.1117462838	9.4129024715	9.6218244799	9.8045970231	9.8280073308	9.5997781529	9.7452770685	9.3994792214	9.5878806047	9.5308661518	9.2125807662	9.1013977934	9.3225535338	9.5769845678	9.5896689611	9.4650162912	9.7486350738	9.5484900622	9.5259792463	9.6948885052
BNA2	10.2579295577	9.8181817898	9.3152958037	9.5458163429	9.8468046228	9.6097818933	9.5038355495	9.1674195488	8.7491738599	8.8410147805	8.4118752195	8.2753149297	8.1220215327	8.4771013165	8.2193854585	8.413608798	7.9263675789	8.0063811127	7.8662660343	7.9552051451	7.3824545118	7.3488504917	7.2035944028	7.5954621586	7.7849393866	7.3624826368	7.3319942107	7.6318907108	7.2105848548	7.4923241772	7.2694868169	6.990383581	6.8650094354	7.2022036908	7.0581437839	6.7935852905	6.5245688284	7.083308015	6.82893347	7.1070270413	7.0540461438
BNA3	12.2111723693	11.7288160428	11.233746193	11.4874220985	11.7392101427	11.5927029698	11.4989101113	11.1345048248	11.1393300653	11.0303172164	11.0979592743	11.2795960475	11.388517093	11.3702950839	11.2290062581	11.1215853398	11.2706163318	11.2494010545	11.4570814183	11.6393933292	11.4938835665	11.48972801	11.4240810971	11.4633357797	11.4352518339	11.4675425818	11.3220747826	11.2850086931	11.2945312801	11.3951279641	11.4570596095	11.3594647991	11.4022363406	11.3351754176	11.3990422693	11.2153349057	11.1508929841	11.2911374768	11.2016172444	11.1394520386	11.2401101196
BNA4	10.1039620421	9.9626522487	9.8455209316	10.1717546582	10.5808336124	10.6500066433	10.7794551897	10.7961633059	10.4715763104	10.3304449793	10.0835863425	9.7776932992	9.4440373049	9.3843447086	9.1857269373	9.2915830348	9.5316595348	9.908619118	9.9212647594	9.8954876366	9.357086461	9.4643898909	9.2885747835	9.0455722567	9.1145763275	8.8499389829	8.6636599129	8.9100953155	8.8087968492	9.0519727196	9.1953282568	8.9601317077	8.9889596253	8.9814832492	8.9719917945	8.5357958402	8.3940815928	8.6249562278	8.4533988011	8.4530916354	8.739169836
BNA5	10.0741750642	9.9506595115	9.8685907203	10.0350659785	10.3568230442	10.3987902656	10.2932273671	10.0914821412	10.1086946009	10.0801148392	9.9165964429	9.8838494234	9.8103204119	9.8062914265	9.8770401112	9.858156916	9.9501669017	9.8166119863	9.9088547397	9.7621767681	9.6763862057	9.6993104825	9.5974762916	9.6235914399	9.8267767052	9.6753400173	9.7510461687	9.6899917425	9.623492604	9.7503433162	9.6954053912	9.3355706526	9.3614815432	9.4281913275	9.5900590635	9.1943370586	9.2606756796	9.4296454065	9.4302333084	9.3719512912	9.5425985942
BNA6	10.3241242018	10.3189838154	10.1309353539	10.4153915576	10.3963344274	10.0605866214	9.9109293995	9.6655647031	9.6191767072	9.8371147043	9.5761612072	9.8410288863	9.8422975588	10.2706459375	10.2405025542	10.3528976094	9.9928947617	9.9170679608	9.7246305667	9.9483527163	9.4009390365	9.4449519834	9.6023450811	9.8409681234	9.897488498	9.9778213438	9.9099566386	10.0723705264	9.7165862442	9.9346846969	9.8401777246	9.6463314206	9.4555380569	9.5981060664	9.7548268209	9.5949634387	9.429069282	9.8685778274	9.6176025198	9.7500795502	9.7659997054
BNA7	10.0645711484	10.1297353756	9.9698834011	10.1014965122	10.1721396267	10.042818316	10.2290906732	10.3313395524	10.4824667501	10.3752946506	10.4784315542	10.4593474714	10.6223135445	10.7126153909	10.5498586533	10.5240132955	10.2773588627	10.2411881383	10.1703072022	10.3718856502	9.9802996654	10.1931399139	10.2090552293	10.2785243904	10.3019694905	10.3519253958	10.2100902462	10.0640476575	9.9896237066	10.1222916618	10.1170928842	9.8887150816	9.8784930424	9.871853806	10.0908880693	9.9657295614	10.0344087207	10.1184970958	10.0361813944	9.9023587875	10.0971126008
BNI1	10.024520094	9.6134760262	10.0728952118	10.3778068838	10.3254937193	10.3112390763	10.3963899918	10.367746093	10.3108914334	10.5057249726	10.4334381622	10.3462454561	10.401280281	10.0838360215	10.0771671353	10.2629465439	10.2890156859	9.9531952143	10.3145703128	10.3760370296	10.7885805396	10.5175165848	10.5781434775	10.3596295685	10.5336481907	10.5004739553	10.4381410223	10.6219866267	10.3684782192	10.3762018247	10.5036781494	9.9660088159	10.1091462792	10.3080905153	10.3664816601	10.0897888369	9.9780403412	10.1584611464	9.9546968977	10.093084338	10.3751510375
BNI4	10.8655578064	11.3797080386	11.9275349743	11.4017903099	10.8708031432	10.7226596335	10.3017301688	10.074748339	10.0901200053	10.3830057765	10.4761997457	10.9749174133	11.2133322647	11.3739294537	11.3562533707	11.2557077108	10.8965456468	10.4341617327	10.1884067945	10.2727367404	10.4440463019	10.3112288238	10.6639318592	10.8822853584	11.0377710429	11.2468919473	11.2399070753	11.3314562594	10.8958020567	10.773478941	10.8088811253	10.2481397002	10.2722935629	10.3086349292	10.5436360362	10.5593350228	10.7019652462	10.9141477619	10.773115497	10.8789259555	10.8146033055
BNI5	10.7225846271	11.2558145346	11.553029024	11.6248058692	11.6897921836	11.6500536794	11.4734237263	11.1237900012	10.8766851666	10.7051318103	10.191622224	10.3901312481	10.7336544554	11.0735630917	11.1809108384	11.3649735675	11.4533338109	11.4064794219	11.1378522022	11.0847315069	10.6796639136	10.7176099119	10.4880670954	10.6392803537	10.751777304	10.8900871345	11.0441109043	11.1571733312	11.1704670483	11.1237745018	11.1343823565	10.8962813222	10.7728655683	10.704991412	10.6842794405	10.4537135512	10.5593017497	10.7827033478	10.7566821502	10.9435344665	10.8549874154
BNR1	9.1741453243	9.6473878309	10.2471882564	9.8570277452	9.3361428812	8.7108732875	8.8763912521	8.5557119239	8.529936309	8.375638392	8.9256750476	8.6673343207	9.7120748282	9.3667102829	9.5447152882	9.1874232087	9.4563438974	8.9152094625	8.7666832871	8.5557741778	8.866741721	8.789011356	9.0528951192	8.5712413954	9.2562765087	9.4842155806	9.6974799891	9.1176176346	9.4149265657	8.961402702	9.1354027899	8.119297109	8.6335780572	8.1513386935	8.4468859426	7.9810480616	8.8158929083	8.6359411178	8.7381381702	8.3351175298	8.8485266212
BNS1	9.0458706277	8.5884393222	8.2681751878	8.5959529595	9.1351188587	8.9218725461	8.8927294518	8.8771760811	9.0760095727	9.4263490135	9.5730140267	9.2883815626	9.2432561915	8.9882070301	8.5237096502	8.5353118281	8.0778100249	8.2344419418	8.6320144889	9.3601281973	9.0141248948	9.3631012966	9.5478790225	9.3666446164	9.3154009749	8.7640684779	8.6266505373	8.4744338961	8.0162720369	8.4481163321	8.4429862808	8.3994933568	8.6053538262	8.9618947388	9.2273699653	8.8876820631	8.6330705098	8.7552965128	8.295777362	8.2997757096	8.3460754741
BOI1	10.8504775531	10.9479427283	11.4021255463	11.4021633603	11.4938970145	11.6806597116	11.5507680082	11.2766332265	11.1736522189	11.1805000355	11.1616230434	11.0619864034	11.1988921955	11.1339472549	11.3460563531	11.4411797792	11.4934003088	11.3143789628	11.3181168803	11.2968910735	11.6340245408	11.3499116816	11.270508014	11.1774801812	11.4749432632	11.4364019661	11.5723649439	11.624568561	11.5386981895	11.4891964747	11.6405138312	11.2783573902	11.2527981823	11.2338647457	11.29931205	11.1140630665	11.0845553727	11.2000204623	11.1314445634	11.2455657699	11.5273054644
BOI2	10.0713048794	10.1063945098	10.5265832777	10.7944238194	10.8787033565	11.3075963167	11.0947702249	10.9871096923	10.8296008266	10.9314261114	10.9810552967	10.5899352343	10.3122447479	10.2359476336	10.2423037153	10.605632902	10.6471242643	10.6813770595	10.7809233153	10.9253909142	11.0550358123	10.7111922277	10.6644607064	10.4118697283	10.3650580129	10.4728125989	10.4530675014	10.7249047606	10.6883757285	10.6870737002	10.8896692603	10.5833840783	10.5878964095	10.4692178021	10.6488928286	10.3659841779	10.2265339474	10.1932600814	10.2615009367	10.3402530109	10.5813240721
BOL1	10.5038440896	10.2250950097	9.9191008077	10.0729860983	10.2270598763	9.7501369954	9.9786335521	9.6719920041	9.6855069387	9.7757438967	9.7868981582	9.6426907725	9.9721237296	10.1866332728	9.9977299471	10.0518827029	9.721477973	9.8237899439	9.7796531245	9.9478441484	9.4996697022	9.5969115291	9.7686773372	9.8460204116	10.0898904636	9.9805546879	9.8168739786	9.8808166077	9.767857624	9.860038464	9.9035144243	9.5123455249	9.323261115	9.4154595309	9.7396750761	9.3520674663	9.699918997	9.7183145004	9.6461702648	9.5880349718	9.6529335678
BOL2	11.7705666787	11.6292084176	11.437065839	11.6619491557	11.8724717719	11.6528230739	11.6552433256	11.4724416928	11.4795855705	11.2917136453	11.4599524739	11.0327707205	11.3955946495	11.7427793266	11.4906862477	11.6856726065	11.4313850981	11.5595540044	11.5743167847	11.655358777	11.1209931513	11.1732371939	11.3681868482	11.1715280348	11.5200488812	11.5725085402	11.3252296156	11.3532714232	11.2508389379	11.5144336489	11.5835274044	11.2110746602	11.0759076132	11.1066398217	11.3228280148	11.1766261672	11.1887243458	11.287729451	11.2433611296	11.0875280015	11.292393005
BOL3	10.2765358395	10.2359604816	9.8817915263	10.1166025201	10.3169402894	9.9863812746	10.1275144258	9.78445792	9.6025288569	9.8266220493	9.7113004959	9.3910827228	9.5982997734	10.0503779811	9.7717727052	9.9400439894	9.5695493641	9.7005843382	9.7339191946	10.0146292208	9.345851451	9.4046037078	9.6066126354	9.8534808676	9.9624681566	9.8134850429	9.6823757162	9.7513530647	9.6484680035	9.8142317849	9.7470499866	9.4782963903	9.3451319913	9.2862882876	9.7287859923	9.3136733522	9.5485632316	9.4369844316	9.6114841941	9.4025696948	9.7978618145
BOP2	10.8518411841	9.8577553292	9.089550256	8.5068284344	8.0828543133	7.8724934569	7.7825538266	7.1250200768	6.9833893425	7.3367444235	7.1575423092	6.847487364	6.6724835678	6.9241762866	7.0761530599	7.1927807388	7.099839012	6.8700795271	6.9126160375	7.1908534154	6.7482086254	6.8448333048	6.7816582587	6.9525801907	7.1911133373	7.2850636039	7.0921924437	7.2936736622	6.9401742555	6.9868553728	6.8827414978	6.4840216492	6.3982999689	6.697064654	6.6746447147	6.2481281272	6.0195414426	6.399808616	6.0933383685	6.2553313929	6.4206672035
BOP3	10.9489400337	9.9376956383	9.2216837921	9.0614718738	9.1649610457	9.279808025	9.5867849904	9.6096048916	9.8913799905	10.3713414537	10.2515058656	10.4642592711	10.1802384871	10.1221565881	9.8600361449	9.733570996	9.4953679173	9.4747586509	9.6101033408	9.9212442102	9.966458402	10.1684402254	10.1662036289	10.4046255148	10.3204137071	10.1489031516	9.9734647835	10.0236342562	9.7402746637	9.8440573508	9.8159343659	9.7029652842	9.69720177	9.9296450019	10.153431143	9.8808549364	9.6265980785	9.9364363519	9.6121986767	9.7357236556	9.5707343866
BOR1	9.8801798666	9.9815754406	10.0714567244	10.1200025047	10.0572045091	10.3986752613	10.2151317288	10.3483647839	10.2044485757	10.5376082996	10.3856200185	10.65448681	10.3681047824	10.124279958	10.3513889224	10.1764500467	10.2345888985	10.232369546	10.159345979	10.2905874286	10.4304435119	10.4160159887	10.4824234425	10.2786626045	10.3179044444	10.2430560016	10.0482800781	10.2973222026	10.1862644198	10.2718188096	10.117193433	9.8530173169	10.0020689267	10.1911855904	10.1975555401	9.975731477	9.9441153932	10.0500106915	9.9170417304	9.929756676	9.8446258826
BOS1	11.2958674242	11.570718656	11.5721710372	11.578365192	11.458783251	11.0405418162	11.092351057	10.9440650919	10.9207622367	10.8580573916	11.03191379	10.9877900849	11.2986523982	11.2237898956	11.2768056783	11.3194050978	11.1550916809	11.2019555254	11.1428461262	11.0818536302	10.7919873217	10.9597295796	11.1044986389	11.0494635396	11.0697008292	11.1831917407	11.105377424	11.0813103246	11.0229581367	11.0939758599	11.0800994632	10.8044087677	10.9119288313	10.9492166209	11.0934632828	10.9202634751	11.0886476415	11.1570341938	11.0800688999	10.8750987081	10.9309122041
BPH1	9.2549418419	9.1970232283	9.3121904679	9.1657719142	9.1013703706	9.3191893893	9.2130256132	9.1204913823	9.0634153085	8.9808125429	9.3710321485	9.022677538	8.9727571373	8.6692460397	8.7272921366	8.7885017109	8.9492061681	8.7757293085	8.8103198337	8.9233262394	9.3418198017	9.0391549011	9.0771442513	8.7986569296	9.064881545	8.9986161017	8.945719544	8.9873611354	8.9258982738	8.8515277207	9.1187729756	8.3178677925	8.6608220503	8.6778561718	8.7776991486	8.2218411235	8.3578000304	8.299789946	8.3629969106	8.252530727	8.7891045725
BPL1	10.1822990041	10.1852044625	10.3036369109	10.2735159896	10.2394758966	10.5439750427	10.3610691835	10.3475411561	10.1214061908	10.4708269909	10.5417238832	10.3359714278	10.3428200812	10.2352538434	10.1891024956	10.2837569063	10.4256477642	10.2158785003	10.2389366019	10.5082351206	10.5305679135	10.3160162257	10.4699314456	10.2885209687	10.2457212903	10.3846962866	10.3362106556	10.6605275224	10.2575013658	10.4544728962	10.190728649	10.1350202943	10.1618781621	10.09397093	10.3034485882	10.2297955758	10.0686256784	9.8385322439	9.9307804194	10.1631535812	10.1750841221
BPT1	9.6105487102	9.3953020685	9.6660808788	9.5469506731	9.3887548225	9.6275959488	9.5745062611	9.8884968608	10.0022056217	10.0208131046	10.1632734696	10.2773288986	9.8612123949	9.6176931086	9.5393954349	9.6157235018	9.6192507435	9.4973847599	9.4518020475	9.5934302817	10.317085117	10.1027507015	9.8694089198	9.6968494931	9.8031977109	9.7844108397	9.8949991647	9.876639345	9.6568541919	9.7219902267	9.779294668	9.2724328854	9.5202581917	9.8191866702	9.6808053635	9.4640549956	9.3122232434	9.4185330664	9.2739733371	9.3888797846	9.4534109197
BRE1	11.8956050126	12.0676655192	12.3434256385	12.3442793491	12.3408394202	12.4599126332	12.4195462508	12.4223343719	12.3141542887	12.2050195618	12.237320564	12.1354332002	12.3566227124	12.1147907797	12.2839970328	12.2982653756	12.6489590872	12.515995708	12.4148176518	12.3916776649	12.4092076839	12.3982662601	12.4241228877	12.0505101823	12.1950999634	12.3553566563	12.4632837547	12.4405190656	12.5675669806	12.5830446266	12.2922588509	12.1841177562	12.4888052358	12.2511892963	12.2952724135	12.0577062416	12.1584586438	11.9305345676	12.1690159534	12.1980732069	12.2034606919
BRE2	9.2867296655	9.4165035492	9.5710839278	9.4429545507	9.513860653	9.4801930949	9.6145496156	9.7927003988	9.5113020763	9.7419353156	9.6069981108	9.5591548227	9.4201044588	9.635562368	9.296285804	9.4383266617	9.1970922341	9.3165569896	9.3675754553	9.6520611876	9.4892149881	9.5082279645	9.3359782446	9.3975515339	9.6668403667	9.5777737369	9.7558532106	9.3303019298	9.4600016355	9.4825017716	9.4783948964	8.9201048687	9.1621275087	9.376163261	9.4084471666	8.9240059486	9.0671312228	9.1957923828	9.2257919616	9.0330220206	8.9774634195
BRE4	10.7738579917	10.7955526395	11.0075813901	10.9736782463	10.9807086956	11.2869049301	11.0341027008	11.1059810239	11.0458880327	10.9859713824	11.1588717229	11.2237090795	11.086557618	11.0591598516	10.9277877801	11.0362424312	11.1991404746	11.2373285525	11.2086416837	11.2917310006	11.201349049	11.0258929557	11.2863004911	11.2108702921	11.1312159223	11.1853512184	11.1442727172	11.2767910999	11.1405457224	11.1329631536	11.0952654864	10.9056835487	10.9874280461	10.9158524335	11.0608245878	11.0861092714	10.8755375305	10.8791539375	10.8856347007	10.8285652373	11.1337767447
BRE5	11.4837578453	11.4906161003	11.6339527985	11.5573999558	11.5741943072	11.685266905	11.688847803	11.9098837765	11.8740392744	12.0347267143	11.7998973407	11.7010537836	11.6281494741	11.3293544864	11.5007682407	11.3841206298	11.6427228663	11.541360929	11.642513575	11.5539485919	11.9428499292	11.8757859182	11.779710378	11.6470063104	12.0014088845	11.6226633979	11.864527606	11.7411078668	11.9638106117	11.7918553161	11.8050740607	11.7558873035	11.750558279	11.9068857416	11.8705409297	11.5468487116	11.6076676273	11.6008675636	11.6869435517	11.6603866565	11.6898046196
BRF1	10.4305609537	10.7243929226	10.8728061789	10.7791158513	10.7143305693	10.6088090356	10.7583654342	10.6767483314	10.7358170467	10.938972668	10.8167947327	10.8346752382	11.0151996005	10.9645460875	10.8481613939	10.8487050494	10.7457093721	10.615267464	10.6360636708	10.7955798216	10.7398983347	10.9162105947	10.7733883908	10.8923076618	10.9318738566	10.909719504	10.8482454956	10.8149075878	10.7718011092	10.673544174	10.6234873029	10.5545892288	10.6611117761	10.6372998129	10.6745446462	10.5347554568	10.5435412487	10.6018266352	10.5824091336	10.5929397117	10.5350758129
BRL1	9.5476072128	9.494996375	9.6128921553	9.7697916654	9.7481711759	9.7087434488	9.8082422181	9.8526065008	9.8154465562	9.9561163195	9.9028404204	9.9142620485	9.9093868699	9.8205613128	9.9082903018	9.8491414031	9.9082465697	9.7580247422	9.7941041789	9.9434728566	9.8526787985	9.8927605127	9.8658483712	9.9197821678	9.9396684037	9.8385973766	9.8567799214	9.7942402632	9.6643629325	9.747010007	9.755013512	9.3610820937	9.4358714171	9.641303665	9.727818499	9.3408926605	9.3526305251	9.5488091712	9.3991836662	9.3754029769	9.3453431717
BRN1	5.1131425898	5.1315159014	5.9969900934	5.9450636568	5.5335049676	6.7812647579	6.5002312912	7.1187543308	6.2089858631	6.7045010646	6.4117336638	6.4043550409	5.9705094236	6.3433643074	5.9652685456	6.5143704585	6.3690594583	6.8320095338	6.9117380862	7.1799230453	6.4367793971	6.9151286558	6.2222806565	6.4316004009	6.7538575649	6.4002683962	6.8039312843	6.8261662045	6.9431069102	6.7340326256	6.3656818229	6.3805323902	6.5005161931	6.3989582525	6.44867759	6.2385730348	5.9588744992	5.8847143967	6.0921869881	6.2513614919	6.0261095274
BRO1	9.9643093154	9.7634041703	9.7985956696	9.8754367906	9.8596487529	10.2037101611	10.0753743251	10.025393616	9.8897468501	10.1141049865	10.17715715	9.9685808327	9.9854371428	9.7628548849	9.6881288249	9.7984508697	9.8764072699	9.7377748532	9.9403479458	10.0124556506	10.3908204169	10.0945141885	10.1060786075	10.0730412226	10.0394989796	10.1545303415	10.1813757877	10.1856190259	10.1403831744	10.068087249	10.1160366282	9.809494598	9.8450722385	9.8651425625	9.98038466	9.7472489108	9.7573647265	9.7922887895	9.7689160176	9.7232846085	10.1238199893
BRR1	10.8056430767	10.8002294893	10.8730444448	11.0396133244	11.1719301323	11.1462984636	11.1241646146	11.076475564	11.096463027	11.0513699696	10.7939796766	10.8739894384	10.7934907487	11.026546344	10.9941423294	11.1537820975	11.2046355735	11.1820582211	11.1379587063	11.1306741742	10.7669164243	10.9325667916	10.8954363302	10.9627853126	10.9190484279	11.0095122792	10.9016009196	11.0955245096	11.0091527355	11.0808371206	11.0732582542	10.9750471863	10.9167606565	10.9269110165	10.9482431692	10.9409414274	10.7242128537	11.0049837292	10.9621452091	10.9499797962	10.9223497844
BRR2	10.1901048276	10.3845419862	10.7327154628	10.5938241731	10.5010542067	10.6825300677	10.660703575	10.6190726994	10.6265012244	10.6193314378	10.9209686743	10.6881257598	10.6942608342	10.4663831724	10.4069740737	10.4884518429	10.3913880456	10.2233102247	10.4375491224	10.4660330054	10.9923850098	10.6796429573	10.6690836418	10.4263296757	10.54129715	10.5559032232	10.6200259932	10.5369513803	10.6692724876	10.4813229197	10.5892669617	10.2038856538	10.4327218428	10.3818154166	10.4623668666	10.1858769244	10.2444270743	10.1312873806	10.2271108712	10.1787580994	10.449811279
BRR6	10.9654134028	10.8506415797	10.6998105332	10.8901539842	11.0272940918	10.935084718	11.0296376094	10.942951504	10.8846712331	10.9926823047	10.9181656756	10.8459176242	10.9840450761	10.9638846635	11.0132435216	11.083989916	11.0011635032	11.0076877812	11.040372071	11.0500610757	10.7188681868	10.8443263032	10.9587971716	10.8595728565	10.9791439833	10.9909211969	10.791076978	10.900816431	10.7118150387	10.8655842285	10.7507416242	10.7510067391	10.6642711344	10.7056935795	10.7706033538	10.7384851847	10.6108242865	10.7770881042	10.7509929376	10.51677827	10.6422723457
BRX1	13.3138057819	13.4391531996	13.3951948757	13.4912941629	13.5052021985	13.4248552157	13.5152747458	13.4720272715	13.4904789288	13.4374768575	13.4656450531	13.4106450209	13.4915737748	13.4618127461	13.4601216151	13.4049719163	13.4186483974	13.4025582742	13.4221987639	13.4867310306	13.3686903624	13.3968556903	13.4371275226	13.3605755187	13.3509431134	13.3640903246	13.2972863096	13.2412051483	13.2913094891	13.3527583381	13.4097997277	13.3313850392	13.3595787614	13.280403397	13.390471842	13.2921233246	13.2809233293	13.2791857912	13.280681927	13.1902322007	13.3866562534
BSC1	4.5703740256	4.0818586752	4.2818178304	4.0738914018	3.8999542297	4.2939716408	4.260755431	5.0744671575	4.8330540608	5.4777693234	4.5781793948	4.3493736648	4.3490525139	4.162011113	4.0821780078	3.9181931502	3.9451693477	3.95924948	4.152963819	4.0473720739	4.0467260222	4.1291749823	3.9149167232	4.2986670622	4.0852285631	4.1256334449	4.1495388995	4.4106406659	4.2314479682	4.4101008412	3.7190020732	3.9391200567	3.7880238139	4.0048904958	3.9790622579	3.8911315031	4.0860624955	3.9640346111	3.9458207934	4.1745825592	3.9550577858
BSC2	10.9500186822	10.6064386638	10.460783291	10.9586540995	11.2655441613	11.2308527111	11.2434719091	11.2827109451	11.2747086078	11.1699531212	11.170769853	11.1659290266	11.2994175137	11.3283441521	11.4048892845	11.5408501008	11.6064812816	11.5926106361	11.2191126333	11.2692414417	10.8595331789	10.9731164911	11.058853636	11.1011793822	11.0843199973	11.1685293851	11.1482554319	11.1436210978	11.1659896134	11.3080774047	11.2736547277	11.1336805665	11.1148015029	11.2150387756	11.3274971495	11.1083497661	11.2196701485	11.2318291946	11.2625830728	11.2268188746	11.2708230968
BSC4	4.2099220994	4.2198868756	4.5041704212	4.677747723	4.6907550998	4.7501540359	4.6323550365	4.8399100003	4.5056179264	4.300579976	4.3139866654	4.3235071685	4.3625864386	4.6374397359	4.6190588467	4.7603607371	4.4060572123	4.3267053102	4.4248599006	4.8068753668	4.0675934335	4.2906687264	4.3334746443	4.2068399365	4.3887940618	4.4309293199	4.3063886124	4.1610029346	4.2007379925	4.2619546062	4.1227461144	4.1776060641	3.9397526846	4.2825637077	4.3510140429	4.1427510927	4.1326545532	3.8296561293	4.2500590096	4.2961185093	4.1927755835
BSC5	5.3929427391	5.2045398121	5.4806774718	5.5457373354	4.9164019934	6.4340641009	5.43446259	5.323186167	4.9689010094	5.6792172618	5.7601202286	5.2911083199	5.2788023244	5.558737786	5.2185569417	5.9534681178	5.6890981205	5.5328791274	5.6514743167	6.1554316441	6.0096456642	5.7419537807	5.9189120677	6.181338446	6.3461874876	6.4339958778	6.4999689182	6.8399883787	6.324288505	6.4469581138	6.0538720167	5.7406319311	5.8978266131	5.877981654	6.1716634348	5.6451607442	5.7371041057	5.3290035617	5.9639548529	5.847034632	5.6946113532
BSC6	9.6297608598	9.5517572585	9.2681064475	9.3728655019	9.2327811485	9.5528798984	9.635052352	9.9876759913	10.1132047385	10.3529673998	10.2223479376	10.3788743098	10.0536334042	9.8560347644	9.6356946893	9.5827564505	9.5637974165	9.4779060991	9.5636168282	9.8648017998	10.1072737966	10.2759865632	9.9139237132	9.8340826973	9.8385595149	9.7461618293	9.7081277503	9.5895869462	9.4207864235	9.4551643531	9.6043722753	9.2388815839	9.4370823225	9.8006110861	9.703363935	9.3129927454	9.0762259019	9.361291701	9.134243105	9.1454794141	9.1953171433
BSD2	11.6177056127	11.2820632688	11.2095267689	11.1603082112	11.1375016394	11.1223835741	11.2141050698	11.3451571375	11.3505708299	11.2539883668	11.2723970113	11.1154089317	11.2713684645	10.9491862048	10.9865447361	10.9605925183	11.1139647448	11.0477002642	11.1071881056	11.0603269715	11.217604959	11.2719784791	11.146615732	11.0560820482	11.3681974271	11.1104996357	11.2242966058	11.0150745412	11.2317135982	11.070900057	11.1499462187	10.9753922933	10.9280369253	11.0289615327	10.9646153234	10.7119169947	11.0345834198	10.9172310894	10.9942053774	10.8519365451	10.9738894853
BSP1	10.3943307632	10.0021587583	10.2543075553	10.3037224544	10.3623578998	10.3611332355	10.3804156054	10.4623802253	10.4586020548	10.4341729465	10.4625158018	10.3622616236	10.5507928276	10.4355767923	10.4053410073	10.4000403837	10.4985320017	10.5935487825	10.556353157	10.5535034569	10.3801389263	10.5834173371	10.6064025575	10.4700948854	10.5976256878	10.6060125982	10.6439542111	10.5737226132	10.688378723	10.5360350885	10.4710836421	10.3688037561	10.4158402221	10.2631601373	10.4127529304	10.2074348481	10.2919287353	10.3032823822	10.3633061057	10.3455185457	10.2549196884
BST1	9.9766054671	10.110237441	10.6540979259	10.7647884564	10.5351028822	10.6614006739	10.3494578616	10.5420514889	10.5362028579	10.5507627421	10.6190707828	10.437529303	10.297920402	10.359212446	10.4373742539	10.4921025258	10.5600517217	10.3378804208	10.411831323	10.4675682189	10.7630227811	10.5429233365	10.4022022188	10.2014690974	10.3943596174	10.5228155726	10.5010719834	10.5507019713	10.4260710238	10.4449645121	10.4847080074	10.1386175203	10.1947181594	10.3188121411	10.1749784414	10.0399890289	9.9466408768	10.1804037433	10.0075849307	10.01929973	10.307130238
BTN2	12.7968448237	12.4141135612	12.7999162413	13.0226655775	13.3205498413	13.2039514245	13.1147495211	12.5026061837	12.4233525131	12.1964924047	12.0185803723	11.9443978666	12.2814672583	12.3814471667	12.698680873	12.5664570741	12.9626160836	12.9727691089	13.210957942	13.3204321489	13.3293702007	13.3789532833	13.3194483975	13.2099593015	13.4180387482	13.3452266734	13.6674451957	13.4112573226	13.5472102301	13.4494318623	13.645719828	13.3839950186	13.4232710502	13.1987453617	13.2125686056	13.0257970532	13.2015976546	13.1681584144	13.1895954467	13.2346995612	13.2526067296
BTS1	9.4923157605	8.9606174438	9.0374706285	9.0556117192	9.2441413003	9.0574481003	9.3837101668	9.2455178792	9.2904564535	9.2364716236	9.3120708205	9.3010800766	9.5862841381	9.3049568253	9.3121543065	9.1623154537	9.2957462814	9.1863018875	9.2440203762	9.4767852221	9.1882922088	9.3168895667	9.3345983535	9.3240375867	9.5957051537	9.5045878075	9.4717157437	9.1731394237	9.3147697422	9.2208210971	9.1406072284	8.8885765211	8.8159598905	8.9952855794	9.2207713224	8.9735029841	9.1748934343	9.1197558595	9.0481524717	8.8477560734	8.9572114021
BTT1	8.6178025494	8.3101196715	8.7664619419	9.3621618606	9.700912663	9.3496487975	9.3555094865	9.1389852826	9.1228316102	9.0088858605	8.782344226	8.569643864	8.6097133393	8.7284230964	8.8670888643	9.147363688	9.1823117916	9.2326747474	9.2568594573	9.2982014152	8.8843033417	9.1078952786	8.9002887353	8.7184580481	9.0501811766	9.0125385698	8.9435406489	9.0094417337	8.9747723915	9.2780128646	9.1872146145	8.8684928385	8.6897032584	8.9001113344	8.9978653292	8.4084098737	8.5544730958	8.7135905105	8.7299216288	8.7751709925	8.8102995278
BUB1	8.6262216144	9.2533792284	9.8401552908	9.8446621445	9.6953208769	9.5487078509	9.3375545347	8.71930385	8.3678923895	8.0537653879	7.8655948217	7.735428641	8.3375244729	8.7239378545	9.0216249415	9.1449308801	9.146864272	8.9613347793	8.9409758398	8.6518752303	8.3225550664	8.0269102109	7.9943645369	7.8717411546	8.5975500064	8.5936887888	8.71718493	8.8143730834	8.8566357628	8.7865188298	8.7245408431	8.106148134	8.0315460265	7.9312200117	7.923636715	7.7643167161	7.7547574119	7.9897640479	8.0818429415	8.0275877825	8.4055852222
BUB2	9.7504535317	9.9545091272	10.4072888782	10.4933973044	10.6938018957	10.7200432675	10.9446029651	10.5710273381	10.2513601497	10.1255966594	9.9415570817	9.7200335706	9.8384895151	10.1021393372	10.0601912938	10.1962385502	10.2236886087	10.3432458296	10.3689995433	10.5400496125	10.082663187	10.0504978946	9.925629082	10.0555998261	10.5025041102	10.070275478	10.1764544544	10.1741109099	10.191869284	10.2142257572	10.2453231629	10.0054208622	9.9031516507	9.6850603515	10.098396816	9.7792391749	9.8084914299	10.0634237843	9.9695306764	9.8091773059	10.2044994533
BUB3	10.2501226026	11.0932689966	11.3575085041	11.2296229315	10.9344351309	10.6464276235	10.4556044484	10.3249077851	10.2036419229	10.3484229784	10.1834951834	10.4063157936	10.7426256814	10.9929382159	10.9447340004	11.0298041635	10.8354763154	10.6170206007	10.4853522532	10.4845266942	10.232639391	10.1832508741	10.254247481	10.4634576087	10.7465077078	10.6804063321	10.7202911504	10.7452151979	10.6311664177	10.5781191932	10.5397581877	10.3057496027	10.2518650939	10.2313420814	10.5366989936	10.389212001	10.4759275401	10.6118378627	10.639181564	10.6410045479	10.4827009943
BUD13	9.918860289	10.2911622056	10.5103804453	10.3973817003	10.3080046027	10.0757733055	10.074279229	9.7584399156	9.8654072942	9.8083974714	9.7842826714	9.7740757817	9.9949894793	10.2419277017	10.2235898437	10.1645689947	9.9520766312	9.8945690837	9.7899133867	9.9907148325	9.4937891673	9.7016653943	9.7856728291	9.7727225103	10.0328560965	10.0434897891	10.051351036	9.8892473707	9.7815857117	9.8464751433	9.8219624646	9.4187643927	9.4736267905	9.4833615634	9.6151350965	9.3257750386	9.322885634	9.6488773613	9.5986246154	9.5516512785	9.6285787828
BUD14	11.115786122	10.8360705462	11.1112296108	11.1797623154	11.1061767758	11.1970653815	10.9396326116	10.9215804344	10.7450105003	10.9573035253	11.2485504748	11.0413878393	11.2365858098	11.3315341243	11.2314301687	11.4626070295	11.3928718777	11.2909546773	11.2296020585	11.3323896433	11.2325778667	11.0180316287	11.3169358802	11.1821672978	11.1815484529	11.4412067083	11.3930583485	11.4645356453	11.4098250875	11.3325158509	11.0658284068	11.0342377147	11.1214614503	10.9185031972	11.1432397337	11.1057282102	11.1196877335	10.9139465969	11.0866415254	11.1275863665	11.1174397684
BUD16	10.168461714	9.9890812565	9.8589393962	10.0678006683	10.4108535055	10.2994642869	10.3867477872	10.4523037539	10.5069308062	10.2157993848	10.2472503809	10.0686125735	10.2935944445	10.2542744128	10.1497645424	10.2245603276	10.2263372457	10.0861687087	10.3014049214	10.3706019994	10.106349106	10.1499153759	10.3353565233	10.0515515045	10.295026502	10.1985626374	10.0734156058	10.0503020346	9.9259807924	10.1434580149	10.2159491984	9.8070034217	9.7636803476	9.8090062632	9.9197974877	9.6931947618	9.8103972808	9.8600003912	9.8602330445	9.809803829	9.9624180652
BUD17	10.8797978609	11.3225755977	11.1577419868	11.2799188109	11.2518966817	10.9909748162	11.0812633077	11.0383534366	10.9673941767	11.0404316207	11.0631641828	10.9813945431	11.1445333896	11.4161944891	11.3460563531	11.3849455948	11.1791531813	11.1496637952	11.288842028	11.3445038004	10.9503984154	10.9135258873	11.0886732199	11.3302558719	11.3417891955	11.1695454474	11.1293242677	11.1604530584	11.1692744673	11.1940491758	11.1077328748	11.0768318153	10.9475417407	10.993167958	11.1799350154	11.0473976179	11.0791760133	11.181018243	11.2321894678	11.0784837403	11.2146780955
BUD2	10.0599024766	10.3267746543	11.0281082032	10.7055308953	10.4276230456	10.491782783	10.3008112313	9.9333453344	9.7848296704	9.7201050753	9.8442461569	9.8514839498	10.2214144409	10.2618604504	10.3712281579	10.1334178689	10.4632232267	10.1674803335	10.0276396109	9.9652057168	9.996829326	9.798614801	9.7987752768	9.8319841309	10.4764934393	10.3107573037	10.6075504856	10.3912135909	10.2584147713	10.3429089033	10.2308443402	9.6817399688	9.8844887183	9.8451367262	9.8421338652	9.6730404737	9.7726065232	9.8107138249	9.8358667456	9.743059499	10.1409055884
BUD20	12.2702339992	12.397581846	12.221812528	12.3288191185	12.2625569642	12.2301154372	12.2872224078	12.2761691458	12.3708643004	12.3474763419	12.3363100302	12.182435806	12.2317225543	12.247365473	12.0638473169	12.0159382021	11.8975415566	11.9898189792	12.0450028199	12.2549484448	11.9205418962	11.9586938793	12.0611416321	12.1707880528	12.1133893667	11.9686699978	11.8691869127	11.9571947995	11.8034345057	11.9070056094	11.9601068187	11.9759207611	11.8757862853	11.8931534203	12.0853749755	12.1015731554	11.8959606252	12.0268265777	11.8442804075	11.8932809304	11.8538587458
BUD21	11.9993764028	11.9430496861	12.0251450143	11.8852448912	11.9802510152	11.7660016378	12.1001392581	11.9291049341	11.9969812139	11.776148883	11.9334080377	11.6284104209	11.9253597027	11.7508500228	11.6782847463	11.4278692882	11.6152716821	11.7020201253	11.7493087081	11.7691437318	11.5638877285	11.6713609657	11.6084755991	11.4899541036	11.8096415922	11.4876934162	11.7322236307	11.4544402953	11.79669727	11.549601462	11.7181590938	11.5281942566	11.6664947044	11.5403831063	11.5762433525	11.3189020539	11.6508073089	11.4371243653	11.6101625545	11.394767235	11.6026150174
BUD22	10.4720037353	10.4454723225	10.5634312536	10.3313322009	10.509353917	10.585442313	10.83176311	10.8138880665	10.6671332122	10.8919359849	10.660737841	10.6427701982	10.7579050143	10.4822572144	10.3505427441	10.3395458279	10.3939457609	10.28477522	10.3847272275	10.5408077603	10.4798987094	10.5155326722	10.5373993987	10.5338034757	10.6928896803	10.4444228189	10.6527406645	10.4305299711	10.6228699179	10.4508734984	10.4471093802	10.3591436448	10.3928046887	10.3570361997	10.4992934576	10.0116082596	10.0726018232	10.2282542897	10.2415102967	10.0717682892	9.9990950454
BUD23	10.7915545514	11.2863068988	11.1631800534	11.3007209281	11.3601832908	11.3762679752	11.3477190861	11.4276593576	11.4171454376	11.6834054322	11.2859004176	11.4853908788	11.390782947	11.5595565134	11.4174909846	11.4075190658	11.145623065	11.16857472	11.2181379513	11.4170656941	11.1672908154	11.3037645133	11.245639466	11.4305677004	11.2674094878	11.2889842679	11.1748645612	11.2206243311	11.1197261646	11.2981908689	11.2404904845	11.1397265397	11.0651356732	11.2554816833	11.315336026	11.1283296441	10.9565262753	11.1938390464	11.0162676028	11.1794114191	11.0508772956
BUD25	3.8794033997	3.8354707934	3.9930570426	4.2542554036	4.017387054	4.2415972589	3.9927266834	4.0368308897	3.9362453876	4.0603193631	3.9725827423	3.95314497	4.0004302865	3.98912743	4.0227722443	4.1119698213	4.1606422347	4.1589014059	4.0165895595	4.267450839	4.026669349	4.2830354167	4.4184227403	4.413068914	4.234863514	4.3303497487	3.9858947183	4.5479585177	3.9306819952	4.0344089792	3.9371804518	3.8493943745	3.940376149	4.0384398025	4.0345560597	3.9870965744	3.8765401707	4.0908072542	4.060942656	3.962848488	4.0305252116
BUD27	10.4275603631	10.5648020725	10.7217975375	10.7663694301	10.8197436257	10.7240837871	10.8462773844	10.8597178357	10.7973332329	10.917528437	10.7560588373	10.6184064217	10.6511687318	10.4234588021	10.3494189521	10.4531178942	10.4296656533	10.3115034871	10.5669749559	10.6424678545	10.7627009916	10.6510110168	10.6370416863	10.6090120139	10.5139706346	10.5478239475	10.4682557603	10.7046185835	10.5307112676	10.5948323638	10.575677783	10.4343227371	10.5149593303	10.4197712421	10.5344278784	10.4027931383	10.1725203094	10.1197197602	10.2135221966	10.3811616191	10.3625404726
BUD3	8.7835367546	8.6449454208	9.3258557335	9.4522253797	9.82133461	10.3514864573	10.3730662005	10.244454659	10.197515318	10.0960942079	10.2401470571	9.7145689577	9.2818157045	8.9215368817	8.8352261653	9.3208513976	9.7515805641	9.8620209213	10.033685522	10.1108155481	10.5644320972	10.1168318416	9.9413317841	9.3410664389	9.3201737592	9.2604897883	9.3428497671	9.5655649149	9.6027357324	9.6390472033	9.9356771217	9.3881399045	9.6462485657	9.5034096645	9.3986282806	9.1298826069	8.9068605111	8.8581236095	8.872916423	8.8473263665	9.3904839031
BUD31	10.5048475304	10.3167752082	10.0646467378	10.2154903712	10.4108254412	10.5640672923	10.6034084429	10.5207201871	10.4828543846	10.880344587	10.665964133	10.9747964477	10.7231048506	10.6671528917	10.4955534301	10.5609832028	10.4429424333	10.5147873799	10.3716556336	10.7002701341	10.414724083	10.6429196446	10.7137204241	10.8230086546	10.691626729	10.5337651402	10.4311986199	10.5883288699	10.3341723706	10.447345462	10.2594368709	10.3740158937	10.2634129387	10.4388496774	10.6952856133	10.5306834186	10.272753555	10.5762809184	10.2384208954	10.4368794078	10.0360462006
BUD32	10.7772544808	10.9521448909	10.9216209449	11.0953833058	11.2284485644	10.8328907094	10.9349491185	10.8768046191	10.8253652224	10.7322019038	10.8132594345	10.7921399878	10.8942337366	11.0294371305	10.989139383	11.0577726727	10.9258092485	10.8334868066	10.8904726153	11.125305641	10.628227576	10.814108348	10.8924962435	10.9295791017	11.0233274462	10.9701468066	10.7591609654	10.8538381729	10.8369874996	10.8716890659	10.9348640817	10.8255644757	10.6493526286	10.6702465711	10.7667075769	10.8842469841	10.7233474614	10.8660999454	10.8711684447	10.6574079345	10.7882887892
BUD4	8.7083241272	8.5505024106	9.377134214	9.987844679	10.7585017144	11.6773154535	12.006822433	12.068532653	12.182143292	12.1512590678	12.2949016757	11.7379288894	11.2806269274	10.4418543896	10.2092381513	10.2171473305	10.834017469	11.1564341314	11.6836036121	11.6789152942	12.4705512367	12.052175969	11.8149809638	11.3311244396	11.1530498517	10.903818827	10.8607975912	10.8419706369	11.1111910446	11.1803957769	11.5771641812	11.3889877305	11.6628366006	11.4770134911	11.4777359847	11.1839146184	11.0353061687	10.7569988643	10.7016102635	10.6158123267	11.0695515524
BUD5	8.841074371	8.4693921599	8.5817462054	8.6489721576	8.8601080486	9.1800335392	9.2196610044	9.128712903	8.918034289	9.0672752232	8.8151049327	8.9180590059	8.7442297753	8.8320412666	8.6941861109	8.8010105684	8.7273459428	8.7365183725	8.8245767413	9.1399267348	8.8629016813	9.0709644277	8.8151703467	8.9984376128	9.0358673077	8.9263614349	8.808595444	8.992960744	8.8279254093	8.830748222	8.8007690363	8.6484064391	8.4961620123	8.7903750222	8.7130581433	8.5277444718	8.2456121977	8.7255137958	8.4050250919	8.6600070331	8.4558734239
BUD6	9.1617955502	9.3528153607	9.599938278	9.6154091102	9.5916614823	9.6486820982	9.5074944956	9.5711060053	9.3682406234	9.7511808157	9.7161233991	9.4285823764	9.6012922543	9.6127262908	9.496329808	9.721248128	9.7783859629	9.4899130015	9.6594738569	9.6760169804	9.7997211245	9.5780878984	9.7547394641	9.7063086248	9.7783631401	9.8130052248	9.8152392888	9.9212644307	9.7538119727	9.7560613178	9.5652396327	9.2800301404	9.404815723	9.4055508865	9.4619438907	9.3146354645	9.2166941017	9.0200550651	9.3799094453	9.3928125262	9.3176459081
BUD7	10.3224702741	10.2736341993	10.4919846567	10.5042320404	10.5766059022	10.7944423249	10.555187051	10.6575880388	10.5723451901	10.661790837	10.7470987888	10.4772820109	10.5656392384	10.4286987054	10.4903079151	10.5013432279	10.6180467272	10.5966768798	10.6359562785	10.832200761	10.7041715916	10.6637214331	10.7667176775	10.7322116416	10.5956259885	10.7231856908	10.6956068345	10.8070069338	10.6591217236	10.7258611184	10.5067234561	10.4716324824	10.5210218255	10.3823827355	10.6330653681	10.5359534831	10.3484319031	10.2790428061	10.4349336925	10.4092795471	10.4783086696
BUD8	9.9531014908	9.7855733958	9.7986343521	10.1106137998	10.5030289948	10.7845991155	10.6272784704	10.6734909361	10.6489739163	10.8098750365	10.9365940097	10.8535356018	10.2446839131	10.1563441246	10.0123847515	10.3176536178	10.3938349943	10.459139396	10.6279636816	10.732337077	10.9695159641	10.8985856562	10.8947499585	10.6005932451	10.4787665169	10.3952796125	10.2747532792	10.5986422073	10.3600014642	10.5325855832	10.400444311	10.3902998835	10.5314495009	10.6489103708	10.5599393426	10.3889156762	10.2069678213	10.2216074713	10.1978845968	10.2597703767	10.2305036328
BUD9	7.9210012612	9.0028170635	9.2778055432	9.0084828329	8.8145026766	8.7848965916	8.4678964447	8.1982741199	7.6143303582	7.7978980561	8.291851217	9.5402955811	10.4156475483	10.603044106	10.6072312923	10.3451334681	10.1385978762	9.727156362	9.2615761576	9.0042117161	8.7480889428	8.6918487635	9.36013979	10.0866697674	10.6088831691	10.669696185	10.8150770214	10.5950680767	10.4013752712	10.1904643643	9.9107322061	9.4934309442	9.1057100095	9.1561473896	9.5935542235	9.7590860068	10.0306574901	10.0190594044	10.1733008115	10.1348072329	10.2070449027
BUG1	11.0751343861	11.1056937132	11.0934322253	10.9247053375	10.8377132026	10.7946735333	10.7959516533	10.7998589651	10.8098982474	11.0133430362	10.7786077618	11.0657453064	11.1851329052	11.1993614993	11.0427666284	11.025111109	10.996984321	10.8757759824	10.8153212549	10.9592056714	10.944109796	11.1576451264	11.0877545759	11.0836250675	11.2574159557	11.3368878299	11.3085461102	11.1576337756	11.2153990225	11.105018964	11.095650646	10.9913060022	11.0559017279	11.0725685405	11.0370681928	10.9070962989	11.0252780173	11.180276333	10.985427287	11.1725393509	10.9014465177
BUL1	10.5778413644	10.4602093052	10.521318509	10.2800631154	10.5090462661	10.7536450465	10.5352220248	10.4339977535	10.4475099342	10.5035814897	10.6952229659	10.4059056845	10.4276437892	10.3009371323	10.2164533388	10.4345141002	10.4652194333	10.4021493093	10.5523450574	10.5953694545	10.924455625	10.5646773784	10.6133417098	10.4788390148	10.5399030335	10.5471043397	10.5493628758	10.5983273448	10.6245167631	10.5805048747	10.6502683236	10.2650486888	10.4215790609	10.3176951101	10.4278872077	10.1901069893	10.1371659243	10.2074835099	10.2759737178	10.2273249685	10.5911835857
BUL2	11.0880774503	11.2173832812	11.3733949637	11.1813587047	11.0195566568	11.3488080745	11.1763432166	11.3243794216	11.3794173168	11.4214855999	11.460444543	11.3580593778	11.4158603576	11.1565884422	11.1674898985	11.0616913503	11.2442293784	11.2003725866	11.0645591722	11.2413820846	11.4599284543	11.2992599789	11.4064765562	11.2977383349	11.3158260998	11.447676198	11.3678461959	11.3631834771	11.4418988061	11.1705152805	11.3184844497	10.8961180834	11.0920617308	10.9916584739	11.2099897302	10.8528599938	10.9302160139	10.9273857911	10.9189649067	10.8391678322	11.1367867545
BUR2	10.2549352555	9.9344702647	10.2576135628	10.137471451	10.0581582939	10.3826252528	10.5151704361	10.5820934108	10.5470272582	10.3662246711	10.5212825076	10.4201567183	10.4075406557	10.1788767869	10.1986888196	10.2101819213	10.3265678285	10.3781570006	10.4879120651	10.4840820471	10.4009453819	10.4600503882	10.4181273409	10.1290516176	10.2395649703	10.3162480949	10.3215112046	10.1812767327	10.2914212704	10.2505336171	10.3311243343	9.9821374217	10.1598554223	10.1649280921	10.2318769894	9.8792170002	10.0517803591	9.8710212304	10.0764640623	9.6816327262	9.9813449714
BUR6	12.6750577272	12.3209463826	12.0978378186	12.011465522	11.9369287699	12.039680996	12.3141015802	12.20416423	12.2689656762	12.2131368786	12.1387097684	11.8391156118	11.9625054215	11.903710399	11.7324726646	11.5869765817	11.7535730576	11.8211830575	11.9299076514	12.0025549955	11.6630838972	11.8772159226	11.8203745179	11.7721584638	11.9545390966	11.7368600736	11.7482355728	11.6617795048	11.8337603087	11.8177555916	11.8569345486	11.7320419199	11.7749471058	11.7945742583	11.8533481902	11.5510452999	11.6557485332	11.5869678535	11.5405669624	11.5707156415	11.6398217238
BXI1	11.6830012354	11.3402093084	11.1637928433	11.0106855668	10.7986874305	10.8278639465	10.823686963	10.951637021	10.9378443917	11.0578697893	10.6755781554	10.7970596845	10.6498219492	10.7772743401	10.719334675	10.7645186454	10.5322755426	10.6077652137	10.6658143434	10.9056112896	10.7299536314	10.8102370136	10.807467245	10.9513342668	10.9382406851	10.8793409649	10.8463571374	10.851099073	10.7567280482	10.8088943535	10.7496432439	10.6713920935	10.5983680334	10.877563006	10.8268963376	10.7342678149	10.7130523245	10.866113154	10.8465943628	10.7284383092	10.8251360626
BYE1	10.2165680171	10.0087273141	9.8693840295	10.0838411948	10.1538051043	10.2911908892	10.1044803876	10.1521207846	10.1459978381	10.2502579394	10.1526316664	10.1769515786	10.2096295507	10.0885432835	9.9708126031	10.0647109644	10.2120498775	9.9960105218	10.0844748888	10.2050584024	10.0461839398	10.0793984187	10.1576350025	9.9109183079	10.006349994	10.0334826655	10.0996226764	10.0165605454	9.8766905738	9.8420844308	9.9714795477	9.7129597373	9.7180686401	9.7918461847	9.8986498484	9.7765075492	9.5252767771	9.5488455641	9.5577776905	9.7194608696	9.5834502855
BZZ1	10.246165678	10.3504210673	10.5492529989	10.5733239565	10.4814898782	10.5005771163	10.4700524484	10.6145845173	10.3769589047	10.921740584	10.6480281932	10.8027207338	10.5546457893	10.6865236947	10.5846088624	10.6698633582	10.4084387737	10.336020106	10.3635721927	10.6006980593	10.5134955173	10.5973106407	10.6219305614	10.8533333284	10.7495580633	10.7238682754	10.6475466253	10.7528490117	10.495925823	10.4997570434	10.4861557567	10.341968993	10.3010393519	10.523719461	10.6085399214	10.3380734491	10.2332200925	10.2700705873	10.1888764339	10.4893937569	10.163986858
CAB1	12.4985007138	12.1811673774	11.9398985825	11.993482818	12.0422279991	11.7924040557	11.8883005122	11.8369858725	11.9100434142	11.8715286458	11.8763947604	11.8774942963	12.1068079278	12.177662995	12.0780382556	12.0447141489	11.9136431338	11.838144654	11.7628845783	11.9059831598	11.5491614696	11.8761803216	12.0049056069	12.001590659	12.0326408321	12.1494346344	12.0164804791	12.0625423057	11.8638886928	12.014018709	11.7740144448	11.8098521878	11.8034484476	11.8298926281	11.9838245666	11.8660919976	11.9545954806	12.0520723186	11.9565578039	11.9335267318	11.8842902718
CAB2	11.3878523221	11.0481537601	10.8156897866	10.8665863909	10.9385714344	10.9250955534	11.0740758696	10.8488160571	10.9597964779	10.983764842	11.0444603562	10.9169982852	10.9191872603	10.9022525887	11.0322870976	10.9987598475	10.9662580671	10.8913045997	10.9691603409	10.967384027	10.7822371887	10.7955712359	10.8808191789	10.8154221033	10.9378267196	10.992592911	10.9341935418	10.9026335168	10.8605531467	10.8625969037	10.8084937412	10.6762973951	10.627991722	10.756673806	10.7954812351	10.6649436612	10.5676565053	10.7537973669	10.7328285481	10.6952568386	10.7831303193
CAB3	10.2017251834	10.176875669	10.4067821147	10.2544447378	9.939356613	10.0195201197	10.06720223	10.1221334567	10.0040306392	10.1628246048	10.1334163952	10.2527064651	10.4398548514	10.3901139267	10.3545471351	10.2313301459	10.1405166457	10.0528505384	9.9534086129	10.1175237042	10.0909749647	10.2143694689	10.1424299865	10.2484837205	10.4322182523	10.3639413833	10.3792654872	10.2679926507	10.2747916128	10.1851537265	10.0848434885	9.8580349846	9.9988400043	10.0281592048	10.1102489276	9.9534288748	9.9686479932	9.9917821955	9.9475224483	9.9875617291	9.8612977902
CAB4	10.6385976505	10.6093050631	10.4748841921	10.6397658275	10.7170223916	10.423005022	10.2863314357	10.4080189117	10.413240399	10.4701715325	10.3626292326	10.415840253	10.6658453285	10.9055570386	10.8413269749	10.752065653	10.5671068943	10.4872827541	10.4573523525	10.6400690131	10.1382882292	10.4154773955	10.535390894	10.7000033696	10.7460773373	10.7681959974	10.6216429824	10.7993433033	10.4578561623	10.584348258	10.4964057126	10.3507767631	10.3027955401	10.3240104197	10.4905938449	10.4022012653	10.3674598301	10.6850017856	10.5371105777	10.4683502357	10.4044370634
CAB5	10.4951072775	10.1525500183	9.8976714248	10.2307555066	10.5721317104	10.245473835	10.2689167057	10.223260657	10.3108112535	10.1085317321	10.2046107971	10.0308719597	10.3943949152	10.2708534463	10.302858013	10.2238779993	10.4078417244	10.4075807378	10.3994233257	10.3618098766	10.1270183798	10.3171469968	10.3733623772	10.2535683837	10.5235339958	10.2223788294	10.4056046253	10.2518842207	10.291676603	10.3207988502	10.3421995838	10.1252012399	10.1432997477	10.2432470091	10.2668236182	10.078230008	10.2834578779	10.2004666953	10.2600574101	9.9914816687	10.2055919314
CAC2	10.6401256401	11.4769879194	11.5167323861	11.5299828955	11.1758112757	10.5214417058	10.5080135616	10.2799123199	10.2122532549	10.3825526456	10.4602321793	10.8042395975	11.2120976423	11.6443864394	11.487309047	11.3877540936	11.0097362824	10.7212695448	10.6993030278	10.7711873558	10.2557195778	10.30219133	10.6144924499	11.0708480159	11.1477922215	11.2026465733	11.0838240792	11.1274899141	10.9239483249	10.9615262339	10.8449435364	10.6183579893	10.4745901472	10.5592625071	10.7671573279	10.7878368543	10.7797323932	10.9606755244	10.9760592158	10.9756756316	11.0324637868
CAD1	11.1333053425	10.9985093957	10.8153729521	10.9016679825	10.930671971	10.9401729982	10.9303799006	10.8457769926	10.9490739212	10.9404309737	10.7291524011	10.7907937217	10.7724315703	10.7619079317	10.8085604835	10.7159890798	10.6763755384	10.6390194259	10.7068207334	10.8667358308	10.5994052726	10.8107192195	10.8632842839	11.0481885875	10.8844998954	10.8692210194	10.8028232383	10.7514656562	10.6140915991	10.7811908495	10.6574616284	10.5861173731	10.5866590109	10.659089442	10.7728666857	10.7021683524	10.5425075628	10.7039241448	10.6683878433	10.6381196852	10.6540703245
CAF120	9.1668853178	10.1985095701	10.790648273	10.646600653	10.3341550118	10.0384852068	9.7065764891	9.6004400919	9.283707039	9.6668886177	9.7337772531	9.8804089974	10.0427386936	10.2537078198	10.3545554568	10.2411678834	10.0343308694	9.6429192571	9.5903223824	9.7162064817	9.9509773325	9.5920555087	9.682971908	9.7979397398	10.1657949731	10.2231603753	10.2252133878	10.3029173364	10.0744985353	9.7913841442	9.9415963792	9.3596697963	9.3687032529	9.4499316899	9.6516927189	9.3614956032	9.55195418	9.6605594818	9.6451875802	9.5848401158	9.7647208553
CAF130	9.8003307273	9.7682461581	9.8653968138	10.0435065403	9.9997352457	10.2621315363	10.1360017865	10.2013469977	10.3276478699	10.4657076123	10.3356172999	10.3586931451	10.1584116515	10.1984690084	10.1522995759	10.218284484	10.1697257187	10.0785122229	10.1095600142	10.3633707053	10.5175230059	10.3098507263	10.2786189673	10.1974537286	10.2306303751	10.1884236498	10.1688797356	10.2815961141	9.9446593821	10.0908005649	10.117256676	9.8265502827	9.9569874449	10.0915442868	10.1041606106	9.9063116453	9.6756819001	9.905206921	9.7311194705	9.7849397402	9.8902649428
CAF16	10.5610937307	10.2791154358	10.1100530759	10.3265695325	10.5301672702	10.3243470712	10.5339199822	10.573396761	10.675223707	10.6629208721	10.6029117141	10.5533177614	10.6519958471	10.6924498336	10.7162496138	10.670195954	10.6138235822	10.5954128612	10.6316850103	10.7356496982	10.3960909275	10.5091842103	10.6125659271	10.5279307904	10.5871166758	10.4775464516	10.3709496697	10.3406462121	10.2530532992	10.4873909803	10.4642716852	10.3241340744	10.309687411	10.4217248304	10.3328183101	10.4250885189	10.2207850884	10.3814698556	10.2387660412	10.1565683575	10.2930545803
CAF20	12.5107948174	12.5305817565	12.4563923545	12.5492579942	12.662350356	12.4944852639	12.4763330008	12.5560819216	12.652738065	12.4952123541	12.6383874549	12.5066866209	12.6073672359	12.8407354337	12.7515587901	12.6705321811	12.6405111423	12.730407982	12.7093528891	12.7474591451	12.3463335819	12.4673330937	12.5892856429	12.6829490573	12.6249866833	12.5338862695	12.4322534417	12.5618511791	12.4130089656	12.6046950084	12.6181494172	12.5759792869	12.5156946529	12.5215374988	12.6044425249	12.6192692462	12.4957406415	12.6799522956	12.6573352215	12.5395523923	12.6477717914
CAF4	10.0815406228	10.1805531798	10.3223316995	10.4044816063	10.2595891343	10.2669160339	10.3056866024	10.3375737042	10.2933278801	10.468757933	10.1981227815	10.3031714083	10.1665297989	10.2749662212	10.1393252265	10.2804607502	10.194074056	10.1857177243	10.1685883398	10.3767962397	10.2621229432	10.3003037279	10.2407144391	10.28012908	10.1792443424	10.1852957356	10.1651861382	10.2556576201	10.1439020934	10.1874839584	10.2436083752	9.9983777896	9.9379502565	10.0819766815	10.1549650276	9.8944526982	9.7930790588	10.0012769873	9.8897241907	10.002831121	9.8668762521
CAF40	11.1616529551	11.1198322348	11.1148571354	11.2395677358	11.2817313875	11.4843107651	11.5655333645	11.4960790466	11.5624881142	11.6041211474	11.5216788041	11.5998103083	11.4899228042	11.4353505509	11.4496707429	11.4697859876	11.3983514871	11.4283262298	11.3080807064	11.6067778954	11.450852229	11.670814186	11.5247687967	11.5640423173	11.5121902822	11.4240897922	11.4327411457	11.4604779926	11.3338006844	11.3969038194	11.451034687	11.3772589019	11.2903870596	11.4368882697	11.4911079256	11.4265719868	11.2728229705	11.4783073104	11.243314258	11.3687917312	11.3246905822
CAJ1	10.7695467919	10.8836882696	10.6751175507	10.847284154	10.9206813689	10.7037544262	10.8185480815	10.8746684855	10.9191419016	11.0796563763	10.9063241317	10.8888968931	10.8638020847	10.9624069738	10.8602847292	10.9142831577	10.8884877	10.815606691	10.8509300392	11.0651698387	10.7834360311	11.082664469	10.8879709292	10.9111627476	11.0112012793	10.9811385941	10.9813057208	10.8354186504	10.80000171	10.9401826326	10.9208888458	10.742155492	10.8721090651	10.947510741	10.9101863442	10.7569854071	10.6491980596	10.8880139794	10.8134484647	10.7671135097	10.6711131063
CAK1	9.4197945154	9.2727009161	9.0413686938	9.2433132678	9.4979804589	9.3758568682	9.5835688052	9.4019333213	9.379997772	9.4357784402	9.2593354281	9.3626878299	9.2923181008	9.4298130022	9.4021207454	9.3999365939	9.042047401	9.1161556355	9.1391127485	9.5248919019	9.0893059093	9.2575482195	9.2413258271	9.3914494516	9.575317555	9.4260300931	9.3189044258	9.3993463094	9.0933913023	9.2954891175	9.2662381837	8.9939988223	8.8727797119	8.9805512106	9.1558571683	9.0474513933	8.7797902858	9.1854744231	8.9299330028	8.9751732918	9.0631997148
CAM1	10.8192564144	10.7019232279	10.658995289	11.0919986341	11.3211826474	11.1559006614	11.1489732105	11.2115188153	11.0841812384	11.0977179694	10.9417028817	10.9321690039	11.0860162243	11.2286785272	11.2867989279	11.4657389622	11.3499252046	11.4381408157	11.3743241579	11.4141270001	10.9797749453	11.1556772292	11.1405923657	11.1224075306	11.0307572317	11.1362084615	11.0370982757	11.2171662516	11.0735076731	11.064473447	10.988654242	10.9987370237	10.8706779401	10.9213358955	11.1511741026	11.1120489819	10.9950520834	11.1141212263	10.9543557129	10.9313837137	10.970975625
CAN1	10.6378465873	10.5336653114	10.838669524	10.7955714594	10.4807465625	11.0672904718	10.5908642014	11.2045107173	10.8872996352	11.2833817962	11.4216929878	11.1919890935	10.8107519729	10.7942155087	10.714818708	10.8122757984	10.8247150237	10.8155307483	10.7908069326	10.9673998292	11.3708917478	11.1909438476	11.0116860697	10.8014034333	10.8275502107	10.9362832167	10.9473356553	10.9414811414	10.937905193	10.9681797462	10.7743352128	10.6880380811	10.8308118039	10.8821225635	10.9075365669	10.7065241976	10.632405175	10.2852002922	10.6909664918	10.8146372876	10.5649820726
CAP1	11.4474978673	11.2162183521	10.9073934394	10.7545256228	10.6072585965	10.2711797537	10.2684669596	10.249113762	10.0708957839	10.1397288561	10.1661037821	10.2220425802	10.4246997486	10.6145201397	10.3945477341	10.3810834719	10.2343124657	10.158451499	10.2194468292	10.4321797855	9.9714322264	10.3170163859	10.4856186548	10.5491001685	10.6462332024	10.6007493293	10.5633432898	10.3372253172	10.2747152182	10.2638235944	10.3339885743	10.1904707699	10.0925014672	10.2089674706	10.3375985779	10.2558225212	10.2706019053	10.4221836469	10.3393087415	10.2494735278	10.3001150406
CAP2	11.7338714896	11.358239151	10.9296289556	11.0439950156	10.9352079205	10.6832193468	10.8091150627	10.747082639	10.7932585121	10.9009036543	10.929901271	10.944480687	11.0499787776	11.1666893547	10.9812022427	11.0249932875	10.9094315728	10.9503957476	11.0101166491	11.2916435752	10.8388948208	11.091580325	11.1152326305	11.1960225344	11.2392732651	11.2632375376	11.1399465158	11.2080946594	11.0109298988	11.0778623887	11.0847710469	10.9852609779	10.8827959503	10.8874094485	11.198346253	11.0879156147	11.0138868745	11.175939456	11.0809687534	11.1104231602	11.079740718
CAR1	14.0353871167	13.9903256272	13.8770586032	13.8837188278	13.9635029592	13.897878269	13.9884869905	13.8172108087	13.8663934194	13.7567056091	13.6639572188	13.4372393921	13.3322554048	13.4581248425	13.5069505784	13.4839688113	13.5521827596	13.5841560326	13.7487742773	13.7467507123	13.6723788367	13.6292446842	13.5766987951	13.6316002084	13.5925664703	13.609478747	13.4952923742	13.4653764775	13.4009057829	13.5630844371	13.6369387954	13.5705421348	13.5021072231	13.4611936745	13.5497492401	13.4296362655	13.3325918977	13.3082379195	13.3953452234	13.2989918463	13.4025158051
CAR2	12.3111704153	12.1530719779	11.4032697721	11.4432311135	12.0699734013	12.3933340822	12.5170505368	12.0519218717	11.8246458592	11.6287191524	11.2930263216	10.760044606	10.223356583	10.0913237923	10.2085370716	10.4941113703	10.925059105	11.2790054264	11.618079089	11.8443352496	11.486412788	11.4299183167	11.2467365796	11.2321526044	11.0617007317	10.8917914568	10.9457578455	11.1295363707	11.2308380322	11.5744635809	11.913153602	11.9478935876	11.8242267487	11.798134089	11.9453326478	11.7220639322	11.4112844966	11.4150838651	11.4542237567	11.4751470876	11.7690408779
CAT2	9.2953712326	8.8861507127	8.5943493945	8.5682872027	8.6683741639	8.4291918679	8.5627515997	8.3153564534	8.2842060128	8.4272541079	8.1546268393	8.3285851981	8.3251130363	8.6605021263	8.3167498424	8.5883456519	8.3736483351	8.2662910694	8.2481926924	8.6117699685	7.921792828	8.1082354767	8.2962969957	8.3564023285	8.569758096	8.4990440642	8.2770063685	8.3852260466	8.1314679365	8.2890208067	8.1294987312	7.8570960434	7.6583965131	7.7749999401	8.1911864264	7.8535329353	7.7160515596	8.1617533235	7.8909340088	7.86620588	7.9228958304
CAT5	9.6756140128	9.6196770582	9.5611051595	10.1201030111	10.4612230938	10.3306104798	10.4878629299	10.2335910377	10.133422022	10.0864941129	9.8647833614	9.8808739492	9.9340875018	10.3006270755	10.2800238637	10.3265884468	10.3074580766	10.3612767284	10.4590415249	10.4811195844	9.9155130231	10.1060111221	10.1315830489	10.2764160302	10.3646934577	10.2799202597	10.15355672	10.2063117317	10.1368745495	10.33641379	10.3583607629	10.1071262112	9.9954215584	10.1636473802	10.2527722944	10.0375995881	9.9947139495	10.1912537915	10.0971828002	10.0677809723	10.0800398079
CAT8	7.9278119897	7.0102061437	6.6175128036	6.2905171807	6.5042387474	6.8691710133	6.8414295002	6.7192776373	6.5966250977	7.3027555498	7.0476716096	6.7751959031	6.8116844743	6.6408389056	6.3623908612	6.4806329459	6.2588166751	6.1899453584	6.5018434826	7.1692662388	7.2703687742	7.164140365	7.186895175	7.2149582891	7.4316043393	7.2716492706	6.6590884437	6.8725068727	6.6174946267	6.7584929923	6.8239183462	6.3314907714	6.4917903711	6.648105221	6.9648110996	6.571627332	6.447431132	6.5250228989	6.3308818961	6.2577897801	6.6099360051
CAX4	9.6961404843	9.5249710769	9.4080825393	9.5609275926	9.4345451178	9.6319688019	9.8322542988	10.0965816596	10.1619340852	10.3325432001	10.0078851703	10.2009666719	10.0026242268	9.9547747188	9.7585540062	9.7895543444	9.7478565958	9.6447747871	9.7971992432	9.9510652277	9.8468645998	10.1064117237	9.9249894989	9.9492752894	10.0654212867	9.9404659848	9.7622310845	9.8550980443	9.7141466508	9.6654544534	9.6759044326	9.3148975028	9.5193270223	9.790867776	9.8425268598	9.59899635	9.4758511032	9.7174186842	9.5284152265	9.549112512	9.4091297608
CBC2	12.0596378415	12.0983228446	11.9488226524	12.2261104039	12.4273634691	12.2977830648	12.2475185549	12.2237388726	12.1674694246	12.0187077039	12.1187357392	11.944320248	12.1321091443	12.1834054603	12.1978476846	12.1029235245	12.2262105447	12.2615361437	12.2688557973	12.3956228838	12.0037546616	12.0809335638	12.1562203326	12.1570741542	12.1957116565	12.1301252667	12.0599932433	12.0849024359	12.0386525091	12.1348682955	12.1423602371	12.168747423	12.0144902036	12.1017914992	12.0255810567	12.011129753	12.0740416416	12.1374796985	12.1589590226	12.0792848103	12.2234742687
CBF1	10.6181878976	10.506014293	10.5266764708	10.7158417099	10.7116464269	10.7298423771	10.7802867967	10.8375210802	10.5320037204	10.7948092127	10.5352188591	10.6388770372	10.6778107453	10.5682775294	10.9180150173	10.7177286499	10.8668110113	10.7583548609	10.7844563158	10.7187222774	10.4695217617	10.7642043256	10.6944005175	10.8116541245	11.0223114986	10.7271864063	11.0077420008	10.7288193682	11.0935215333	11.0392630294	10.8163233674	10.6825868924	10.6525594013	10.6598073148	10.8571193511	10.5845228941	10.6394493385	10.5781997891	10.6962802429	10.6404282001	10.5133433271
CBF2	9.7852120349	10.3142015466	10.9573664686	10.9535548321	10.9129620672	10.9645359816	10.9106924259	10.6446202004	10.3635771904	10.1353480296	9.8453262818	9.8093245168	10.3051546969	10.2319800002	10.4586448523	10.5395253394	10.8274505965	10.5677443896	10.6921138101	10.476769234	10.3261125465	10.1042073855	9.8245609857	9.8030748706	10.0781442808	10.1926239375	10.5850736065	10.5645249871	10.6326105795	10.5137500893	10.5810415215	10.1439846218	10.0864271544	9.9422049668	10.1012921659	9.7028498083	9.6880812218	9.8828864832	9.882597461	10.0278043528	10.1625929618
CBF5	13.324117912	13.3454639302	13.429626927	13.2867319673	13.2544287048	13.3444027522	13.458826971	13.4842170343	13.4718841469	13.5051730588	13.4415939619	13.4923029523	13.3829981343	13.3320513775	13.2289729792	13.2800060049	13.3538649618	13.4040969197	13.3928740941	13.4144086642	13.4378191702	13.4528258316	13.4123669035	13.3382449248	13.1637879056	13.3077123329	13.3566968767	13.280937151	13.3556501605	13.3312125223	13.3945198771	13.2661298171	13.3620431441	13.4240025997	13.4423064423	13.2667982036	13.3018739459	13.3446332868	13.3291704784	13.2971029189	13.2166723125
CBK1	10.4180370164	10.3325998203	10.5940892129	10.5239768022	10.5091360578	10.7619455102	10.6296200312	10.6587442489	10.4297864169	10.4810361422	10.7699103194	10.3430446499	10.4380448723	10.2647796011	10.171013035	10.4041164611	10.4060782774	10.2591334984	10.4542247985	10.5962938499	10.7239800296	10.4555300432	10.5229341973	10.4245553294	10.3745234016	10.503249454	10.4923588901	10.5286684583	10.5311834865	10.5003691963	10.5450762341	10.2347914887	10.33824918	10.1642785924	10.4311437828	10.1575580493	10.0088069163	9.9950890381	10.0845480652	10.1747266113	10.3699050737
CBP1	9.9282897362	9.8714614696	10.1742882858	10.1732242931	10.0370553883	10.106800065	9.9946803087	10.2179735669	10.09722866	10.2973658314	10.1481877531	10.1380476386	10.1611688983	10.1555322703	10.1351969568	10.27465057	10.3242279896	10.2609323377	10.3110561513	10.3246082024	10.242460519	10.2420238994	10.3266989091	10.3038375873	10.3121524943	10.3334670583	10.2883456671	10.3025490575	10.1642678297	10.236367842	10.1406075341	10.0620159719	9.9750845694	9.9373197764	10.2273276418	9.9357159111	9.9291379983	9.8806377821	9.9135557756	10.0361803965	9.9625267481
CBP2	9.4909675384	9.4345310136	9.5696501191	9.3874221885	9.2392667073	9.4078978316	9.2905875239	9.6517140585	9.4421822371	9.7883865384	9.9395331181	9.6659819101	9.7372685063	9.7591126772	9.4985112282	9.6210717887	9.476130618	9.4592882401	9.4388666304	9.6916178721	9.7395762716	9.7726467366	9.7690046423	9.6461971458	9.9556179704	9.7641351277	9.8176771135	9.6897445504	9.5915261881	9.6703691013	9.6115656851	9.191894263	9.4200562389	9.4815249374	9.6004531041	9.2537958535	9.3600856372	9.1594481452	9.3987410769	9.3774739591	9.3525636585
CBP3	11.0509368269	10.8255448299	10.9037348109	11.1488269693	11.0860357429	10.8787226812	11.0038012054	11.0147721828	10.9937489155	10.9117082386	10.7877542366	10.9001412562	11.1685362541	11.1124878103	11.0630337855	11.0715251708	11.0705641572	11.0555892189	11.0047726742	11.1408496307	10.7677228066	10.98646338	11.0236198433	11.0240370488	11.1963065229	11.1109098218	11.1843193882	10.9910634808	11.0252058374	11.0268254356	10.9447269887	10.8807853113	10.8120527535	10.8034192418	10.9650446409	10.8715067378	10.8239859436	10.9695898027	10.9881041822	10.8653280231	10.8789203139
CBP4	9.46816738	9.3162009874	9.0708988064	9.2741551089	9.5244347843	9.2046426001	9.5038355495	9.221071767	9.1407342659	9.0374958952	9.236876095	9.1733276025	9.5257519762	9.4943700039	9.2213636042	9.0849978964	9.1745308423	9.2382347638	9.2570346114	9.3820485924	8.8308477052	9.1373401845	9.2917309084	9.1783118185	9.5624896272	9.2227040549	9.135315884	9.014387034	8.8761284001	9.1069799447	9.1234931149	8.7019762663	8.8526266222	8.8930455904	9.1866097205	8.8282824409	8.9768503017	9.0693232422	8.8873722971	8.7903029393	8.9155001753
CBP6	10.6057541448	10.5812865072	10.596625698	10.7276520824	10.9111229912	10.7826416682	10.7863688118	10.4473419674	10.3084246543	10.1029701693	9.9831957593	9.9671770587	10.3112546433	10.4232581797	10.3272497898	10.4861885635	10.4668384292	10.5605940483	10.4747732294	10.6056108567	10.0725484697	10.2555744627	10.4298882474	10.31878894	10.4966836219	10.4961699245	10.3317727196	10.4534460594	10.3549293065	10.5800410219	10.4986816729	10.3800120633	10.2639680334	10.2006602191	10.4113039894	10.2064244793	10.3883159581	10.5687801255	10.3054762524	10.2001310698	10.4135180187
CBR1	11.7988715486	11.8481201732	11.483048688	11.7919860949	11.830145925	11.6846281755	11.6676689828	11.8919449374	11.9067968928	12.0938537422	12.0001801274	11.9516453388	11.8844654379	12.1713271633	12.0066518532	12.0796222933	11.711490689	11.8292512092	11.797471298	12.0469390482	11.7235853954	11.8787257518	11.8543486206	12.0295895367	11.8713294498	11.8772445454	11.6008382245	11.9474991933	11.5670345595	11.7647269788	11.6804820493	11.8063906183	11.6320212287	11.8338513165	11.9166380162	11.9811769047	11.7599761751	11.947061418	11.874469351	11.9134090276	11.7803589563
CBS1	9.3023646083	9.2668670753	8.9504708393	9.322435782	9.5880992119	9.482213172	9.6330383141	9.6186262425	9.4903068021	9.4835596529	9.143035999	8.9800438	9.2310453274	9.12470338	9.0704115075	8.9200695421	9.3763635553	9.1811263349	9.2013181818	9.1738238198	9.0557636499	8.9916808241	9.2792727927	8.6989669005	9.3411114668	8.9469207083	9.109221426	8.8668210783	9.0354488126	9.0021089206	8.9351948547	8.6356502529	8.7614736173	8.6183416196	8.924757474	8.5965561114	8.4955265297	8.8041902989	8.5229747298	8.4913565923	8.7570231516
CBS2	10.1409625808	10.023555739	9.8623799098	10.0810260095	10.0903159006	9.9032573578	10.0096159672	10.092873755	10.1586053797	10.2136093196	10.1011583549	10.2648877328	10.3153699912	10.336920123	10.257033067	10.265669664	10.261030316	10.0847571898	10.1840905377	10.3487402022	9.9317400235	10.1680133378	10.4199317493	10.3952776465	10.504891592	10.2275589737	10.263411792	10.2905104298	10.0685783718	10.1709783621	10.1461488301	9.9284051436	9.9863565641	9.9820318947	10.2706402356	9.997779326	10.064295637	10.1802634466	10.0305764742	9.9586339037	10.0100096554
CBT1	9.7580303793	9.5143400272	9.3208804525	9.5124391761	9.8397079133	9.5990782509	9.817230184	9.5731269997	9.6696115731	9.5796294728	9.5699755935	9.4646530682	9.6406284698	9.6802838046	9.4965064774	9.493009332	9.4406450065	9.312305865	9.4958375771	9.6919193515	9.0304259073	9.3120920278	9.4829130519	9.6156085589	9.7119467232	9.5584288006	9.430662753	9.4990794922	9.3764016967	9.4953002347	9.4303840846	9.2281588351	9.0987710344	9.2343893055	9.5568918061	9.1690961389	9.1715012934	9.3752829313	9.3079010338	9.2244214443	9.3322869104
CCA1	11.375194067	11.4275531216	11.5281071741	11.7793207728	11.3982330348	11.3851886194	11.6197446252	11.7226266989	11.6747394995	11.6721135382	11.659395572	11.6177985523	11.6524497605	11.6081119085	11.594140538	11.5536559459	11.4883132109	11.3560243722	11.5755730889	11.5579462034	11.4687889791	11.4606638809	11.570203533	11.4732566086	11.4759222449	11.5684386706	11.5537969078	11.4040540401	11.5002161381	11.4910711613	11.3661000968	11.2279608263	11.316375975	11.2784434063	11.4469042091	11.2094912852	11.3502825755	11.3119647597	11.3940840864	11.2293146677	11.1656342329
CCC1	11.6677304641	11.4785988721	11.2958588694	11.4210406826	11.528160774	11.3111023517	11.4564807141	11.383796981	11.4397561651	11.3497240755	11.4223841173	11.4449016674	11.374705881	11.4222253032	11.4481908451	11.4794364738	11.4281196956	11.3209948221	11.3664908674	11.4274220087	11.4914470113	11.4415051337	11.4160572549	11.374185954	11.5460332082	11.4314964509	11.3838715314	11.2585032183	11.4023563876	11.3138659735	11.3329040504	11.2259257832	11.2689194219	11.3846162665	11.4561489554	11.2452770539	11.2739447206	11.3709448532	11.3767696152	11.2233752632	11.3535017955
CCC2	10.0062536821	10.4125656222	10.6760532424	10.6178577403	10.663467886	10.9688527775	10.8686911834	10.8597093789	10.8698479919	10.9524433292	10.7856794868	10.840652262	10.4319504087	10.5039975471	10.385914459	10.7035674235	10.6809985934	10.8849095686	10.8915415426	11.1086987994	11.5330099997	11.2194011267	11.0061033298	10.8578564661	10.7742567617	10.8425261839	10.9094275068	10.9453443516	10.7965603149	10.8418402574	10.8966902512	10.5093749622	10.6363139418	10.6730463622	10.5225567719	10.2372107364	10.1354387937	10.2024943167	10.0764468401	10.1797594908	10.2299870399
CCE1	9.2485605519	9.1218399466	9.1868339256	9.6851884915	9.9482864737	10.0451832786	9.9417337782	9.8780767341	9.7968952216	9.5034806541	9.4509013053	9.2379797248	9.4907115785	9.2894885461	9.4595244517	9.2515219511	9.6084166012	9.6914709282	9.5152079293	9.7472360726	9.2243366541	9.3388226939	9.2926205811	9.0342470905	9.325563188	9.1030082569	9.2256694103	9.1264406718	9.3174326538	9.2956254957	9.1829752052	9.0222761692	9.0632050017	8.9138827505	9.071242424	8.9393091163	8.8629477918	9.0318121789	8.8977669964	8.8470483429	9.129974727
CCH1	9.8669962836	9.5381985126	9.9935479812	10.0366361264	9.8909864706	10.1271775697	10.0966609381	10.2495176248	10.3327951674	10.387869231	10.3459952311	10.2835407623	10.059420565	9.7449502711	9.6623733818	9.7439489678	10.0467643041	9.6885589729	9.9906462805	10.0333588025	10.4866896164	10.3467301016	10.1182390755	9.6490291846	9.9029868067	10.0054626226	9.9313740808	10.0144162759	9.9404890229	10.0225635529	10.0628262853	9.4557233497	9.7088742489	9.8981398829	9.7134328934	9.3942159318	9.3996639841	9.5694258733	9.3099198989	9.3281577003	9.6914024761
CCL1	10.0595999915	9.7105106631	9.716834661	9.8807399783	10.1294939712	9.9239898083	10.2799448006	10.0764778164	10.12202901	9.9425452215	9.8966739534	9.8594621697	10.0672789541	9.7460706098	9.9096336453	9.6252657584	10.0247177873	9.9252111709	10.0735308186	9.9505196426	10.0966657731	10.1620157637	10.2053312988	9.7680822792	10.2711978027	9.728578916	10.0984278602	9.7995839663	10.00273625	9.8427759915	10.1622265746	9.5906520243	9.8276755769	9.9227288869	9.9248293968	9.5126156381	9.7420692677	9.7100888524	9.6823058992	9.5862543444	9.5013688805
CCM1	9.4456736317	9.4001879516	9.5652750811	9.5711512965	9.2954352839	9.6846122766	9.5222315379	9.5933329047	9.5202799583	9.748060222	9.8398828484	9.6505456475	9.6162386491	9.6732551376	9.3741061118	9.5525181325	9.4985698388	9.4991850032	9.4524168957	9.734245279	9.855379099	9.7862282143	9.7033563666	9.5674117148	9.7371919277	9.8043695257	9.6239352532	9.8394264262	9.5333676607	9.6069230819	9.5254484251	9.1261478591	9.3024502471	9.3911312948	9.5087443369	9.1825012343	9.0973341931	9.1755049366	9.1664533789	9.2874640497	9.2499160118
CCP1	11.3830497899	11.4728431618	11.0557923238	11.0746122986	11.3057118239	11.2874064034	11.452973011	11.6136026584	11.7796733654	11.8143794518	11.7716612058	11.8188763277	11.7602717531	11.8218957712	11.7443716487	11.6846149376	11.2764836424	11.1512353226	11.1288195731	11.3347326499	11.1144563791	11.3352599478	11.3556729204	11.6044029269	11.544942682	11.2509115454	11.132475164	11.2528587445	10.8756953161	10.98918994	10.967342299	10.9717307248	10.8987034183	11.0156742982	11.1969916067	11.1447274488	10.9475066524	11.0788918082	10.9536831487	10.9248754194	10.9900433271
CCR4	9.8229353372	9.8629468319	10.0511063852	10.1560982897	10.1264964338	10.2390455354	10.0153638705	9.8786806346	9.6955890391	9.9445403835	10.2183197921	9.8646661534	10.1194617745	9.8290365936	9.9645202515	9.9324452723	10.0023270904	9.8894580664	9.8541803822	10.0400422699	10.3108944481	9.8716794157	10.2931693757	9.8710529988	10.1601194412	10.195307543	10.222721814	10.3350605716	10.011950382	10.2845486797	10.2737546419	10.1186882981	10.0422550887	9.8054807215	10.1633352565	9.9094224708	9.9812189819	9.6122064108	9.944501997	9.7855374846	10.2568199897
CCS1	12.0017807208	11.6477673218	11.4616818471	11.64773634	11.8489010988	11.6400830498	11.9317169307	11.9336146535	11.9521450351	11.820702111	11.857017629	11.6699219333	11.8602645112	11.7432412489	11.7451197409	11.6092498319	11.5351323459	11.6105787574	11.7153477393	11.7354530299	11.2312129222	11.413462118	11.5289629308	11.5430842718	11.6408434602	11.3803876957	11.314798824	11.476331721	11.3414741236	11.4185947867	11.4918941111	11.4146972817	11.3759553018	11.3039920594	11.5413561934	11.2872444331	11.3572437832	11.3140163413	11.3858744056	11.1975525071	11.3553760633
CCT2	12.7713701812	12.7827470454	12.6431961198	12.7002075464	12.8209226984	12.7654819534	12.8430471827	12.8568556873	12.8318487341	12.9747362647	12.8386478341	12.8968186867	12.7409682488	12.8442299317	12.7777250776	12.802645975	12.6523220735	12.721818116	12.8069041885	12.9440931512	12.832672315	12.8586514258	12.8133107	13.034301894	12.8980213461	12.881234128	12.714407612	12.8612004699	12.8215675815	12.7976530675	12.832672315	12.7841805589	12.7150275893	12.7739074147	12.9049024906	12.8220395078	12.6852951748	12.8616004011	12.7143143612	12.7310684303	12.756187876
CCT3	11.5973581234	11.6204517211	11.6503781799	11.6009330831	11.6889464517	11.6606782811	11.7765644372	11.7252025196	11.8049700059	11.7956321552	11.8254357668	11.7462750233	11.6698730163	11.5890667042	11.5955252659	11.4712532746	11.6443906496	11.4831713404	11.6546648499	11.6980555033	11.7157998489	11.7240667287	11.686808608	11.7451803489	11.6960233377	11.6308322616	11.614018199	11.5543054818	11.655724089	11.5363065148	11.6833131219	11.4754425824	11.6234513162	11.6044713777	11.616620675	11.4774509283	11.4161221933	11.3718689993	11.4645764483	11.300667819	11.5214961717
CCT4	12.9757036399	12.9094713161	12.9048237186	12.7811229825	12.9113884537	12.8655354304	13.1307671664	13.0908287781	13.1110962046	13.0814074658	13.0191106328	13.1723135598	13.1471227717	13.0305389318	13.0101374133	13.0342544978	12.9694010448	12.9306877405	13.0172218643	13.1220147649	12.9836997526	13.0862801636	13.1352128898	13.0371446419	13.0982962063	13.0589045494	13.1404696967	13.0193734299	13.0456170932	13.0231126555	13.0469685885	12.9204694303	13.0151332661	13.0341744774	13.0162518664	12.9567222179	12.9454735613	13.0293825462	13.0137667974	13.0119273943	12.8909167324
CCT5	12.7335797295	12.7706273201	12.8626914539	12.9249504123	12.9635514157	12.8957515958	13.1311657686	13.1355602435	13.0774285482	13.1030755801	13.0936297628	13.0157330984	13.0619743848	13.0105293443	12.9593087105	13.0383375532	13.0603801045	13.0432889587	13.0949699446	13.1294787907	13.0788283596	13.0910108263	13.094546885	13.0920903462	13.0180646329	13.0836387157	13.0354140521	13.1182087042	13.0759226682	13.0434500094	13.0580540603	13.0127288601	13.1292110483	13.0736231957	12.9969268036	13.0534058114	13.0413730819	12.9512021227	13.0447724027	12.9737276095	13.0846254382
CCT6	12.3786327117	12.4832780112	12.4899013125	12.7423208489	12.6359859671	12.5844307086	12.5025601207	12.618462735	12.5370650047	12.8168270272	12.7352469887	12.7161647025	12.5340579617	12.7122175175	12.6424367686	12.7082912409	12.5390638145	12.5649856319	12.6028697226	12.7399212747	12.6565849008	12.6693767879	12.7335606211	12.7988213541	12.6731034476	12.7541777621	12.6605395732	12.701989198	12.6607463616	12.6372733394	12.6345657485	12.6289626072	12.6338341239	12.6518088116	12.7372775459	12.6059383563	12.546527407	12.4872567463	12.6103339503	12.6221448966	12.5963282427
CCT7	11.890653724	11.9370518661	12.162433821	12.0938122933	12.1589561537	12.2246250098	12.2306311055	12.318196911	12.2184879958	12.190456249	12.1677078749	12.2894484784	12.2286129088	12.0597424059	12.0473183538	12.0902422508	12.2959868061	12.1147835921	12.166431118	12.1500901456	12.1997930579	12.3182479897	12.3104675668	12.1124033861	12.1472589217	12.2193198224	12.3105304567	12.1523411732	12.251400509	12.1954263745	12.1981203218	11.9565009987	12.1673697368	12.1815338722	12.2035344371	12.0818007237	11.9669535092	12.0052747821	11.9920192699	12.0734005398	12.0093375103
CCT8	12.3914654123	12.4015606495	12.3589640121	12.3574535063	12.4691607804	12.5714041817	12.6199147164	12.6156193391	12.487874814	12.5496605846	12.5875445414	12.5114548592	12.4879904472	12.3499671078	12.4843131733	12.3600425962	12.4793203456	12.4449550889	12.5922155089	12.6426770142	12.6112024732	12.5981597873	12.6043146077	12.4903088	12.5672220352	12.4992509716	12.4555883918	12.4273270542	12.6166271474	12.6034823765	12.5131531067	12.4614366068	12.5770491836	12.5206491261	12.525241068	12.3378508322	12.4202567492	12.2350191167	12.4839638352	12.3881187445	12.432881717
CCW12	14.3714596099	14.3990521204	14.4680858272	14.4392560982	14.4321477437	14.4510974402	14.4246131794	14.4514873102	14.4116367571	14.4042591385	14.3294371721	14.4226197433	14.4232252936	14.4627555189	14.4503792789	14.4772944284	14.4845085565	14.5004546912	14.3545942063	14.4698790352	14.4084126074	14.4246131794	14.4232252936	14.4081190516	14.4368566721	14.4706875552	14.4444250426	14.4508438538	14.444405284	14.4464223965	14.4693492861	14.4305923443	14.4279693736	14.4418001403	14.4162673773	14.4048025096	14.4438116217	14.4645817701	14.4282747324	14.4626930929	14.3785682051
CCW14	13.3676998006	13.1002279507	13.2482445973	13.2770676402	13.2106523372	13.297316269	13.3717865868	13.4394148814	13.3231414033	13.2265477319	12.9461552809	12.9817662948	12.8942289216	12.8544692135	12.8457778206	12.9974350709	13.020211827	13.1502425975	13.0856182085	13.3357640386	13.2224270968	13.2150095511	13.0534080527	12.9957060742	12.9344883824	12.9681076376	13.0251029236	13.1123580323	12.9974508098	13.0282274941	13.0952523739	13.0757383536	13.000498002	13.0053808678	13.0578807558	12.8368326712	12.8766846212	12.994655208	12.8179718131	12.9898930786	12.9325774522
CCZ1	10.5108867621	10.4154074688	10.4019196535	10.4524183612	10.381007074	10.767918681	10.5980127728	10.6555525983	10.4806615476	10.4504788446	10.4084975286	10.2877409236	10.4306241999	10.2906478563	10.3587089476	10.3147515554	10.4889897314	10.2349509965	10.5776582744	10.4252320162	10.58399271	10.3737893173	10.5086969226	10.3392720542	10.5035976872	10.4330440765	10.5083492386	10.3429067284	10.4351775841	10.3221233348	10.3422999564	10.02303453	10.153745714	10.1099233751	10.1838182863	10.0903134059	9.8783713176	9.9685188359	10.0157188688	10.1299760581	10.1151044176
CDA1	7.583590838	7.2122513782	7.0287105189	7.6565311689	7.6712083093	6.9665001941	6.7856963164	6.3593913152	6.2967532149	6.621965234	6.221478814	6.3889647675	6.274954387	6.9692389524	6.5849099898	6.9246677326	6.3956831964	6.3575653133	6.14945583	6.3432288022	5.7195155584	5.9629442122	6.0139532445	6.4327484781	6.6193623894	6.4922421159	6.3004065945	6.5777035661	6.0939313952	6.2383347859	6.2646933516	5.6529660689	5.5750876644	5.8335789543	5.757778758	5.9985267473	5.6662907458	6.0724082026	5.8952784015	5.9699903827	5.985264496
CDA2	4.1699934409	4.2001830175	4.1157387163	4.3857740534	4.4065603077	4.4152346879	4.4664377485	4.3624034895	4.0789005831	4.5231118679	4.3161852182	4.2293885969	4.2596803319	4.5994451033	4.2003008316	4.5279399576	4.2396169368	4.2585962473	4.1792863608	4.6555628489	4.3143468555	4.2224899718	4.4651391601	4.472039242	4.5849107486	4.3893132661	4.2538710759	4.2376567535	4.5332650965	4.5346111535	4.2935894933	4.2639969153	4.1423621965	4.115224233	4.3926520888	4.1291414014	4.0500781293	4.2559889469	4.1580570943	4.2960254564	4.3232325293
CDC1	10.3719387661	10.4053458345	10.6659403055	10.6964497681	10.8210684196	10.7799823538	10.992198075	11.2116057785	11.1561536965	11.1456810172	11.0474267142	11.077199774	10.5597744572	10.6597228553	10.5952025783	10.7541189785	10.7828244423	10.7981260015	10.8956309774	11.0611322278	11.2843521053	11.228586886	10.8582133055	10.7153748167	10.7120156931	10.7993149214	10.7144722027	10.7579942979	10.7993799426	10.866088193	10.8679159414	10.5727290025	10.7252256408	11.0393635031	10.7385698844	10.5254820473	10.4214433855	10.7422997442	10.5790169096	10.5860170344	10.5436149222
CDC10	11.1375350529	11.0958346979	11.0987099738	11.3097725467	11.476314001	11.6638413791	11.518880299	11.5437379732	11.5149569014	11.4399895283	11.3689805706	11.5202839148	11.2306352735	11.1406091439	11.2197836126	11.2920647204	11.4071690736	11.5056486234	11.462360916	11.5904941243	11.2664160742	11.4514663695	11.3290335947	11.2317469958	11.2566150419	11.1999227508	11.1749720417	11.3006794128	11.2624797834	11.3283456564	11.3461292506	11.265854966	11.2236318448	11.2194639858	11.2636692038	11.3029936629	11.1008719604	11.119879519	11.0397767065	11.0543491918	11.2687170091
CDC11	11.2094207196	11.1654970401	11.5825208298	11.9093519978	12.1868563522	11.9447161831	12.1524844787	12.0567236428	11.9364544917	11.7966233688	11.4653138432	11.2885610575	11.3400659162	11.3692604654	11.516156795	11.6884100476	11.7919193682	11.9551587791	12.003462833	12.0741300323	11.5935053581	11.7093592769	11.4287226516	11.3354661985	11.4088020519	11.4708988962	11.5808461013	11.546979658	11.7665256181	11.7434759531	11.8051016053	11.6896620901	11.5575392201	11.5306032573	11.4808708137	11.2755759144	11.3483030816	11.2953748997	11.4757978214	11.4414567491	11.4450890933
CDC12	10.7386997769	10.9217760699	11.0564712068	11.4299171484	11.4866408652	11.2704118539	11.4538460922	11.2773352075	11.1537816941	11.0283985944	10.8593044482	10.7759406122	10.8773112304	10.845909221	11.0125810428	11.0278512816	11.152729427	11.2294368989	11.1866832999	11.1779849185	10.9745760187	10.977333642	10.8883783327	10.9075181025	10.9610444487	10.8221781663	11.0516711992	10.8803571427	11.1223143695	10.9817564147	11.1046786755	10.9733900076	11.0119733857	10.794585337	10.9156074588	10.6961338876	10.6583684545	10.7874028618	10.8372704109	10.8248014989	10.8621510888
CDC123	10.9425740397	11.1410987944	11.0103563301	11.1418072741	11.1157939081	10.8951130604	10.9101287442	11.0545762138	11.07471423	11.1514182865	11.0643642214	11.1526973774	11.0917021003	11.249690302	11.0470562025	11.0402818072	10.9253061252	10.8793924089	10.8812957898	11.058760159	10.7953378108	11.0146749149	11.0137804657	11.0620518697	11.0629047476	11.0845282714	10.9931271677	10.976258947	10.8123749791	10.945774499	10.8920392526	10.8231333472	10.771815682	10.8566921268	11.034075241	10.8647742935	10.785903623	10.8715626329	10.7795429942	10.8785101554	10.8436373568
CDC13	8.7292070683	9.0219724286	9.6055861077	9.1502041543	8.870804841	8.7752484044	8.5365670732	8.4866470379	8.0403051432	8.6417684276	8.8031854849	8.68071176	8.8223373597	9.0135858659	8.7437431051	9.0507972217	8.3708071133	8.3922972903	8.1793575534	8.6659618505	8.6359046835	8.391344881	8.3474061217	8.8534336972	9.2608365738	8.8547262556	9.1251859348	8.8856675931	9.0696696881	8.855814799	8.6572275518	8.2188851021	8.1403595418	8.1194924676	8.448775819	8.221193784	8.2964704506	8.2469172208	8.5654299199	8.4003668786	8.6873588376
CDC14	11.1650690966	11.3356309925	11.5184411239	11.8311785679	12.0191442207	12.1869017647	12.1181271088	12.09569338	11.9259324637	11.9954791519	11.8256588561	11.7334877499	11.6034935401	11.5957400337	11.6586395727	11.7753922915	12.0027247912	11.9774861442	12.2025578674	12.1863175453	11.9492747072	11.967291298	11.8322010754	11.837299191	11.8115730904	11.7265274066	11.7669289148	11.8148495454	11.9179471315	11.9216009763	11.994117506	11.7729281084	11.8071156307	11.7994824093	11.8544519108	11.6391349816	11.6066993646	11.536429654	11.6708131551	11.6761059301	11.7211785909
CDC15	9.9545324073	9.765124325	9.9674918286	9.9396350986	10.0315818214	10.1575561165	10.0352701288	9.870078615	9.8144326577	9.9457859903	10.0508641396	9.8877793528	9.9688083241	9.801032043	9.7689749437	9.8519981125	9.8797247104	9.7576169716	9.8773327949	9.9953227298	10.0114269057	9.953180148	9.9121325726	9.8165060405	10.0269441028	9.9990395686	10.0515563856	10.0801217146	10.0546756118	9.8798443594	9.9645363442	9.7073978392	9.6292739186	9.5476274944	9.7102690618	9.474882712	9.51661801	9.6122322254	9.6184235456	9.5616811243	9.7716744663
CDC16	10.8290777244	10.8371666914	11.0038465639	10.9779365229	10.9293325209	11.3063140076	11.1791949153	11.1126858528	11.1517110556	11.0778970955	11.1140474547	11.0312427476	11.0384835481	10.921871944	10.8373903232	10.9469658217	11.0491266547	11.0458264833	11.1127180858	11.0828253447	11.1209852334	11.0263935835	11.0631417376	11.0283845886	10.9862095655	11.0424618877	11.0709430397	10.9551084992	11.1153697783	11.0294828278	11.0685911592	10.8416496411	11.0814918401	10.9015704306	11.0054591605	10.8874638817	10.8235416322	10.5800651129	10.9198845428	10.5868998865	10.8804330695
CDC19	14.2394090261	14.2515048648	14.2299073667	14.2429567148	14.248603956	14.3308640736	14.3185784627	14.3336402688	14.3298083823	14.3484945259	14.3015950765	14.3417577792	14.2803181279	14.2696128961	14.2610434687	14.2475693856	14.2829326729	14.3006892429	14.2894965378	14.346590964	14.3593577862	14.3976995271	14.3411647241	14.3240719507	14.2959350083	14.3000273894	14.3133866004	14.3365140873	14.3197586387	14.3339156854	14.295778663	14.3677340866	14.3647088758	14.333826035	14.3253297557	14.3400012351	14.3275397769	14.3111115038	14.3005728321	14.3501033082	14.3334608768
CDC20	9.6597499183	9.2533635248	8.6039412448	8.0528406527	8.0410280996	8.8702881915	9.9110783236	10.637416422	11.1407872872	11.7364770055	11.68607036	11.4330104364	11.2705632037	10.616774887	9.9743137315	9.7365864493	9.2343000661	9.4578854342	10.1565648585	10.6964134478	11.4850381463	11.4037977137	11.3639760891	11.3521332054	11.3477163663	10.7579473086	10.7790420811	10.2599533076	10.1253518445	10.2414677348	10.4230551541	10.3457668705	10.8769774423	10.9844812152	11.1593075969	10.8520287919	10.8992768041	10.5204664153	10.5448664877	10.2708443856	10.2416016691
CDC21	10.3485537147	11.5297553615	11.7708551677	11.4065773554	10.6222734384	9.7572649063	9.2924957959	8.4947859161	7.9411736932	7.6212453597	8.2558932979	9.5952280626	10.7982889429	11.2267167039	11.1540225298	10.9151494792	10.4344049328	9.9584433568	9.5153656959	9.2656468087	8.5322263397	8.6367451299	9.1160096598	10.006725902	10.6396600758	10.8047559578	10.7285443148	10.5946069157	10.464356196	10.1783652761	10.0650866417	9.4502096047	9.1601514036	9.1896014656	9.5698504742	9.608560984	10.0152868148	10.2098239645	10.3086956716	10.2438382361	10.2327621429
CDC23	9.3606636903	9.4835123128	9.7271589305	9.9441843347	9.9543091499	10.1834078611	9.8760947899	9.9936317912	9.6829552478	9.8726739324	9.5665112613	9.6796771652	9.4931260458	9.6385013905	9.7719750997	9.9633997193	9.8213160569	9.9586582296	9.9035841759	9.8986777557	9.7222643349	9.8201133787	9.6446754894	9.6881594163	9.7813324015	9.8554410932	9.8031738904	9.967245079	9.8467807849	9.9066564739	9.6628044531	9.5747774224	9.5390533152	9.6400816734	9.5965428586	9.3045216261	9.1516643409	9.3181727977	9.2882383404	9.5112538581	9.3454205475
CDC24	10.6345601974	10.3585134841	10.4921237493	10.4841854379	10.4596555727	10.6408239844	10.6042930008	10.5417112547	10.5704757451	10.6190256555	10.7821396183	10.5803417445	10.6724132651	10.4412838817	10.4757655702	10.5427032684	10.7061134546	10.6216585157	10.7314866256	10.6992973483	10.8666632603	10.7643192877	10.7048211213	10.6452879492	10.6769963358	10.8807124973	10.8414176644	10.825308138	10.8346294273	10.8585098858	10.7829112014	10.6222166419	10.6633205635	10.5492782871	10.567298738	10.5463450208	10.4390505209	10.5364048608	10.512694958	10.59542549	10.680410961
CDC25	9.9858338057	9.8820728999	10.2076129276	10.0342335186	9.9372321877	10.3319944485	10.2143034311	10.2010730454	9.9548871491	10.2281582028	10.6680086253	10.2054973852	10.2762375263	9.9709559308	9.9672499727	10.0645572147	10.0284802679	9.9384844628	10.0358790559	10.1084922768	10.7320798444	10.3387315597	10.4118818628	10.2242721126	10.2805785065	10.1955672513	10.198991828	10.312234546	10.1101836905	10.2355927994	10.4361341545	9.9297498202	10.0137039434	10.098192929	10.1044689503	10.0636137416	9.8223496026	9.7950931932	9.6384636147	9.6909095628	10.2193929013
CDC26	9.6884844969	10.0081029946	10.098674682	10.0641142072	10.119109642	9.6043748444	9.6252844034	9.0744013925	9.075455948	9.3862700807	9.2256996638	9.2601736441	9.4642676848	9.8710187631	9.6355255068	9.670605052	9.3405917278	9.1599698765	9.0464533922	9.3996025107	8.8691621268	8.9709409745	9.0916144521	9.3814668269	9.5666694119	9.5217279564	9.3686199592	9.5562910678	9.178317559	9.2980873796	9.2879690682	8.9861321552	8.6627359645	8.8581307585	9.1992226055	8.9907377664	8.9539720602	9.3083017659	9.0890798106	9.1829016382	9.2133710606
CDC27	10.4640359724	10.3053056125	10.3331688289	10.2974116609	10.5261022141	10.7476006519	10.5472986911	10.5532409035	10.53835487	10.7297811485	10.6081237665	10.6445970184	10.4491270732	10.2950490824	10.2050719651	10.4594536623	10.4428586647	10.4067665072	10.4012530539	10.636996949	10.6410898697	10.5791949685	10.5847431826	10.5362458114	10.4059915814	10.4947589456	10.3954212606	10.5278286415	10.4154627346	10.4528931223	10.4350668601	10.3144391228	10.3124601495	10.3979114241	10.579250156	10.2061555128	10.0299875596	10.1948654668	10.1209873447	10.2383643743	10.1694131386
CDC28	12.051685456	12.5849969828	12.6263709984	12.6975539102	12.612812541	12.1697794748	12.0681620719	11.9014584852	11.7682118416	11.8927951382	11.8222711983	11.9272594755	12.1748437951	12.4359768808	12.4417907739	12.3351639211	12.1940178071	11.9203707043	11.8613438563	11.8167616102	11.5266397517	11.590511391	11.6901380582	11.9045058052	12.1686206922	12.0325118343	12.0968470972	12.0478788202	12.0318199077	11.8846392333	11.8938373519	11.6552134616	11.5532688079	11.5070458255	11.7518641664	11.7216499992	11.8254465495	11.8728176574	12.0187793845	11.8874097149	11.9496756737
CDC3	11.2128073996	11.3079538908	11.561672117	11.6118192588	11.5495461333	11.5734227054	11.818414639	11.5650647507	11.3987784258	11.3261065887	11.3060475447	11.0723903904	11.1490586386	11.0318440115	11.2342628262	11.303739405	11.3958317684	11.5282684886	11.4853245569	11.3827601637	11.3004594652	11.2493315787	11.1006531329	10.9772423296	11.2238723364	11.1382113067	11.5204212044	11.23447896	11.6735349119	11.357878676	11.4060222105	11.1393321011	11.2711236788	11.0833599268	11.1390797484	10.9480453107	10.9190839612	10.9633899562	11.105276664	11.0565829214	10.8769409111
CDC31	10.6830639691	10.4999276854	10.5816733158	10.3976245726	10.5565620135	10.0839157836	10.3136482411	9.9867581179	10.3507880557	10.1567669051	10.2014126008	10.0688795977	10.4816272651	10.4370920461	10.3334304525	10.2693582888	10.3265013144	10.1032907408	10.2517916487	10.3024473723	10.004575239	10.0932904523	10.3502546867	10.1983971648	10.4430077157	10.2955584375	10.5763170949	10.3363493433	10.3277422879	10.1665782851	10.2599683921	9.9861876766	10.0153937727	10.0828382988	10.1548115844	9.9748200828	10.1193481402	10.2520519867	10.1590983306	9.9800481276	10.0536555556
CDC33	13.2870182759	13.3041456325	13.0844338217	13.2114605584	13.2564217218	13.153226356	13.2833955871	13.2795438302	13.358895577	13.3087006576	13.3034779199	13.1653407598	13.3085897498	13.2718098724	13.2690085534	13.24390217	13.2419753341	13.2168379336	13.3587694208	13.3484743072	13.1738295124	13.1957942303	13.2398820033	13.2832763049	13.2745717678	13.2059759893	13.1616685642	13.1091163741	13.2014169868	13.2208334605	13.2520772694	13.1940531558	13.1397646056	13.131056235	13.2420778405	13.1424758634	13.2009034968	13.1201972232	13.2192761193	13.0410859506	13.2310893065
CDC34	12.3572284584	12.2381481965	12.0380753915	11.8947858068	12.039185372	12.1849764662	12.2124707447	12.2617538711	12.1971567176	12.3870602172	12.1855572908	12.2729463689	12.1638246854	12.1487980234	11.9487087111	12.0732371477	12.0118003955	12.0015335486	12.1427891323	12.1865286606	12.0626665173	12.2365340396	12.1978498932	12.2265823517	12.253463938	12.0858973603	12.082675422	12.0334864001	12.1373895036	12.1070962077	12.0312475142	11.9771440819	12.0076391289	12.1048288838	12.0417920352	11.9554722438	11.9898028821	12.06259937	11.9740425074	11.9683261428	11.8662271157
CDC36	10.8944839461	10.7397854827	10.6606688779	10.9020669802	11.1081364665	10.9455036377	10.8991016542	10.7539393136	10.8077451728	10.7808328348	10.5805148979	10.6215694216	10.8385864526	10.9537510684	10.9298790094	11.0479472791	10.8417530701	10.9419648912	10.9434559813	11.1360199428	10.6540674034	10.7530464624	10.8291987345	10.9037018604	10.9199164027	10.8995626434	10.8079649706	11.0106949796	10.8143620977	10.9016930014	10.9286365835	10.807885932	10.7241873298	10.7547457023	10.9045728769	10.8201170915	10.682021385	10.9315783619	10.7974028798	10.7764123709	10.7351003927
CDC37	11.0835103111	10.95281385	10.8606499145	10.7973712087	10.7438924883	10.5095758281	10.6957080844	10.9133952466	11.1215611603	10.9905713518	10.9298696607	10.8350234131	10.9635538209	10.8652067149	10.6705818544	10.5819251061	10.6890402935	10.5223526923	10.7044945485	10.6905883829	10.799055181	10.8905288835	10.926718772	10.7521375657	10.8471558283	10.8267793702	10.9168250662	10.705474453	10.8138330455	10.6568925235	10.682078449	10.6693430349	10.6882294384	10.800399708	10.6320971731	10.4885170263	10.5776161153	10.7148171592	10.6159406433	10.6510327566	10.6426328107
CDC39	11.321814317	11.1280177823	11.5684872452	11.5029598571	11.2359780893	11.5254792494	11.5410673067	11.3890097243	11.3731831409	11.3845230574	11.6249662964	11.4153883398	11.4992788156	11.0555847561	11.1869447443	11.1727909942	11.3125167736	11.0185162796	11.2094915187	11.1014571782	11.8918262546	11.5575834239	11.4527532392	11.2525054383	11.6011405084	11.4104683892	11.7548533127	11.5919599471	11.6647263417	11.4840770126	11.6568825961	11.2267415803	11.4716565095	11.2593685494	11.4458618527	11.2441212819	11.2470091784	11.1471740999	11.1366453442	11.0968617576	11.5891937963
CDC4	11.1285102258	11.3008503728	11.4724187032	11.3667162095	11.255615389	11.5130467067	11.2422567252	11.2595791112	11.3180692714	11.2760548112	11.5600727577	11.2684535984	11.4631537483	11.3163708291	11.3829493932	11.4473041747	11.5874561265	11.3982184477	11.4803120709	11.4842631708	11.6587294654	11.4120962303	11.5135785344	11.3156791144	11.3694683811	11.5552447503	11.4714576884	11.5687239005	11.6338780432	11.5267008802	11.5629795347	11.308977828	11.4457008371	11.311367043	11.3790856471	11.3398016405	11.2842731463	11.1296158561	11.3177950045	11.2257252306	11.4734753526
CDC40	10.1724453202	10.3106989209	10.4555854259	10.6752966467	10.6417444845	10.5196850743	10.5695939408	10.6655578369	10.6985603834	10.7546728388	10.657290533	10.5890911829	10.5985237323	10.6481996501	10.6746853888	10.6327136413	10.6257613625	10.6926812632	10.6137486452	10.6836489909	10.5476523069	10.7269242881	10.6028094127	10.5659706359	10.6100318333	10.5516019999	10.4937997974	10.5910899503	10.5575074711	10.6192095252	10.5169967941	10.4541391004	10.3865934739	10.6201842173	10.6015344917	10.4174803569	10.4296111666	10.4616213035	10.530678216	10.4394948641	10.362296806
CDC42	12.1560987487	12.1992384419	12.116335392	12.3746079529	12.5289926183	12.4502887063	12.4007535422	12.2884111746	12.2163682502	12.3042513825	12.1424542605	12.0196938435	12.2012025954	12.2633291771	12.2795451749	12.4090807236	12.4501914947	12.4225131665	12.4009814126	12.4366419478	12.1783737083	12.2709559336	12.2231828864	12.274883431	12.2589430493	12.2331972664	12.1935814537	12.2957316362	12.2580610314	12.3579996533	12.3581298298	12.1983053243	12.068158174	12.1064094943	12.2615160821	12.0250063557	12.2617049136	12.1733586195	12.2616261268	12.1195389507	12.2248381549
CDC43	10.3095208922	10.3007068618	10.4447614997	10.6014852267	10.74337153	10.7670694759	10.7693278594	10.5925812248	10.6255448537	10.5476191047	10.4267394514	10.4948785808	10.5419651845	10.6045451899	10.5979048855	10.6670464803	10.658413069	10.7466933302	10.7341429953	10.7481738732	10.4912524305	10.6082278062	10.6145487392	10.6480573083	10.7114341235	10.623295546	10.6192942784	10.6260457398	10.627166747	10.5832372329	10.6086517525	10.463633884	10.3966068801	10.5352945986	10.5072915087	10.4656343623	10.4046271568	10.5545294066	10.5314324444	10.5060593381	10.422471597
CDC45	10.7423010616	11.6225115518	12.0834196283	11.6921592333	11.0812717047	10.5774204919	10.1215945539	9.6968519475	9.1876588546	9.1815601635	9.372021983	10.2357695571	11.0710364662	11.4801804258	11.5386428262	11.3773061512	11.039237065	10.531575302	10.2653095403	9.9457619097	9.5032799059	9.4573469421	9.7693655016	10.3892913808	10.9512627244	11.161247937	11.2089366513	11.1410741212	10.9892395938	10.7615103028	10.474051477	10.0100104294	9.8604456143	9.9576090418	10.0197868398	10.1295564421	10.3940654279	10.5588814628	10.671257919	10.660045569	10.5079662107
CDC48	12.5501055042	12.2737363415	12.0547601589	11.8380113806	11.9721582253	12.1431786417	12.14464199	12.2179491541	12.1051910767	11.9935344999	12.2510777401	11.9458262877	12.0050590443	11.8561127886	11.7078587235	11.9854205634	11.981858358	11.9798533083	12.1427309953	12.3343116025	12.4347255576	12.3132809308	12.4011784033	12.3832377948	12.2472483366	12.3983282999	12.4647451525	12.3745755644	12.3269908163	12.4393502907	12.3341699502	12.2830880884	12.3267072889	12.1794329008	12.2869168555	12.4453789892	12.2325192765	12.1690149597	12.2220379785	12.066291105	12.3248972309
CDC5	9.9202051104	9.7671679419	9.7186183221	10.1886206045	10.9857119618	11.7356201917	11.9825284718	12.3035806363	12.3841576488	12.5410304964	12.5704147636	12.1406877481	11.6876954765	11.1061766647	10.6590031777	10.8409077911	11.1186125043	11.540594402	11.9237972389	12.2724601789	12.5835591941	12.4681707046	12.2577856415	11.9515938787	11.6236138487	11.4749661262	11.231769189	11.2528014625	11.4869559249	11.5279321942	11.7207660904	11.8581628528	12.0016788047	11.9283182968	11.8219615446	11.6905422061	11.5164442974	11.2519147971	11.2760995758	11.2771802367	11.2543270977
CDC50	9.9905410824	9.8184624176	9.7107508342	9.9918746609	10.1579990215	10.2066253925	10.1778952192	10.2883478939	10.2282067681	10.3015021216	10.0070502043	10.2107435059	9.915097292	10.2501773526	10.1144869418	10.2343553334	10.116944378	10.1279421593	10.0173088694	10.2876532866	10.0749332532	10.2165196349	10.0170268268	9.9029460793	10.0011752218	10.0691218869	9.9291150152	10.1612400701	9.8185537884	10.0321767918	9.9370805142	9.7220535624	9.7419395504	9.844518271	9.9803482409	9.7396375787	9.4937400191	9.9615705653	9.6771620512	9.7052151951	9.5956780452
CDC53	10.2448473005	9.9187747387	9.8122356864	9.8346878972	10.0250511578	10.2680276174	10.2462390741	10.0434185716	9.8426301262	10.1039420993	10.1829450737	9.8860389116	9.8903950856	9.7026644077	9.6449895353	9.8374082326	9.8866558444	9.7648908383	10.0305895092	10.0606867923	10.5208660927	10.1935277767	10.2139592692	10.0827298421	10.2567386113	10.1148180562	10.1027608186	10.2282467463	10.2128672064	10.1042409675	10.1955870739	9.860921841	9.9938512087	9.9052646198	9.9982966969	9.9372321877	9.8179251022	9.6158233096	9.7514513032	9.70576647	10.0816103942
CDC55	10.6151778926	10.335481261	10.4282059103	10.2538655547	10.3344457046	10.5954913465	10.5864127945	10.7627568797	10.6476093348	10.6376122707	10.9154963972	10.5307385913	10.7436690019	10.2933889411	10.3764570219	10.2904593665	10.7103212804	10.5463788871	10.5945391704	10.5222675224	10.942754585	10.8054383824	10.7808926434	10.4998675483	10.6353278461	10.8654410077	11.0203550816	10.7385614241	10.9379364169	10.8893873517	10.7304212438	10.5247617666	10.7043790349	10.6625854361	10.6972679706	10.3861230586	10.6436352037	10.1663860069	10.4484387579	10.4240339675	10.4886542795
CDC6	11.0245967784	11.6792217814	11.0596237018	10.2883610583	10.1545625838	10.294773411	10.5266796891	10.4858843717	10.297151199	10.4566831339	11.3121702402	11.8692863454	12.2007218854	11.7906682973	11.3842851819	11.0161442045	10.8133318261	10.6112746588	10.6619700834	10.7083265903	10.6953888125	10.9041803096	11.6651894423	11.7202857167	11.7479649257	11.5128927765	11.3143767725	11.0410274686	11.0179328207	10.8340332477	10.7528856469	10.5657737691	10.5723045141	10.7722022654	11.2813039359	11.1428998842	11.3992343786	11.094534896	11.1326446119	10.9078353843	10.9974517112
CDC60	11.5533802457	11.8464611673	12.0182380478	11.9026068981	11.7449839824	11.8361310578	11.930504881	11.9497092075	11.9635121019	12.1265908728	12.2220090982	12.0533151647	12.0374259657	11.7938996992	11.7508946959	11.8411133328	11.9301607722	11.731346093	11.8988984116	11.9220884242	12.2876441765	12.0733204159	12.1791997552	11.9307388542	11.8897412186	12.0261614016	12.096394956	12.021463851	11.9685421527	12.0962348367	12.1356293691	11.7173504194	11.9767488334	11.848512226	11.9728840766	11.8493335914	11.83866013	11.6922957045	11.8169671217	11.6969249972	11.9223495211
CDC7	10.1713669209	10.5282903144	10.6975803018	10.5842034213	10.5302152438	10.4049856789	10.3051368364	10.1429447035	10.0253379392	10.0935025246	9.8911335105	10.0387087757	10.3878357657	10.6249949969	10.4447106816	10.4135691132	10.3843476861	10.1882890282	10.1952189576	10.1617453346	9.8900348362	9.910329732	9.960725174	10.1123190266	10.3291444873	10.3549063474	10.3840089113	10.3486022473	10.298572594	10.2468860187	10.1897612143	9.715095549	9.7808810611	9.7613978236	9.7791834151	9.7226459128	9.7953714978	9.8526941923	10.0408747468	9.9158463307	9.968846112
CDC73	10.9135329555	10.986719981	10.837112681	10.9925242739	11.1064031032	11.0405612049	11.1845971424	11.2501938186	11.2895071758	11.3724497862	11.3505792414	11.4742825898	11.2312556988	11.3479910129	11.2173819169	11.2752982285	11.0479359172	11.1573757389	11.2072342934	11.4649531278	11.2981327247	11.4222660884	11.3636629956	11.5022642113	11.3493727022	11.3874069814	11.288751221	11.2526585748	11.1935372714	11.2112799438	11.1965466178	11.1759319825	11.1618266005	11.2698516305	11.3634739612	11.1682102523	11.077616106	11.148820375	11.2203164461	11.2100184275	11.1751856554
CDC8	10.1893452412	10.760483416	10.8441593725	10.4278467933	10.2688066018	9.9227487759	9.8430479786	9.6664550655	9.5791394692	9.6302927404	9.6439104355	9.8292783829	10.3235363853	10.6062458325	10.5051570008	10.4217723575	10.2628537277	10.0568531329	9.8792434925	9.9586774149	9.3736959478	9.7266381428	9.9656919085	10.0313975274	10.2908019706	10.3075807986	10.1866740718	10.2072940482	9.9840101266	10.088877394	9.9423817479	9.6605937015	9.5438871996	9.6496864054	9.8731690753	9.8709674052	9.8746230951	10.2702169506	9.9072322447	10.0390910065	9.913434711
CDC9	10.9071569403	11.6720407212	12.1320272225	11.6370498436	10.8375081998	10.5945949568	9.988597047	9.5736133378	9.1373011655	9.6040825736	10.0241582344	10.5188337551	11.1116686286	11.5017678346	11.2910194281	11.4080961441	10.8706077678	10.4876291306	10.1444243647	10.0780470865	9.952879089	9.5795739483	10.159884011	10.6852895724	11.1056262746	11.1478868099	11.2189546621	11.1357999635	11.080474051	10.8092399186	10.5385433694	10.1465866765	10.0781275041	9.9948950885	10.3402873637	10.4744041804	10.6847521363	10.5539387557	10.9065438522	10.8089470313	10.8698235645
CDD1	9.825896688	9.5697440266	9.769381828	9.9909255212	10.1733156056	10.3781339491	10.4603870461	10.5160270247	9.9916069514	10.0279705519	9.8722381597	9.8412913656	9.82887403	9.9492305066	9.9789972636	10.1675332708	10.1890930549	10.4448301867	10.4962073072	10.4004165309	9.8638906489	9.9938982204	10.088332769	10.0553267872	10.2129685245	9.9820849885	10.0745185469	10.1379883507	10.2628987809	10.4012142014	10.3135463538	10.3205595334	10.1616113026	10.1213626327	10.30326708	9.9076849816	9.9293892502	10.0420565548	10.1034245394	10.1130270817	9.8970401353
CDH1	10.574149133	10.4082617182	10.4026436582	10.3114576352	10.4547080481	10.6020199785	10.4864158366	10.5007359635	10.4523470649	10.5633446804	10.6863154525	10.7239046092	10.7463261955	10.7223512328	10.4697678215	10.6208666345	10.5784005968	10.6212567963	10.5359812737	10.7795801758	10.5799380433	10.6909217093	10.7539596762	10.8279628556	10.7094590457	10.6883299617	10.5824870777	10.7099210496	10.5972502427	10.6498129433	10.6036951241	10.5375129694	10.5803190043	10.6783820175	10.7044893177	10.6975811095	10.4582041258	10.6271314067	10.5252751043	10.5450962542	10.4517852788
CDS1	11.1199765313	10.9390491938	11.027620677	11.2688331064	11.1622141083	11.3927173142	11.4353915929	11.8948880627	11.829801864	12.0654663575	11.8827693015	11.9567242721	11.4466811552	11.3625896859	11.3772552138	11.4159457923	11.4871995076	11.4524889085	11.6165302922	11.6610210897	12.0009354489	12.0900135134	11.6044294427	11.6377103362	11.4790203298	11.4574581088	11.5178515488	11.4512093951	11.4330649943	11.4785516894	11.6011504752	11.4790973312	11.4846258242	11.7403101851	11.5636671524	11.3290125309	11.3846229928	11.4384627432	11.295357435	11.3164522112	11.3429646023
CEF1	9.885683276	9.9086116973	9.74532875	9.8705709793	9.9197929171	9.837252001	9.883437258	9.8341003243	9.9297981343	9.9367964391	9.8197727533	10.0113173668	10.0915473739	9.9722288753	10.0120810214	9.9291177672	9.8934301188	9.7692359999	9.8327815808	9.9112996417	9.7305391738	9.9304259115	9.9940362506	10.0221423276	10.1518649769	10.096494212	10.0009590987	9.9017651932	9.8187842815	9.8620363771	9.7893313359	9.595144563	9.6165606114	9.6905291563	9.9280502559	9.7592118651	9.5112016754	9.7841759987	9.5792242169	9.6802471433	9.6044221786
CEG1	10.3280091973	10.2639811238	10.3780913491	10.4637585605	10.4817708469	10.4200729083	10.6791699815	10.5441182526	10.4690156076	10.4013165528	10.1229328244	10.2152062354	10.3377870674	10.3773850358	10.2322466527	10.3082402638	10.322758623	10.2638528769	10.3536117705	10.4744394055	10.2976206371	10.4226197591	10.2848642283	10.2991040792	10.3092671614	10.358768227	10.3349903669	10.3069005758	10.2429637415	10.3496421239	10.2827740555	9.9910749472	10.0113110081	10.1691208062	10.1016750855	9.953149753	9.8358910058	10.1032566171	10.0444598443	9.9307928766	9.9929180131
CEM1	9.0658781649	7.8402658168	7.7949508648	8.0874979653	8.4474846352	8.438488628	8.8508688797	8.8158946311	8.7734377958	9.0410136008	8.7557475776	8.796789374	8.8312139575	8.9424962064	8.6887822262	8.9345597925	8.8923409582	8.9845316131	9.105613357	9.3005012247	8.8782332868	9.0658836486	9.0012492548	9.127883479	9.1239862789	8.9301245486	8.8740623374	8.8202327182	8.7369704609	9.0053299732	9.0207281471	8.7855853753	8.8040805286	8.9921825559	9.1111931197	8.8223234315	8.7175797811	9.0129304323	8.6894745082	8.9738076903	8.9417511329
CEP3	8.09357719	7.7605935766	8.2222024245	8.2877481654	8.2872818882	8.7517324996	8.6508025139	8.8593086539	8.3876283482	8.665656865	8.8025130856	8.6270860441	8.9695720413	8.7693532817	8.5179762577	8.8136047443	8.8808087381	8.7369145295	8.9416604828	9.0929183826	8.8115980399	8.7214216945	9.0492782108	8.6726057422	8.8097034346	9.1273602843	8.8976457814	9.0736600543	8.872796372	8.8899784094	8.6148164164	8.3705765266	8.4160285251	8.4979416543	8.7254742416	8.4999752035	8.3592201609	8.2448836557	8.4664266182	8.4647215061	8.1733151378
CET1	10.6213259335	10.3567755865	10.4293869698	10.4173906658	10.5362738288	10.6523375788	10.6823550893	10.6924119276	10.7090022535	10.7415238444	10.6485916239	10.6144098913	10.7144080352	10.5045227843	10.594183841	10.3423837984	10.5698968211	10.4980786549	10.5582855091	10.6243149664	10.6848894386	10.894249559	10.770769758	10.5046976314	10.729232091	10.5580514278	10.7330713021	10.6502934047	10.7435181522	10.5257045465	10.549704948	10.396037367	10.5143362659	10.4866620415	10.5469959753	10.3525301592	10.393160553	10.4506856724	10.3434159489	10.3554193899	10.3138083527
CEX1	9.609810793	9.7087742352	10.0982697035	10.3533324092	10.2373668232	10.3478443058	10.0359513802	9.949708005	9.7649498553	9.8379213936	9.7694134413	9.7045241103	9.9293493843	9.73655345	9.8010760182	10.0231821804	10.214396051	9.810492018	10.1376569791	9.8525036401	10.1429832412	9.8302735276	9.871000653	9.6669520944	9.7532397778	9.9013912253	10.3301090171	10.1094576897	10.0676730733	10.1412584218	9.9448600528	9.6500775608	9.6681589751	9.4464831139	9.6351643623	9.5007456124	9.4912423561	9.3895068767	9.5928461148	9.5875551388	9.7022376607
CFD1	10.6413229361	10.6822012943	10.4302274676	10.48510962	10.6041222253	10.4990407034	10.4667168317	10.4254985756	10.4779900156	10.5930605396	10.3961610531	10.5294171667	10.4424364837	10.634752068	10.4241507143	10.4841257324	10.2727239295	10.3924321959	10.2921799461	10.5801349607	10.0976138534	10.3879563021	10.328839327	10.4639370381	10.3354311354	10.3449089857	10.0086732955	10.2470267865	9.9113968154	10.2138910645	10.211766041	10.1124504149	10.0587442931	10.2466585111	10.2261685628	10.1610933988	9.933933533	10.2339050291	9.973462812	10.0432347778	9.9083505441
CFT1	10.1218211798	10.0505206846	10.0918924447	10.0781478802	10.0955230949	10.3330579675	10.164646248	10.1360725562	10.0814170805	10.275846733	10.2350404237	10.038881463	10.0616921767	9.942845686	9.8311652094	9.9690948173	9.9606919888	9.8289190862	10.0208594115	10.1518038193	10.3770442934	10.0613905938	10.2121417115	10.092980128	10.2431055357	10.2194641113	10.267809549	10.2334783819	10.2600388648	10.0829815629	10.252066057	9.873752737	9.9654991677	9.8852602138	10.1128906204	9.8555135821	9.8251924064	9.6709599869	9.792261673	9.8067969954	10.1273454931
CFT2	10.3290065977	10.3458324468	10.6145884643	10.6305366047	10.8034794805	11.0613562824	10.9567250288	10.7220382168	10.7654150304	10.8052049724	10.8731399054	10.7646892821	10.6171032873	10.6707847963	10.6139723308	10.7351874433	10.9193265028	10.8027511286	10.8369155371	10.8814863392	10.873419402	10.8142317856	10.9251194248	10.7825559502	10.8119566909	10.9210247404	10.8138513614	11.0718069492	10.9539079071	10.9210789494	10.9248451084	10.6248036466	10.8011572649	10.7781520496	10.8753260782	10.7366024065	10.646256696	10.6780968823	10.7005319443	10.7270511431	10.7898969871
CGI121	9.8288196308	9.8334044611	10.2296630971	10.5896048277	10.6081322511	10.3213171098	10.5977058406	10.3639221214	10.3756950699	10.2647751872	10.1179481292	9.8178365977	10.2561144207	10.2271857678	10.272966559	10.2277857361	10.3410344647	10.4131079217	10.4625573412	10.3839726748	10.020243772	10.0434764246	9.979116994	9.8768246034	10.1350954594	10.1213411423	10.0352416628	10.0020444935	10.1099601304	10.2122608654	10.2997437323	10.0058631768	9.7754397061	9.9067012069	9.9962980869	9.820528002	9.8511949493	10.0052773716	9.8980782932	9.9478756563	10.0469590728
CGR1	10.5329520514	10.7284612701	10.5399484009	10.4279364145	10.462274446	10.2784743199	10.6660782183	10.5424603004	10.6785854924	10.4553203034	10.5465725175	10.2551306863	10.6278549613	10.4762569635	10.1959125399	10.0704242378	10.0851069158	10.084854042	10.1853535465	10.3552385338	10.078669699	10.1603928355	10.1778004347	10.0040983932	10.3682065151	10.2187859695	10.2441731398	10.1493047844	10.1446023333	10.1573466493	10.1943921896	9.8988100916	9.9876192546	10.0701148733	10.0162664955	9.6917074214	9.9698725612	10.0747087841	9.8324643653	9.8926307224	9.9590254451
CHA1	12.5033483138	12.8172780618	12.9631784555	13.0705840506	13.1050507928	13.0702579101	13.3619274881	13.4765207897	13.5679844407	13.3005292065	13.5480402061	13.1543483353	13.0931267217	12.7832362051	12.8408747188	12.8187639861	13.1205263377	13.1812894379	13.2193634966	13.1178399752	13.1436310884	13.2787602887	13.0310886594	12.7430798867	12.7970262928	12.7526851034	12.9534959216	12.8366473594	13.0661499327	12.9645382599	13.0501226793	12.9347733565	13.0440346927	12.8546306257	12.8762621784	12.5164616522	12.7284700667	12.3925908154	12.5240899479	12.4239376497	12.7317295091
CHA4	9.4783703339	9.4904595773	9.7333282194	9.8582169403	9.7525334287	9.8580773282	9.8296307733	10.0418808062	9.6998699579	9.7042744617	9.7542811376	9.4485109178	9.9442190028	9.7163623092	9.7072911061	9.8387306458	9.9987027133	9.8851855427	10.0708194589	10.071174031	9.7429312678	9.7213822774	9.8594258026	9.4405458213	9.7268316668	9.867606707	9.9521235044	9.8085699732	9.7230955158	9.9286608996	9.7177345372	9.4235362423	9.6222105828	9.4514275413	9.6697013838	9.399722226	9.5533861082	9.22093955	9.5773303846	9.5003205666	9.5622403351
CHC1	11.0608554518	10.8675928262	11.0916882351	10.9825332458	10.8154711767	11.1556517263	11.01502039	10.7762237837	10.6281306216	10.8050919799	11.1844940808	10.62556561	10.8687288544	10.3026003813	10.4052161423	10.337806728	10.6164713328	10.4453714729	10.5385769826	10.5764831502	11.3863824699	10.7840716307	11.0748929616	10.5593623925	10.8085705374	10.6494569793	10.8777580762	10.7629053915	10.8096795024	10.751748822	10.9909738589	10.4488503199	10.7212075755	10.5126528924	10.664845661	10.5733914944	10.5307993428	10.2817422815	10.4479487072	10.3735986094	11.0024050351
CHD1	10.1014389869	10.1727878753	10.3849587678	10.3607806651	10.4318509437	10.8623050019	10.8120450328	10.5882819219	10.3882569559	10.7914517256	10.3768130173	10.6530147361	10.4340591092	10.424577663	10.3177048814	10.6462872447	10.2837571079	10.3445174989	10.2944635519	10.601923671	10.6858151914	10.6158361937	10.515431794	10.5622925708	10.4895385428	10.5134513206	10.5375771865	10.7453380227	10.5640954888	10.6143233465	10.5868506163	10.5184472507	10.4392406105	10.4306695863	10.4833201563	10.4117053562	10.2116522427	10.2918766029	10.1681677044	10.3883842919	10.2818746721
CHK1	10.5650704807	10.5510114762	10.579880261	10.7881907038	10.5271373344	10.59179399	10.7025486655	10.7238752782	10.8245987179	10.7337016036	10.7254186311	10.5215405153	10.7102851707	10.6663999387	10.7060632456	10.591256964	10.7170039406	10.6350455034	10.7151069225	10.7340881229	10.4760535475	10.5677570837	10.6522682895	10.6087906788	10.822371536	10.7304198018	10.6942296851	10.5961461948	10.7213411152	10.6386028509	10.5909050001	10.3917227619	10.4735447984	10.3951133035	10.5751511291	10.2600435749	10.3819341221	10.4499148196	10.5029558262	10.3895560724	10.4686212353
CHL1	10.8780736587	11.2389833871	11.5683028617	11.4292379801	11.1579151547	10.9849486312	10.7540170162	10.6875003175	10.6945696059	10.8342749114	10.8298676367	10.8823623235	11.1645386293	11.2116217541	11.1754346049	11.2016218095	11.1428081762	10.9636616446	10.8479497357	10.8230534816	10.9454888968	10.8445210443	11.0137787581	10.8898521581	11.0708507688	11.2213998865	11.1995346968	11.2931557679	11.135520923	11.0606124959	11.0182926073	10.7039871739	10.7207184822	10.7284097055	10.8650193289	10.7261390377	10.7688615252	10.7970212373	10.9011422342	10.840453681	10.9886375766
CHL4	9.0701934442	8.7064474954	9.0712931239	9.5868852714	9.9695417843	9.822694273	9.5523172555	9.452390875	9.3381907904	9.2449024629	8.9402532753	8.9918923503	8.9672423272	9.0017159913	9.2280545543	9.373451954	9.7045547089	9.5639590005	9.8069858945	9.621808614	9.2031110477	9.3153693546	9.1907247143	8.9767103728	9.2916357378	9.2686760665	9.3898647006	9.3685564832	9.5123193683	9.3956035994	9.3474288319	9.0659079636	9.0537941415	9.1416665333	9.1049588147	8.7449807952	8.8448447247	9.0189692783	8.9521368968	9.072903159	8.9433826508
CHM7	9.8196132481	9.5986686115	9.6496675961	9.5399536765	9.6902040485	9.3660207037	9.8200832708	9.6884879229	9.7047522985	9.4845907027	9.3566462329	9.1514605924	9.5611901146	9.2374966317	9.3307269343	9.0018074269	9.4975249173	9.2807211716	9.3260093674	9.386175031	9.3109555244	9.4662322293	9.4693005731	9.1676192929	9.6223903339	9.5138430638	9.6165155736	9.2496866374	9.4292101327	9.2761880351	9.380279503	8.8367732592	9.0761242852	9.0563652182	9.0517822129	8.6280672951	8.9466573501	8.8627127848	8.8152295932	8.7938455305	8.9477705925
CHO1	11.8630232863	11.3080329554	11.0107182456	11.2394609013	11.3848762044	11.3907636557	11.396489856	11.4317083064	11.3545220283	11.4626507996	11.2602937254	11.2575273053	11.0384027949	11.1439458836	11.202213126	11.3243870026	11.2086909881	11.3094859373	11.3790148645	11.5733808928	11.3889078311	11.449955122	11.3566708309	11.4301418452	11.4002830674	11.3008671132	11.2029200409	11.3441076072	11.1255728303	11.305533739	11.255667906	11.2134539071	11.1504527977	11.3259698688	11.3455432914	11.3007197001	11.1706745874	11.3192442406	11.2275472903	11.1682012684	11.3027884473
CHO2	12.7559764022	12.6265208111	12.4043283542	12.2405683529	12.4222667087	12.690263166	12.4518462797	12.6204280082	12.6137668053	12.6514569429	12.9147562637	12.872468571	12.6266411658	12.321211772	12.1867961747	12.0851440353	12.3662097099	12.3210449746	12.5563094975	12.4472852932	13.2258958458	12.8812636337	12.7957341068	12.5272167129	12.5370632844	12.5004754784	12.5198228979	12.551763798	12.5558422918	12.5158682187	12.6654608902	12.2769982669	12.5829611218	12.6782821661	12.387318778	12.2510781068	12.2165685521	12.1104850886	12.1413345966	12.096697605	12.3858386906
CHS1	12.1026871736	11.1538062148	11.425769289	10.907050511	10.6454286569	10.7887335617	10.3593140444	10.0725654026	10.012897429	10.0095391244	11.1021126235	11.8242727307	12.2988710119	11.9330634381	11.5669528027	11.3234295316	11.1970189763	10.7647705435	10.3892050792	10.2637308724	10.7372628828	10.7984668488	11.6632132353	11.7236559299	11.8309321833	11.8973109865	11.7595525925	11.5644714936	11.3492308167	11.1035820983	11.0676282326	10.4360346642	10.5620183806	10.8242419185	11.037069775	11.2772336967	11.4367562234	11.26387918	11.2586501615	11.1446190093	11.4017092977
CHS2	8.5169412986	8.1915617969	7.9329359221	8.0665990011	8.767621201	10.0690314199	10.6277879596	11.2725611694	11.5376021548	11.8377054819	12.0320754372	11.5203725234	10.8000021696	10.06796178	9.4766135736	9.2741620919	9.2522313649	9.7184306306	10.5450566152	11.0587094582	11.9949801639	11.6325756432	11.4070223929	11.1915611559	10.7601349379	10.4783855882	10.1809355703	10.1342112136	9.9689652625	10.1417691047	10.5502685609	10.5037274475	10.8661599869	11.0076564768	11.0325176288	10.771182576	10.4239844418	10.1776338183	10.0853370004	10.0045051603	10.2783199412
CHS3	11.8050488901	11.6399850438	12.1293396413	11.9888418148	11.5678577781	11.6081407883	11.2601678416	11.4617926988	11.3690339132	11.4941687281	11.568596757	11.671157223	11.7250424275	11.8894661811	11.7701835268	11.9307532056	11.8112858759	11.5984441444	11.5577538044	11.5928187993	11.977789894	11.6384927995	11.6165757283	11.7938804845	11.7839218359	12.011073617	11.8576424788	12.010408005	11.8481728138	11.6831403896	11.7072015808	11.3365985444	11.3618107939	11.4892446423	11.3986146228	11.4598015688	11.4878756209	11.4863347272	11.4985482476	11.5652104487	11.7584950143
CHS5	12.0496953883	11.9669212416	11.9329091882	11.7494180474	11.7047452086	11.9462867492	11.970186109	11.9418488782	11.4939093193	11.8755145347	11.711263517	11.558474817	11.631788906	11.5592506168	11.570247445	11.599145999	11.5220255483	11.7237717979	11.6738894382	11.6873345369	11.5138042461	11.5152097734	11.5864372474	11.7662899529	11.8446639334	11.4829415013	11.8479295379	11.6180082093	11.7080085178	11.6602230829	11.5345038999	11.3973402478	11.510188021	11.3756969829	11.6955530079	11.2504930818	11.4538613056	11.1888291091	11.5229701783	11.4681679479	11.4192691287
CHS6	8.9730085322	8.584872926	8.6197031641	8.8653164967	9.1617245815	9.4752812054	9.2416367315	9.181625647	9.039963795	9.2248964679	9.2251693595	8.7555399523	8.6057447972	8.2373826439	8.2515470398	8.4366089341	8.7070229341	8.7779679	8.8971416358	9.046206572	9.3823709407	8.9856291433	9.0248419946	8.71766208	8.8930997786	8.6563893101	8.6540217999	8.7947285686	8.677725765	8.7989409639	8.9630085091	8.4577381045	8.5457694922	8.4267916159	8.6011011488	8.3194158894	8.1197499056	7.9319800593	8.0692190302	7.9118860255	8.5865698482
CHS7	11.7237152043	11.9939391772	11.8717997372	11.5974982975	11.5772910271	11.6032606819	11.6137842203	11.8229940925	11.8009965539	11.7708242335	11.4813926958	11.7214576908	11.5299741486	11.740431931	11.4613721404	11.5309890549	11.4810409882	11.474445469	11.5182608101	11.7410451237	11.7695343223	11.8009461384	11.7253969843	11.6278399495	11.76267434	11.6807776553	11.5995564578	11.4268786762	11.3400072843	11.3517054758	11.3864344409	11.1862159625	11.2743249704	11.4980531276	11.4002816211	11.2377110425	11.3557217766	11.504605119	11.4074038083	11.3405716201	11.2049750137
CHZ1	10.2802704694	10.2399659073	10.1675645029	10.1709981708	10.4615238631	10.0098227435	10.3133485956	9.9127579071	9.9392667967	9.5948058828	9.9608599573	9.4308924942	9.9295161009	9.6752367876	10.0320229146	9.6323060368	10.0393034831	10.1500956884	10.1137875634	9.9374892831	9.9275052201	9.8960943646	9.9882251814	9.5535993125	10.1691317467	9.8461559583	10.0346464094	9.5357338064	9.9084099233	9.9375013418	10.0488329581	9.6311580068	9.7775699833	9.772666025	9.7556184249	9.0915969344	9.4998311602	9.586249125	9.5667813681	9.1407843346	9.894587101
CIA1	10.5388901576	10.6152004073	10.6293824547	10.8979248976	11.0139568221	10.8778949124	11.0389603911	10.8000449357	10.8525358072	10.8493540025	10.6495699534	10.7868329686	10.8070606974	10.8383552117	10.9384818455	10.9246694316	10.9148964939	10.9483656609	10.9248079101	10.77807152	10.5321473787	10.7295360171	10.7221287931	10.8110813773	10.8630593973	10.7226793594	10.7370614998	10.6786711803	10.7829345447	10.7284834233	10.6822354197	10.6247671669	10.539210725	10.707412958	10.59285617	10.5143467019	10.4576118353	10.7025626726	10.6090428081	10.5636337724	10.4896546767
CIA2	10.6432824723	10.5649243993	10.3692854023	10.3844403887	10.7085980795	10.4629050586	10.6767702457	10.6292048794	10.6817736366	10.6262486085	10.3562133878	10.4447178973	10.4716798787	10.621669835	10.3650507971	10.4797143167	10.3697270724	10.3452068253	10.4855172058	10.6073926788	10.1404383427	10.3590932676	10.3827018485	10.3719701439	10.3781472949	10.379586057	10.2399249346	10.2630804513	10.014379106	10.3537374075	10.2809801227	10.1470597446	10.0015155581	10.2758114295	10.3747990493	10.1350388993	10.1115724763	10.220626773	10.049637737	10.0683731392	10.0518574292
CIC1	12.8011217253	12.9011511118	13.0307103442	12.9809564627	12.9595638974	12.8160848793	13.0334598428	13.0420895095	13.1385760162	13.0927637052	13.0642092863	13.1537815348	13.2384818208	13.0130116134	13.0547433533	12.9811069657	12.9913372955	12.9232528672	12.9757819829	13.0385319091	12.958558637	13.1016929002	13.1350196412	12.9071459278	12.9169787036	12.9710249519	13.0221157077	12.8635867891	12.9276809053	12.850839484	12.8936877824	12.7733108677	12.849539761	12.9470822662	12.8875571927	12.8010650377	12.8312165487	12.8756400767	12.8581434753	12.7871859725	12.7975866988
CIK1	10.1669559717	8.5044263489	8.9372786003	9.5789596196	9.9545573919	10.36739262	10.3039398693	10.3164019278	10.0251645883	10.0321242024	9.7689464436	9.4594112904	9.1230641246	8.9965140517	9.3530593689	9.4889209519	9.9538131661	10.0548057247	10.166879474	10.2141754901	9.9164558092	9.9442714874	9.6075135952	9.3635715517	9.4980637374	9.2827322076	9.3448977409	9.4343874655	9.8331705872	9.7736888226	9.7181495225	9.5184401509	9.5923280438	9.486285181	9.4677064105	8.9767067847	9.0786932897	8.9196075976	9.0042492851	9.1821099809	9.3742011604
CIN1	9.3477402664	9.1408020632	9.3238221132	9.1264176241	9.1479814412	9.4424724589	9.2047987073	9.0492299485	8.9578803388	9.2625565559	9.2063348365	9.1117296827	9.0056644403	8.9148646237	8.8391012866	9.0747941981	9.0575097758	8.9641226051	9.0400963284	9.2979993173	9.3769733499	9.2939058053	9.2457505051	9.0527176304	9.2008169185	9.1451841407	9.1636729171	9.2129170376	8.9231352483	9.1753239687	9.1378097059	8.6469428443	8.7213575688	8.8102546474	9.034001546	8.8073538842	8.5682951423	8.7109649617	8.5433364069	8.6000386997	8.8171707901
CIN10	9.6542169998	9.3480212661	9.2605796745	9.2964561642	9.3646257411	9.5484020041	9.5353450821	9.734319566	9.5197044535	9.6508682824	9.6462594967	9.7134983045	9.5717732881	9.5569830136	9.4737287292	9.4459729987	9.6031828795	9.6493933649	9.6617678252	9.5437596779	9.6688002857	9.6627446467	9.74007766	9.6035401455	9.7019410672	9.6245434058	9.4996995306	9.4614990065	9.3311355809	9.5059961334	9.3866831296	9.1270745717	9.1992339007	9.350063173	9.6089839474	9.340914477	9.121799359	9.1955365302	9.28132056	9.1071717476	9.2962064014
CIN2	9.8631708312	10.8581016634	11.0465467495	10.8736909517	10.2929262075	9.5906143975	9.3375321013	8.7354489816	8.3436720303	8.2404113395	8.3708244563	9.4172184204	10.4260247359	10.9052295273	10.9101965681	10.7408322209	10.4577939577	10.1631888255	9.6688940065	9.4504848276	8.4668084297	8.6152520831	9.2242802921	9.7183232662	10.1495183119	10.410819663	10.2421924235	10.2972379695	9.989738201	10.0033297442	9.7432562823	9.4022218814	9.0227947506	9.1759432195	9.3485810202	9.5300095375	9.686845802	10.0093337993	9.96542204	9.9316565585	9.964405796
CIN4	9.4510737901	9.5551083636	9.6393910822	9.8733698811	10.0504870363	10.0429095778	10.0525073465	9.8733549285	9.7806357397	9.9779048771	9.8567268744	9.8409721118	9.8643454729	10.1731764045	9.9564072685	10.0181242351	9.8317865305	9.9906048505	9.9755967465	10.1998519398	9.649778277	9.8606024218	9.812435817	9.9494214145	9.9962385669	9.8501368134	9.7388926039	9.9367546684	9.7260537997	9.9447695764	9.8452223907	9.702258103	9.5655594884	9.653218199	9.8595478216	9.5745451424	9.4845811242	9.7930389417	9.6666376844	9.6660479728	9.6887512596
CIN5	9.9697914583	8.4575917487	8.6970370168	9.0327677452	9.1940252416	9.0420698996	9.1171607757	9.2589215658	9.439932848	9.6421014252	9.6085789553	9.7970563972	9.8152932758	9.8228464826	9.7368365947	9.6574195818	9.5129099121	9.2493448587	9.253055856	9.4003752475	9.3243156725	9.5521183619	9.5526185494	9.6841170723	9.7524582123	9.6594857621	9.5476973621	9.5842029292	9.3601275355	9.2896298232	9.1841651969	8.8274449751	8.9085795058	9.2433459141	9.5218788278	8.9525152022	8.871089331	9.2800454915	8.9299913747	8.9557518711	8.8093038987
CIN8	8.9141100374	9.2966330361	10.4012922766	10.4364130532	10.4045447019	10.4733164801	10.4851028165	10.2290769343	9.7695624578	9.1506505776	8.9605654118	8.2023557669	8.8663282788	8.8916382248	9.608060888	9.7132466688	10.3494198186	10.0880302096	10.1243981288	9.9148774104	9.8340558116	9.4340295015	9.140185302	8.5076794524	9.1466499343	9.3053185564	9.8348994561	9.6423254783	10.2173105375	9.9266597492	10.0283749799	9.3856272805	9.6700131031	9.2733488123	9.2502960134	8.5389875107	9.0487869309	8.9654228783	9.2607747946	9.1994155136	9.6789649555
CIP1	10.1159642884	10.8635262757	10.442218433	9.8525273853	9.2298717486	8.7019217296	8.8205243046	8.6070608049	8.1372624118	8.4466786186	8.3086413275	9.0830656777	10.1227006542	10.095676961	10.0442027369	9.5402352651	9.287058082	8.7452347829	8.4327038354	8.4814231682	8.3650921471	8.3648194611	8.9865578985	9.3465616251	10.0370794825	9.8273376565	10.0150890496	9.5267758802	9.3536811424	9.2458733394	9.1637871192	8.714226828	8.4484440031	8.5689250135	9.1762789331	8.9054881555	9.3594831725	9.5641736903	9.2461574812	9.3022036427	9.06484633
CIR1	11.0096197729	10.6393075904	10.5348279482	10.6633869721	10.9005523176	10.8730853043	11.0544079663	10.9739222831	11.1393465882	10.9990405778	10.9395992891	10.7841446506	10.8545068623	10.7889184813	10.634118821	10.689461312	10.8794486259	10.886556842	11.0449825401	11.1054480335	10.8453959976	10.8912858169	10.9119731232	10.8354786133	10.870077201	10.7372687585	10.7263045622	10.5360353832	10.7256443448	10.7598058683	10.8826985443	10.6104201738	10.7626090837	10.7986185636	10.8574192104	10.5372337866	10.5985724204	10.5866289003	10.6421177852	10.4553567592	10.7204518454
CIR2	10.7996316802	10.8646868722	10.8502037494	10.9498250615	10.7943986178	10.8392611647	10.6242388279	10.9168722005	10.7054099058	11.120105406	11.0408862739	11.1556929776	10.9590041655	11.0933606158	10.9128520054	11.0188864591	10.7387498933	10.6579661104	10.6165027951	10.8494750023	10.7723047428	10.9015256876	10.8076679727	11.0202525213	10.8369085521	10.9035596575	10.7746266216	10.9016186443	10.6267319963	10.6777061285	10.5262286164	10.6831908069	10.6306941312	10.7653523159	10.8483060219	10.8269129908	10.6339405412	10.5681232714	10.6457195605	10.7888156061	10.6162124412
CIS1	10.7845232026	10.297002821	9.4745956537	9.0505585339	9.3401602205	8.9459981614	9.049134635	8.4493308747	8.3999310516	8.2114867229	8.3381014112	7.9913964468	8.3142987939	8.4056382317	8.0528065059	8.1979536442	8.158141033	8.1734266953	8.1327851952	8.367595676	7.3683826652	7.4341449659	7.947665901	7.8154525335	8.2517956961	7.9166198809	7.7786672996	7.7964027207	7.7508768648	7.8325947104	7.8966549792	7.5558668352	7.5132200476	7.6616399997	7.9543116042	7.4950036523	7.4775973095	7.9196891049	7.6408065569	7.6350988446	7.8770358171
CIS3	13.5988919089	13.8004509198	13.9504303185	13.9272509738	13.8336542302	13.9551415353	13.9641089267	13.922202799	13.8452531585	13.7699159396	13.64996598	13.5041869651	13.6263204335	13.7309575677	13.8462150257	13.8348691602	13.8560947784	13.9132849184	13.8905239595	13.8793430765	13.7848393084	13.7477009834	13.6571829383	13.6478286202	13.6882700403	13.7391006225	13.7887348932	13.7954954096	13.7896797964	13.7802509196	13.7959095862	13.7592011225	13.7149533576	13.6695882267	13.6725197034	13.6437933599	13.6617871482	13.6674063397	13.6927288209	13.7016932361	13.7526878437
CIT1	13.053064056	12.8466717738	12.5095447231	12.3062307493	12.1247610112	11.9539442182	11.7626673932	11.5324665005	11.3955978217	11.4034522053	11.3198546418	11.3339732212	11.3046560033	11.2887309315	11.346802908	11.5166214343	11.7628252628	11.5734075764	11.5235221248	11.4680079356	11.3604067485	11.4344068733	11.4278207828	11.4273196169	11.4718604552	11.4951014271	11.4836030002	11.5153500333	11.5213815456	11.50598595	11.5094678399	11.335946111	11.4232249272	11.3421803624	11.361332822	11.305928742	11.2188005712	11.2876024408	11.2960040271	11.2115643069	11.4194110691
CIT2	14.0700374786	13.9539911474	13.8463939435	13.6318404761	13.6101581363	13.4091518656	13.3079862632	13.2597411733	13.389918304	13.320300056	13.4259950679	13.4086802908	13.4456324001	13.4552181569	13.620619975	13.5953295249	13.6438446701	13.4264787465	13.2583264104	13.1856228913	13.1122367384	13.2165171969	13.2449322689	13.2867383898	13.3540438072	13.432906262	13.4909050032	13.4883810069	13.4173599982	13.4205252493	13.3189053955	13.2552134508	13.2406405687	13.2950588086	13.2577505416	13.203464866	13.2039730018	13.3314941583	13.3299233111	13.2202614892	13.3093493206
CIT3	8.7095886635	8.0197219527	7.443487913	7.6053786576	8.1719366064	7.6948518036	7.857253352	7.8516913681	7.8457264213	8.1823988991	7.826660481	7.6685321279	7.1995383172	7.2275464668	6.9020572899	7.1583993214	6.8839025147	6.9444291096	7.1563733384	7.6368338857	7.0365630522	7.2709757172	7.2527860775	7.6005563169	7.3402121574	7.2270024841	6.7929727622	6.8552728265	6.6306429347	6.8346504581	6.8140225995	6.5989093856	6.5718252826	6.7814494119	6.9131254363	6.5982348561	6.2709442028	6.6446623028	6.4417185462	6.5781309563	6.5926523844
CKA1	11.3187323515	11.3860062932	11.351480632	11.3436142835	11.3090940712	11.2649654852	11.3529117407	11.5044599151	11.6359838123	11.6038270362	11.4764954051	11.6518482974	11.6613939104	11.4943794874	11.4712983407	11.4656822103	11.5417419857	11.503804627	11.5667445922	11.5773112929	11.5256863428	11.7450824693	11.7014936158	11.5434686948	11.5296105792	11.6684250273	11.6947978225	11.4938435438	11.5653764217	11.5974971038	11.4475120002	11.4333907164	11.4941027011	11.709902955	11.5117044294	11.5289394706	11.4935997329	11.544348167	11.4829811302	11.5536500038	11.3669269823
CKA2	11.5894061102	11.6664479754	11.4729660383	11.6688615305	11.8573764534	11.7253378023	11.8359698865	11.7322021516	11.8027856746	11.8773390799	11.7550492257	11.7374519022	11.8331226421	11.7752633531	11.8244357731	11.7354291011	11.8866061785	11.7611762499	11.8717709208	11.9254765329	11.8344268893	11.8789738947	11.8160281489	11.821303965	11.87873296	11.8257845876	11.8242918339	11.7913106164	11.8235608585	11.7964344875	11.8223756256	11.7138346516	11.6651628728	11.7220874284	11.7865779595	11.6907230391	11.6874375837	11.6741845679	11.6344483638	11.6740895247	11.7367948233
CKB1	11.1575536809	11.1983289188	11.1778975708	11.2815169903	11.2971784983	11.1518522226	11.2861260796	11.2776801276	11.2593475696	11.3242134315	11.1910272751	11.0859719857	11.2503227477	11.3938031033	11.2373010488	11.4374742989	11.1982058305	11.2392234591	11.1897295937	11.478430596	11.0993134775	11.1972450518	11.0981764972	11.2935686198	11.2083182934	11.37412677	11.1772691105	11.3465273818	11.0971734127	11.2684954897	11.2882630043	11.0758668903	11.0628659308	11.1190665302	11.189298484	10.8546394587	11.0920511932	11.2049612521	11.0767632343	11.1162291883	11.0922658495
CKB2	12.133409187	12.315243493	12.5462953302	12.3319920645	12.0719137686	11.8962292013	12.103388187	12.1030550989	12.0908349703	12.142695484	11.9879542573	12.0700986358	12.2949771301	12.3615321176	12.385314647	12.2528574193	12.2625455288	12.1047755861	12.1017780235	12.115674981	12.0479630464	12.0074688041	12.1002991674	11.9963911624	12.3433149207	12.2172836629	12.3530300444	12.1989405478	12.2192003411	12.1698869475	12.1295357379	11.8761963959	11.9584268627	11.9816082324	12.1198188513	11.9906755665	12.0457459146	12.0970287936	12.0495442969	12.0288020899	11.9681683093
CKI1	9.7409101977	9.0718459798	8.9445550963	8.9607940246	9.047433798	9.3757894921	9.3545797837	9.4068256544	9.113185632	9.5770827451	9.7001592977	9.4497003294	9.6171039465	9.5205302084	9.4335268461	9.3988802161	9.2685472021	9.2713616203	9.509592364	9.7059421459	9.7098178397	9.4670667479	9.7724110949	9.6952567546	9.8974493089	9.9145168441	9.8603522611	9.6828457957	9.8346857629	9.6834675576	9.5430291905	9.4325600775	9.3772223285	9.3890773522	9.6547763511	9.4507443997	9.4492448302	9.08264176	9.5807644637	9.3458262398	9.4681655665
CKS1	10.9776241884	11.0791351891	10.9995641352	11.198039899	11.3350396509	10.9686171282	11.1550373325	10.7312609869	10.7661945274	10.4874725939	10.7830315257	10.3285778643	10.6334350044	10.7903187981	10.8848497711	10.6385403231	10.7918929931	10.8206545233	10.8861070426	10.983053443	10.7031922285	10.481498115	10.6587274408	10.7725548806	10.7111378298	10.6642082529	10.7121422503	10.4467491685	10.6700130357	10.7065543793	10.9814619949	10.5125515414	10.3903405465	10.3276141246	10.6246523036	10.3341255208	10.3492311063	10.4071086272	10.4483752625	10.2329656931	10.6349508307
CLA4	11.1072433822	11.1464601088	11.0367486274	10.5649660441	10.4987576158	10.5464427695	10.7602822146	10.6847607293	10.6984762013	11.0629970713	11.4111135254	11.1720554611	11.1580621004	10.9682885057	10.8373877901	10.7684624186	10.5996519694	10.5514326437	10.8214114174	10.8799260905	11.1585097488	11.0701076464	11.2143816414	10.9800739473	11.1352658353	11.103591689	10.9691641036	11.0590344527	10.8797959509	10.8817450859	10.8896854692	10.6393901164	10.7352236133	10.8152405386	10.9593305866	10.8200082539	10.6470075388	10.6443516883	10.5431107783	10.5436984302	10.5940862676
CLB1	8.2937722378	8.3079996584	8.5918830429	9.5458493115	10.9322208475	11.9366961797	12.507485121	12.8448250791	12.9070729446	12.7908490816	12.6726540828	12.3000312779	11.9004333759	11.3913338918	10.9988750955	11.1152369317	11.5883836795	12.1208319464	12.530927474	12.7513348218	12.620648182	12.5798236866	12.4146143953	12.0604411094	11.8436022098	11.6724048364	11.5396971071	11.5168607431	11.6702962429	11.9893497866	12.1264491615	12.3219568756	12.3974642571	12.4345724816	12.4259360811	12.230431443	12.1203026793	11.8934629294	12.0021923447	11.9202127173	11.859524133
CLB2	8.8545978543	9.3804029603	9.5153117269	9.2023657528	9.9760103184	11.2548969368	10.9844823235	11.7133976854	11.3926903151	11.5104485385	11.9241958856	11.4678559882	10.9714183429	10.1937012831	9.8088380808	9.9941189621	10.420141864	10.6276609148	10.8763616845	11.0751828468	11.7468951918	11.5734629889	11.5051730502	10.6507224932	10.6544606138	10.4127198092	10.3917035028	10.3810379505	10.4630871678	10.6830078826	10.6062497317	10.5719562641	10.8918770956	10.7744059055	10.9499973886	10.565627724	10.4369457275	9.7384096497	10.0752411995	9.9041404807	10.0609199281
CLB3	10.9091739949	11.0293043897	11.3880104465	11.7989294503	11.9455158188	11.9328569868	11.7805091764	11.7488463216	11.6153841599	11.628644094	11.4235072907	11.2654771989	11.1451773915	11.3014477993	11.4943049989	11.685596329	11.6475307852	11.7263141006	11.659978247	11.8688179564	11.6310711548	11.6199426859	11.3845266412	11.4631538494	11.3544793196	11.3525491614	11.3872760256	11.6040080652	11.5455165311	11.6430542266	11.6084474915	11.5790600534	11.5348815347	11.4496010736	11.4690743703	11.3188481789	11.3132263166	11.3622056944	11.4328163051	11.5261492847	11.5611118568
CLB4	10.2898808751	10.2622431476	10.6868816846	11.3285677177	11.5525466967	11.4884451863	11.3793746829	11.372045926	11.2482731369	11.0338520439	10.7407466335	10.4607410982	10.2483596664	10.6593376084	11.1005511964	11.2127430818	11.3184595714	11.307798831	11.3237571986	11.3337150736	11.0470097572	10.9803927745	10.6212187979	10.5674232454	10.6196524014	10.6508556922	10.7622430909	11.0104886823	10.9357706893	11.1473021717	11.1143924252	10.9403417446	10.858435719	10.7913557181	10.7609669113	10.4757419283	10.4370761987	10.6327629497	10.5918582393	10.8061337485	10.7889019612
CLB5	11.1356087206	12.2218824573	12.6191988452	12.1872584787	11.4753558871	10.8807696279	10.6697376507	10.1321663759	9.8249876872	9.6073603977	9.8222630109	10.6965441988	11.6256611848	11.8836058468	12.0632154221	11.7460470473	11.5286208821	11.1174555287	10.68236278	10.4485754121	9.8934946404	9.9434179277	10.4275085956	10.9785496161	11.3228583324	11.498654773	11.6010131619	11.409231144	11.2921899568	11.2074128791	10.9415826661	10.5714226332	10.4325929928	10.2590559024	10.5739714865	10.7116479779	11.0020739777	11.1554771245	11.1514617506	11.1038892824	11.1173452837
CLB6	12.2432471903	13.579125348	13.6462434317	13.0145032245	12.126147914	11.3711878109	10.9234300234	10.14822626	9.7054832794	9.2145620644	9.0472279109	11.4325399245	13.108710802	13.3371135052	13.3046873021	12.9066503536	12.5154646046	11.8573403964	11.3449524671	10.9859611145	10.5048551709	10.3889308984	11.1576995198	12.02336786	12.8495666048	12.9820764466	12.9940686175	12.5468523724	12.5585598993	12.2916997452	12.0634209519	11.5256186104	11.284047162	11.2513649997	11.6710739652	11.6707802807	12.379216101	12.4571022506	12.4768506501	12.3251631826	12.2738646675
CLC1	12.0997162218	11.8940101613	11.5426928196	11.6081446869	11.8598879236	11.637017129	11.8216552755	11.624620948	11.6499680494	11.5186820076	11.5027387435	11.3684583366	11.5180254316	11.4517336081	11.5035425755	11.5208607623	11.6488338646	11.6845503459	11.7554289461	11.7829607199	11.4191082561	11.5768820056	11.5791135539	11.5553803761	11.7757941373	11.6306377192	11.7692544798	11.5002397108	11.6921138833	11.6797486177	11.7199773328	11.4285131773	11.5760401432	11.5541185587	11.6974920671	11.3523400995	11.4943815366	11.4818559682	11.5632630013	11.4398387018	11.431764436
CLD1	9.2554595081	8.9471105125	8.3636830944	8.7329151667	8.9752221202	8.8590033006	8.6053957228	8.2829210507	8.1734429682	8.0065207618	7.834091041	7.8219393743	7.7247381379	7.784277817	7.7133866369	7.755356658	7.7816307617	7.6632966705	7.7128185956	7.7973076841	7.5307644496	7.7099655129	7.882030833	7.9009684934	7.9845588087	7.7584485819	7.5888669094	7.7712314394	7.5937970986	7.921101294	7.8165594177	7.3681962738	7.3326125595	7.5116918397	7.662068672	7.3023933587	7.2532037748	7.5206837619	7.3348021236	7.4573314752	7.472918793
CLF1	9.3091792828	9.3213776157	9.65275781	9.533443642	9.4083901404	9.6254717838	9.5029454526	9.7562570962	9.436108304	9.6493400954	9.8709777263	9.4121118323	9.6738316653	9.1278092966	9.4103047794	9.1400063987	9.5633733591	9.4143486132	9.5417530859	9.3493012016	9.6843612323	9.5954074849	9.6320012406	9.1123928329	9.3902952427	9.1309900818	9.6075878242	9.260491172	9.4924063179	9.487859202	9.5141152349	9.0131275617	9.2306645534	9.0429952584	9.3820196735	9.0326334119	8.9828045505	8.5194234211	9.1053554046	8.6940265399	9.1154459507
CLG1	12.0101270565	11.7449200271	12.31694181	12.026601307	11.7213413039	12.0679571502	11.9529317694	12.0626809847	11.9662385131	12.1663100816	12.22152418	12.0572855797	12.2820142443	11.8748940745	11.9901584737	12.0120695255	12.1282064226	11.9855886964	12.01893701	11.9425101328	12.2350240807	11.9891831203	12.2464785027	11.9379019454	12.0902997818	12.1948929027	12.2359274067	12.2174816238	12.1826194234	12.1265805557	12.0388269716	11.8600512992	11.9563836868	11.7420471296	12.0266251744	11.8254901823	11.9625063528	11.49161601	11.9315582073	12.0043445286	11.9885914046
CLN1	11.5711222369	12.9653190494	13.4318567985	13.0287908243	12.7871808521	12.4825756582	12.268077794	11.907853399	11.4768607606	10.9926952866	10.5932456536	11.3356737712	12.6133768126	12.8903979893	13.1444494481	13.0044164362	13.0008851725	12.6637490765	12.3995901653	11.9405800361	11.6128393882	11.6846986355	11.6511871539	12.1675319901	12.6939841762	12.8410407649	13.104176493	12.7551765084	12.8114231133	12.5419309433	12.4203109671	12.1048507593	11.9571171307	11.7984256713	12.0179315031	12.0175485795	12.4314378148	12.5050409531	12.5633124218	12.5457649982	12.539812321
CLN2	11.955537842	13.2618465342	13.6893471624	13.2672031818	12.4681927782	12.1848593341	11.5063470595	11.0449341079	10.2816222388	10.1158866651	9.7886292948	11.1542374402	12.729285436	13.2685669372	13.5048077801	13.3853407034	13.3444553906	12.8667991955	12.3828665612	11.9265274569	11.4375281092	11.3003356499	11.481667467	12.1274674139	12.8393637259	13.0989065509	13.3100436899	13.0786931591	13.074859332	12.9446943458	12.6587799328	12.2106096187	12.0437661576	11.8761202899	12.0909429739	12.0979340908	12.5926703868	12.6231162134	12.7716731556	12.7995654177	12.5863575737
CLN3	12.6689938052	12.5230660477	12.0573608332	11.3567839463	11.4060968811	12.2146583611	12.2883473622	12.5927319278	12.3794767585	12.8383384881	13.1051654168	13.243473113	13.1086665222	12.2129744159	12.3124563883	11.6840637321	12.0371207687	11.9743620632	11.8844589489	11.8022636463	12.6392072647	12.5863128001	12.9673504646	12.5618435026	12.778046313	12.5384654095	12.5234978199	11.9364640468	12.1824532378	12.1067036959	11.9620033601	12.0231351749	12.1492487362	12.1886262874	12.6078411365	12.2466873768	12.2372393265	11.8846675194	11.8057043549	11.9157098825	11.7118355113
CLP1	9.9984221651	9.9991331183	9.9757864428	10.1944701986	10.2560784015	10.0871105448	10.1316139415	10.1725852287	10.1055080995	10.2217886213	10.0512382814	10.2725403882	10.2649128522	10.46753463	10.2599244676	10.4381744028	10.0667248424	10.0553961698	10.0891215313	10.4641579908	10.1111890684	10.353247014	10.3366362903	10.2672251106	10.421292649	10.3330013233	10.3053754565	10.4294657319	10.0922289004	10.1612906746	10.1245575074	9.9757527582	9.9868777771	9.9353396416	10.2523016765	10.1375394623	10.0784736324	10.3084439238	10.0944167688	10.1641022722	10.163003877
CLU1	11.6880249337	11.6049580836	11.7194198979	11.6108906543	11.5599151263	11.8389515783	11.5910260068	11.4800355165	11.4466493504	11.620043596	11.8332754765	11.5856510428	11.6916889716	11.484367529	11.4276274065	11.6031012201	11.6858018498	11.5240129938	11.6725295452	11.6931047973	12.0327037611	11.721340607	11.9096826991	11.7138182008	11.7816450325	11.784717727	11.8237790895	11.975461643	11.8857961935	11.8609493761	11.8916836902	11.6039189409	11.758276372	11.6075555232	11.6503622643	11.7022315219	11.5740359117	11.5232971738	11.6580513854	11.5407676424	11.9167725178
CMC1	10.4958816241	10.2760422897	10.3557301374	10.368458353	10.3274276723	10.0156672631	10.2221827234	9.8488007393	9.9754114113	9.7718516632	9.783128133	9.5315661748	10.1173005179	10.087579884	10.0647895058	10.0487199548	10.0179991081	10.0339554947	9.9976039829	10.2581638314	9.6383911284	9.7503051329	9.826357752	9.8293147018	10.0798286344	9.9640728991	9.9384982849	9.8992158982	9.8222182746	9.8939340681	9.8771259752	9.813009225	9.7190402953	9.7141359787	9.76892327	9.8358957815	9.7882552451	9.9056739681	9.8495245245	9.7977312195	9.8889364493
CMC2	9.8288693246	9.8723489762	9.7218870324	9.7316405655	9.840090929	9.2042032867	9.490343594	9.2342871203	9.3391548127	8.7717413972	9.2331616021	8.6740144118	9.6566539842	9.4901835604	9.5542264104	9.3798775488	9.4829352349	9.3564188868	9.4277540603	9.3499522906	8.9747445547	9.0488171296	9.3581858495	8.9978932239	9.5242463691	9.3919237731	9.565779552	9.2447149599	9.467935066	9.4701751636	9.5227409585	8.9765733399	8.9296936186	8.7932987624	9.0583910068	8.7522745225	9.1756741996	9.1351683628	9.3191408295	8.8197041824	9.3368720654
CMC4	10.4540452704	9.9179776354	9.4237654873	9.270072794	9.2559395969	9.0648354525	9.174897801	8.4633568661	8.4906067186	8.5588761219	8.7370504912	8.6288706209	8.8091995959	8.8839589135	8.9838907475	8.8828237884	8.515905927	8.877558731	8.7296731794	8.8893134968	8.4789230165	8.6706256151	9.0654922111	8.9913312936	9.2235421287	8.9007021543	8.656107781	8.6481568707	8.4209215069	8.8649209905	8.5204051995	8.4625020086	8.5160964314	8.6916385333	8.9644202004	8.7002314509	8.4896857005	8.8535062705	8.4413172294	8.3862756356	8.544612679
CMD1	12.4470884164	12.3699139133	12.2816173463	12.3986833965	12.4154675582	12.1972456398	12.368428197	12.2875633585	12.3641024725	12.2517716936	12.2702621674	12.1985378383	12.3677787811	12.4190450922	12.3670908533	12.3378710597	12.279925758	12.3830786946	12.393664018	12.452319533	12.135803576	12.3047284678	12.3817910702	12.2880059819	12.3749409631	12.2380453256	12.279152151	12.2304711823	12.1639720551	12.3256431406	12.2673580685	12.2460859139	12.2769844765	12.2144198711	12.2437222406	12.1768142148	12.2194404777	12.2942768492	12.2059528626	12.147209014	12.2241533095
CMG1	9.6204357456	9.107648642	9.0127217736	8.8591194388	9.0910161695	9.0966990688	9.2857340943	9.0708935025	8.9673063365	9.0125528268	9.088329276	8.7786018573	9.0053641946	8.8316757571	8.819189608	8.7178157227	8.8728418306	8.8791682279	8.8528271707	8.9191251134	8.8682133617	8.8572230612	9.0513319436	9.0073240061	9.3708883191	9.0082666705	9.1250412179	8.8715620816	9.0552750621	8.9612390267	8.950333989	8.5527655986	8.7711553823	8.8562741418	8.9042472346	8.4817866134	8.6091920188	8.6795266625	8.6076218992	8.615423499	8.7386568111
CMK1	10.3658245479	10.3051510032	9.9400928674	9.829060739	10.0628003397	10.0856542161	10.0420673084	10.1006564583	10.0154725969	10.1046971794	9.9539004547	10.238782846	10.1960985321	10.4484491831	10.257753198	10.2749143066	10.1959564168	10.3867226012	10.2558515773	10.3890140018	9.9014639321	10.2125717997	10.2168546312	10.4222136158	10.3538145311	10.3906433746	10.1197539688	10.1361157578	9.9525283402	10.2349611472	10.0585819278	9.9668134894	9.9159083336	10.1373056341	10.2578079025	10.1400618992	10.0007756863	10.1624285873	10.0068193716	10.056177822	9.8539454542
CMK2	10.8982848003	10.6715598408	10.2938057311	10.3809810353	10.4401945505	10.2908873461	10.3145547701	10.1627946398	10.2661093044	10.3934416885	10.3827510563	10.5238876933	10.6030856833	10.647200911	10.5353074812	10.4307466175	10.328468415	10.1997003085	10.169326482	10.1581821674	9.8963333811	10.0236162091	10.0706430705	10.2866424484	10.3375421576	10.4420107664	10.3621220994	10.2896519925	10.1892523493	10.1317233137	10.0703171922	9.8379878896	9.7631887999	9.857771883	9.9092280931	9.8619990385	9.9362596997	10.1197138339	9.9838620417	9.9648726655	9.9889562102
CMP2	11.747646079	11.3236019502	11.3366581638	11.2838225485	11.2089538396	11.3439864929	11.1915178673	11.1595374815	10.9658733249	11.0563447014	10.9747923688	10.9125596608	10.7783573385	10.6790942897	10.6905126538	10.8227756187	10.8681118362	10.8775352896	11.0034293555	11.2324832657	11.1025438314	11.0923144479	11.0501321438	11.026720141	11.0420127339	10.8879165211	10.8370074999	10.9717813337	10.8512129074	10.8615419856	10.9906572718	10.995133467	10.8355797031	10.8525943228	10.9122282191	10.8231960315	10.671101253	10.7356347973	10.7324180349	10.7941381169	10.8111505268
CMR1	11.0618687119	11.6510038109	11.8502015597	11.2371605453	10.8303317453	10.6757947626	10.3068928205	9.952408364	9.5346598811	10.1597612079	10.399655806	10.8042463785	11.2009460215	11.3205341195	11.4658280087	11.140591204	10.6055633951	10.7352575651	10.032065449	10.1516948385	9.9363020982	10.0154098481	10.2025520788	11.1669688886	11.2408140596	11.2407623384	11.3537856938	11.000463925	11.0645335933	10.8269523083	10.6478692284	10.4868245936	10.3419545156	10.333694098	10.8120279384	10.5586719998	10.8097058535	10.8004657894	10.8388727777	10.9117434226	10.752141322
CMR2	9.5032875511	9.6398634451	9.7240231666	9.6025568204	9.4766477247	9.6149419296	9.6524940261	9.594980781	9.6492757423	9.5199107904	9.6002471841	9.2873390096	9.4312070576	9.2952910081	9.3127292287	9.4252262642	9.6687954497	9.4517226106	9.559474454	9.4877710951	9.8590688527	9.5161824884	9.5454958738	9.1092815996	9.36698271	9.4090757992	9.5086076703	9.4282441988	9.5023508449	9.4312828482	9.597418877	9.0058275589	9.2427344516	9.1003636021	9.0294985259	8.689620104	8.9169880354	8.7458109465	8.9942724033	8.6209101103	9.1130783454
CMR3	9.0506071821	8.7636511969	9.1084206797	9.3070870714	9.3797928022	9.3049232454	9.3938025415	9.1957429577	9.1878213331	9.3898637272	9.10886242	9.1537002425	9.0814369479	9.1673369366	9.092279597	9.2581990671	9.1735812112	9.1431646687	9.0996428075	9.2901167202	9.0278808504	9.2687381904	9.1887923622	9.1371417028	9.2485405854	9.2426499576	9.0686086173	9.1889578609	9.0561189118	8.9515017828	8.9236622515	8.5858336066	8.5975642435	8.900953569	9.1146573487	8.6799791229	8.5468661568	8.6987631447	8.6668676506	8.6361245938	8.6399381906
CMS1	11.8947346692	12.0167589067	11.8806487291	11.8142404198	12.0521218035	11.893755034	12.135344608	12.0528429952	12.0111851523	11.9538332356	12.0678651384	11.837400391	11.8346017443	11.7970995076	11.7030638955	11.6304338776	11.7517005316	11.8077155529	11.8812194353	11.8762601645	11.796146547	11.8544976776	11.8704237007	11.693467384	11.8716000832	11.646255255	11.7330047506	11.4493534036	11.6585361557	11.7069917672	11.6976243489	11.5671155254	11.7009158644	11.6888806039	11.8341163824	11.4979933072	11.5762543356	11.6078089445	11.6293186999	11.3725038348	11.5060278299
CNA1	9.8720271005	9.887660926	9.8990274921	9.7710035568	9.7631019754	10.0624707753	9.8834409126	9.9500436659	9.7133053741	10.0643038635	9.7779815666	10.1123609828	9.8534799286	10.054510058	9.9351411375	10.179596151	10.0507931512	9.9995269109	9.8565143861	10.0359190591	10.0057680524	10.316575692	10.1064742048	10.319350407	10.2059023753	10.1752811712	10.1281151703	10.2408385518	10.1371117189	10.0638348705	9.9465963375	9.8627866688	9.8740685263	10.0218858556	10.246958481	9.8839655306	9.9262440639	9.941866895	9.9206576999	9.9819534647	9.667061502
CNB1	12.2436426564	12.0530429582	11.7781066544	11.7674555872	11.784770026	11.6471481339	11.8327980951	11.6978483017	11.6560575929	11.5165822439	11.5646071739	11.4767306243	11.7709283155	11.6978766038	11.7818613505	11.7549233384	11.6616549081	11.8690173199	11.8409953681	11.8019624998	11.4238634212	11.5284153852	11.6936913349	11.7665999666	11.8844992944	11.7456488161	11.7760997092	11.7038816065	11.7341547284	11.7280966902	11.7488386841	11.7506866251	11.6984716947	11.552121321	11.6957502559	11.7692918206	11.7623268518	11.8352369127	11.837570323	11.6831237018	11.770752504
CNE1	9.406524729	9.4983653946	9.3667880319	9.522966564	9.6210740634	9.6337149001	9.6595721944	9.807042258	9.8903429854	10.1397116901	9.894162472	10.0977836932	9.7345307854	9.9358459402	9.8179973433	9.7110872699	9.5796792454	9.5417335329	9.5900158173	9.8282896026	9.6201800118	9.7552647009	9.714921592	9.8292269371	9.9061948486	9.759546799	9.6387888237	9.8058358331	9.4475190008	9.6631328741	9.5029527378	9.3206425197	9.3645913211	9.6692707958	9.7243467839	9.5189668817	9.2542474663	9.667772454	9.3744897292	9.5064656846	9.4336689781
CNL1	9.778681924	9.5207892922	8.7658747463	8.71463204	8.7619092753	8.4389452356	8.8594851619	8.7962025097	8.8333223699	8.5864821449	8.9503742668	8.4714901945	9.5699723195	9.0274068699	8.7625039952	8.7188628445	8.7505559706	8.627377878	8.9376160441	8.9444650812	8.3645992544	8.5965345607	9.1407794518	8.6494022423	8.955695743	8.7983238534	8.8625518736	8.4966214664	8.6374765679	8.7549124327	8.6968779385	8.4147115194	8.3782557181	8.1522679414	8.7445908947	8.3627596165	8.5507083624	8.5202016257	8.3452682858	8.2735856553	8.5407598882
CNM67	10.2975510152	10.6268241616	11.0510518876	10.7087720041	10.5010181242	10.2613519139	10.0976365267	10.1258503081	10.1469012712	10.0891729515	10.1200723153	10.2661053789	10.6083987519	10.6515423088	10.6203917173	10.6329088635	10.5700871507	10.2234504561	10.0317353445	10.1510587567	10.0929672175	10.247880405	10.2009836709	10.1908947582	10.5003598558	10.5694432675	10.5544923866	10.5117545526	10.5336482542	10.3475130515	10.2537000308	9.9993126142	10.1245533593	10.0998268815	10.0814777627	10.0596942952	10.0458796658	10.3195127943	10.1586601082	10.2509683845	10.2261281613
CNN1	9.3780861799	9.8312938557	9.9174971061	9.8702056263	9.6872699785	9.2288753851	9.1679992301	9.0036064585	9.0031367094	9.0669963747	8.8243192882	9.2547922	9.5211268633	9.991897985	9.6938585094	9.6493844541	9.3791744824	9.2227976625	9.0360316261	9.2199315969	8.633450472	8.9229175896	8.9955780013	9.3417461476	9.4645894585	9.4921855693	9.3355906785	9.4429537302	9.1769815138	9.2568235988	9.1184147663	8.8364996194	8.6295457855	8.8308088172	8.9840086008	9.0004823174	8.8833557219	9.2644589983	8.990939104	9.1789903192	8.9956877207
CNS1	10.9928144042	11.2768181794	11.2016213996	11.2889419002	11.2687443952	11.0875507145	11.1499640175	11.1088465731	11.1896572511	11.2592616279	11.2486088108	11.4118589032	11.4098477578	11.3188988888	11.1749729564	11.0290475525	10.9324369104	10.8742945043	10.8912273421	10.9742621918	11.0349016714	11.1241668242	11.1667629897	11.1513550076	11.1361637109	11.0578446984	11.0399917695	10.996741428	11.0863884558	10.9194789086	10.9325605924	10.8150409758	10.8909962862	10.9550109676	10.9796297344	10.8479793396	10.7948246133	10.9486717517	10.8718861654	10.8848129219	10.8201632834
COA1	10.3608655617	10.3100446986	10.029545912	10.3320487365	10.3553187978	10.2029452101	10.2565547234	10.1668705542	10.2560509713	10.1717321233	10.2249305848	10.1083614162	10.2937783667	10.4901637517	10.323049543	10.3384852191	10.161200845	10.1893487913	10.2492280633	10.4172473168	9.9707897464	10.0844907186	10.2478797162	10.2500539104	10.53165662	10.3768163245	10.2307769464	10.194381905	10.0709171057	10.228060876	10.2602967203	10.0482240724	9.9599142396	10.0231801763	10.3013111278	10.1791230701	10.0807825066	10.1199184664	10.2255569938	10.0545892145	10.1294960237
COA2	10.0187015908	10.1273029672	10.4297430399	10.7294470789	10.981213695	10.9450901314	10.8936709411	10.7606928632	10.9524631869	10.9116927793	10.853984146	10.6609887202	10.6363848352	10.4971528488	10.6838777161	10.6220623706	10.6610977745	10.8840913741	10.8626102107	11.0394034391	10.9005737346	10.8560613158	11.0173152508	10.8229863108	10.9119207788	10.5254677609	10.4225404572	10.3518882116	10.3974049612	10.653437497	10.7328731798	10.6249167954	10.6527890615	10.7305920744	10.9952220985	10.5822561009	10.6088112081	10.5568048631	10.3241549195	10.253224565	10.471231317
COA3	11.3673179047	11.1772086741	10.7321622618	11.0037759615	11.3348625857	10.9924087088	11.1269396459	10.8943782973	10.7613485689	10.676447038	10.7609367303	10.3195264031	10.6796477697	10.8990472822	10.8396549907	10.8982250974	10.8401448661	10.9889923473	11.2332462449	11.0505453388	10.6311852376	10.5867008789	10.7986590136	10.8011080189	11.0725382366	10.8987436251	10.7781496492	10.8786718322	10.8647624153	10.9274324919	11.0263061249	10.8420465942	10.7155985826	10.6818979017	10.981422368	10.6764215342	10.8717486452	10.8340808574	10.9592558472	10.7853157753	11.0868700794
COA4	9.5339871607	9.0363573361	8.6064490542	8.5095201844	8.7616137584	8.3173256354	8.2070583294	7.6837401881	7.7160576249	7.9321021645	7.8922351274	7.7023587045	8.1051256651	8.3087456582	8.2283036038	8.1857127862	8.0917332736	8.0891180309	8.0588802217	8.3555539057	7.9221072138	8.0704144734	8.3292287911	8.3909080521	8.970565234	8.7675881668	8.5024356516	8.5099798557	8.3284165985	8.634288783	8.5566749542	8.1142986999	8.0548394331	8.2193178326	8.4378089179	8.1717328794	8.0289857561	8.3628793785	8.2048098775	8.0922120704	8.3991936965
COA6	9.771665551	9.3239011995	9.3483589086	9.5060026086	9.8898875493	9.6729602549	9.6371809496	9.3020381447	9.2146051472	9.2825621123	9.4015669237	9.1964095937	9.5216866918	9.772631187	9.4307876991	9.5383197823	9.3285984723	9.3684710166	9.3209517166	9.5403232771	9.121847385	9.1519879401	9.2650136437	9.4697379309	9.6538102355	9.556101351	9.4235282064	9.4875588106	9.2570023708	9.4385913742	9.5179984653	9.1524729814	9.0941848914	9.022893361	9.3677237735	9.300023318	9.2760616299	9.496310557	9.285962385	9.3138524935	9.5029453166
[truncated: 4,293 more rows]
