# Supplementary material for: Cell cycle time series gene expression data encoded as cyclic attractors in Hopfield systems
Source: PLoS Comput Biol. 2017 Nov 17;13(11):e1005849. doi: 10.1371/journal.pcbi.1005849 (PMC5711035; doi:10.1371/journal.pcbi.1005849)
Supplement: S2 File — Taken from [65]. (XLSX) [file pcbi.1005849.s012.xlsx]

## Sheet: Genes
ENSG	Symbol	Normalized FPKM1	Normalized FPKM2	Normalized FPKM3	Normalized FPKM4	Normalized FPKM5	Normalized FPKM6	Normalized FPKM7	Normalized FPKM8	Normalized FPKM9	Normalized FPKM10	Normalized FPKM11	Normalized FPKM12	Normalized FPKM13	Normalized FPKM14
ENSG00000104369	JPH1	0.740017	0.368586	0.326527	0.250103	0.0801932	0.330571	0.231286	0.625983	0.26253	0.380298	0	0.424155	0.507606	0.67243
ENSG00000177383	MAGEF1	0.482544	0.45171	0.141229	0	0.118298	0.263221	0.595971	0.399167	0.287898	0.338004	0.271069	0.292536	0.615618	0.459711
ENSG00000203993	C9orf37	0.364419	0.302918	0.193665	0	0.00299053	0.169183	0.463124	0.573125	0.360879	0.206456	0.313091	0.259741	0.503956	0.476018
ENSG00000116062	MSH6	0.362252	0.0757937	0	0.00694315	0.385816	0.320921	0.620465	0.600801	0.278716	0.112637	0.094105	0.442946	0.410571	0.633274
ENSG00000092470	WDR76	0.301141	0.155658	0	0.0109042	0.0494237	0.0823634	0.58302	0.585463	0.343036	0.233055	0.0235134	0.281246	0.336336	0.79893
ENSG00000234616	JRK	0.486839	0.286892	0.163861	0	0.108232	0.408817	0.464434	0.477901	0.241246	0.04304	0.425546	0.409241	0.533965	0.427608
ENSG00000167513	CDT1	0.58997	0.255386	0.295481	0.0448624	0.308658	0.274216	0.231813	0.508665	0.195387	0.0855928	0.0108022	0	0.473232	0.458977
ENSG00000163295	ALPI	0.591272	0.21504	0.149555	0.112859	0.153637	0.244342	0.306363	0.134659	0.186898	0.0898588	0	0.373324	0.37713	0.542724
ENSG00000085840	ORC1	0.406508	0.158773	0.0613824	0	0.237561	0.382743	0.439997	0.604514	0.227455	0.0549089	0.12757	0.157004	0.336489	0.460653
ENSG00000040487	PQLC2	0.415566	0.670154	0.321443	0	0.125097	0.39919	0.62068	0.715936	0.147003	0.147003	0.154657	0.154657	0.457093	0.24691
ENSG00000186603	HPDL	0.338292	0.252718	0.208877	0.13562	0.112802	0.302517	0.444032	0.212426	0	0.0974808	0.0848607	0.249677	0.583976	0.269836
ENSG00000125266	EFNB2	0.491546	0.466542	0.233583	0.182258	0.332931	0.424592	0.594212	0.620985	0.326781	0	0.074167	0.128869	0.167832	0.492105
ENSG00000171227	TMEM37	0.549282	0.315713	0.0871335	0.0435668	0	0.0370352	0.329364	0.432759	0.25655	0.24276	0.196284	0.253082	0.30988	0.492667
ENSG00000187189	TSPYL4	0.299329	0.0253668	0.0260659	0	0.112055	0.349847	0.652395	0.513394	0.222177	0.0977015	0.114857	0.335987	0.446275	0.228003
ENSG00000185090	MANEAL	0.650717	0.453425	0.256133	0.186749	0.110452	0.175568	0.250968	0.397189	0.172416	0.101417	0.0304177	0	0.350068	0.465169
ENSG00000162062	C16orf59	0.454041	0.194363	0.103191	0.110815	0	0.0179632	0.26612	0.514277	0.26671	0.239884	0.138541	0.250294	0.513636	0.404701
ENSG00000051180	RAD51	0.446992	0.190154	0	0.0301722	0.111907	0.293781	0.442346	0.51769	0.262824	0.262824	0.194155	0.194155	0.22241	0.375009
ENSG00000102977	ACD	0.299403	0.217557	0.216259	0.122664	0.25308	0.388149	0.32986	0.696138	0.165138	0.150348	0.153369	0	0.420403	0.44148
ENSG00000112118	MCM3	0.223691	0.0408199	0	0.0322565	0.150331	0.230647	0.442645	0.578204	0.364668	0.0963618	0.169931	0.235314	0.325483	0.484148
ENSG00000104738	MCM4	0.316416	0.17588	0.0876912	0	0.168023	0.210112	0.349873	0.595965	0.523143	0.196784	0.157586	0.214015	0.314732	0.581584
ENSG00000197724	PHF2	0.300828	0.281389	0.162662	0.00868519	0.00789429	0.0897526	0.232114	0.574784	0.22167	0.086419	0.150358	0	0.360929	0.557552
ENSG00000196584	XRCC2	0.466702	0.166274	0	0.0113774	0.10679	0.242461	0.438126	0.378282	0.125335	0.077789	0.00651101	0.103338	0.299834	0.401474
ENSG00000118412	CASP8AP2	0.506075	0.165709	0	0.177719	0.259288	0.235216	0.473227	0.559363	0.305375	0.0334751	0.284405	0.410086	0.366896	0.455
ENSG00000065328	MCM10	0.377298	0.13619	0.0746344	0.171768	0.0727551	0.165612	0.521652	0.426645	0.28233	0	0.151666	0.189365	0.227065	0.500933
ENSG00000169683	LRRC45	0.558611	0.28981	0.291102	0	0.120137	0.173339	0.227881	0.371722	0.363351	0.327969	0.132511	0.153964	0.316081	0.547034
ENSG00000215790	SLC35E2	0.549651	0.221174	0.355413	0.10097	0	0.183404	0.140167	0.529527	0.298857	0.183014	0.0411064	0.256648	0.350752	0.301664
ENSG00000260260	RP11-304L19.5	0.218214	0.199135	0.190767	0.064229	0	0.213335	0.369861	0.171911	0.123985	0.220327	0.0942447	0.212718	0.5426	0.534055
ENSG00000089094	KDM2B	0.48475	0.320219	0.343685	0.189876	0.225411	0.543889	0.554324	0.564759	0	0.223374	0.187948	0.293801	0.330207	0.489537
ENSG00000137504	CREBZF	0.432409	0.296739	0.203057	0	0.0613152	0.152122	0.293659	0.31216	0.144223	0.138149	0.213227	0.216335	0.3691	0.39871
ENSG00000173546	CSPG4	0.619773	0.153772	0.154098	0	0.142076	0.085228	0.204059	0.365106	0.248896	0.301037	0.10534	0.254223	0.45469	0.256253
ENSG00000105011	ASF1B	0.339611	0.150546	0.140431	0.062964	0	0.264391	0.300891	0.547083	0.268698	0.196228	0.136455	0.00724482	0.270155	0.502459
ENSG00000073111	MCM2	0.200071	0	0.0257753	0.0262147	0.144902	0.290519	0.52455	0.519941	0.177806	0.15597	0.156066	0.152351	0.416238	0.366034
ENSG00000164649	CDCA7L	0.494567	0.255601	0.16394	0	0.233197	0.232675	0.167428	0.496908	0.399708	0.0716509	0.168133	0.329926	0.207103	0.460573
ENSG00000143816	WNT9A	0.25536	0.249018	0.205617	0.0139821	0	0.225768	0.356798	0.541254	0.164693	0.119039	0.0904879	0.148556	0.318694	0.233523
ENSG00000160949	TONSL	0.41071	0.188774	0.0883753	0.0480332	0.222683	0.276202	0.306502	0.423113	0.17749	0	0.151345	0.0628871	0.383653	0.416849
ENSG00000165244	ZNF367	0.259358	0.117035	0.00713694	0.113379	0.213415	0.361755	0.689258	0.406163	0.0852763	0	0.0662394	0.145162	0.347261	0.553416
ENSG00000130193	THEM6	0.396261	0.211502	0.0371956	0	0.167257	0.240632	0.314006	0.35297	0.232011	0.15383	0.0756489	0.0627894	0.571082	0.167171
ENSG00000260336	RP11-395B7.7	0.521733	0.092703	0.0459769	0	0.138998	0.274507	0.467391	0.296909	0.237003	0.110231	0.123237	0.418305	0.296133	0.245384
ENSG00000115884	SDC1	0.448994	0.189895	0.205254	0.333177	0.342309	0.345839	0.367077	0.644865	0.236475	0.33647	0.0393784	0	0.27701	0.605854
ENSG00000174233	ADCY6	0.411271	0.261975	0.157113	0.0785563	0	0.0750613	0.239	0.505997	0.340645	0.0834112	0.200613	0.204166	0.116523	0.545371
ENSG00000105486	LIG1	0.495296	0.29143	0.189018	0.0848585	0	0.193413	0.292647	0.493251	0.33217	0.282366	0.329901	0.306902	0.354993	0.323457
ENSG00000160392	C19orf47	0.139229	0.188359	0.281934	0	0.272331	0.31917	0.453143	0.587115	0.421257	0.244204	0.0671518	0.258675	0.19311	0.542888
ENSG00000196700	ZNF512B	0.521829	0.275701	0.206124	0.0655056	0.19543	0.239044	0.218513	0.450405	0.0847993	0.120527	0.096656	0	0.319959	0.241776
ENSG00000007944	MYLIP	0.298919	0.0608135	0.189268	0	0.233737	0.260846	0.401226	0.32014	0.318605	0.0817029	0.324189	0.34992	0.395775	0.584333
ENSG00000175745	NR2F1	0.524696	0.26677	0.120979	0.201031	0	0.196732	0.0850838	0.53822	0.262728	0.31391	0.318525	0.32236	0.488912	0.462939
ENSG00000157212	PAXIP1	0.473739	0.29653	0.119321	0.104213	0.317566	0	0.440908	0.272606	0.216427	0.0315644	0.154968	0.214118	0.273267	0.459815
ENSG00000161267	BDH1	0.280281	0.278664	0.0590889	0	0.124282	0.30295	0.136574	0.559587	0.267799	0.166382	0.148687	0.0365153	0.319032	0.422912
ENSG00000127418	FGFRL1	0.290006	0.307152	0.19387	0.154463	0	0.259492	0.18857	0.396315	0.194488	0.197179	0.209154	0.130968	0.456027	0.426521
ENSG00000141560	FN3KRP	0.436264	0.364546	0.363301	0	0.11418	0.345856	0.157919	0.55978	0.198104	0.124874	0.236654	0.110506	0.28123	0.413685
ENSG00000242110	AMACR	0.562667	0.272783	0.214987	0	0.0413484	0.110893	0.284368	0.388055	0.221626	0.144576	0.29191	0.328662	0.361965	0.250918
ENSG00000131470	PSMC3IP	0.300268	0.371335	0.209759	0.110652	0.1939	0.133429	0.506592	0.541752	0.296763	0	0.0605902	0.0212303	0.161812	0.312003
ENSG00000085999	RAD54L	0.576877	0.190948	0.18393	0	0.189137	0.148761	0.401129	0.691216	0.421032	0.321722	0.381009	0.304305	0.172192	0.392625
ENSG00000031691	CENPQ	0.350135	0.364335	0.106087	0.227027	0.222351	0.0963173	0.37127	0.561439	0.268555	0.0662988	0	0.166926	0.187028	0.358761
ENSG00000184162	NR2C2AP	0.322784	0.310105	0.180845	0	0.0877686	0.335091	0.409961	0.40485	0.275557	0.0561107	0.0556316	0.0551526	0.132897	0.210641
ENSG00000160050	CCDC28B	0.560303	0.305068	0.374782	0.26135	0.198185	0.343383	0.295157	0.288327	0.345157	0.185247	0	0.0649988	0.452333	0.419906
ENSG00000169258	GPRIN1	0.555582	0.481184	0.119248	0.0850789	0.0894497	0.189839	0.332164	0.433765	0.0883276	0.0251488	0	0.0292936	0.188482	0.4228
ENSG00000132906	CASP9	0.480684	0.564621	0.300427	0.18774	0.132387	0.303226	0.303574	0.400686	0.221738	0.209659	0	0.292835	0.310203	0.321018
ENSG00000184436	THAP7	0.591708	0.366915	0.381491	0.279877	0	0.128599	0.197774	0.515867	0.422718	0.0509717	0.1122	0.0548318	0.387204	0.58053
ENSG00000162300	ZFPL1	0.517671	0.305186	0.299983	0.0890111	0.227004	0.321525	0.387234	0.284556	0.346758	0.25306	0.318321	0	0.353094	0.570538
ENSG00000160305	DIP2A	0.406844	0.188181	0.147013	0.328352	0	0.171525	0.469801	0.392653	0.295051	0.193416	0.115462	0.220797	0.261842	0.388127
ENSG00000267633	CTB-5E10.3	0.486946	0.371828	0.256709	0.0941478	0	0.250064	0.387083	0.44351	0.0445426	0.286085	0.100634	0.32072	0.2497	0.296392
ENSG00000160336	ZNF761	0.484608	0.330203	0.14558	0.158174	0.170767	0.372233	0.330021	0.287809	0.0923338	0.219435	0	0.311834	0.290676	0.318639
ENSG00000213689	TREX1	0.522864	0.167886	0.15152	0.0908693	0.0302189	0.17354	0.268312	0.556933	0.160942	0.106535	0	0.0886852	0.17737	0.196548
ENSG00000163283	ALPP	0.421628	0.303335	0.185041	0.240397	0.153277	0.241456	0.266743	0.133371	0	0.213272	0.0104551	0.422278	0.584661	0.438056
ENSG00000121753	BAI2	0.485172	0.388204	0.317799	0.0561038	0	0.212064	0.164193	0.460003	0.223385	0.322026	0.0840125	0.33993	0.169946	0.503108
ENSG00000131389	SLC6A6	0.422481	0.374172	0.186544	0.171608	0.246568	0.373963	0.357039	0.176263	0	0.102562	0.205124	0.15296	0.470789	0.48185
ENSG00000182253	SYNM	0.514644	0.180614	0.246057	0.0101956	0	0.0467822	0.269243	0.392528	0.329481	0.105785	0.172175	0.15917	0.346991	0.375009
ENSG00000162437	RAVER2	0.154114	0.199988	0.330585	0.11631	0.162451	0.299077	0.325451	0.257248	0.239785	0.0371647	0	0.281663	0.285092	0.50991
ENSG00000143320	CRABP2	0.336949	0	0.216084	0.110131	0.237734	0.272835	0.48321	0.454646	0.332373	0.397906	0.207406	0.326399	0.493581	0.360065
ENSG00000176890	TYMS	0.437837	0.215052	0.176298	0	0.0607206	0.0855995	0.240063	0.420141	0.450025	0.28734	0.168963	0.25681	0.302345	0.518739
ENSG00000147316	MCPH1	0.436415	0.233217	0.26335	0.145682	0.257733	0.208605	0.32188	0.325547	0.448803	0.104936	0	0.344029	0.226981	0.474074
ENSG00000250568	RP11-333E13.2	0.268007	0.293672	0.237678	0.0457973	0.152544	0.274602	0.35928	0.443958	0	0.171437	0.187797	0.204157	0.169832	0.369968
ENSG00000186523	FAM86B1	0.427989	0.533862	0.416808	0.52261	0	0.389534	0.41512	0.657952	0.334208	0.143331	0.14373	0.296657	0.300541	0.597397
ENSG00000116525	TRIM62	0.333509	0.575837	0.128166	0.0634267	0	0.429377	0.470293	0.511209	0.2339	0.22808	0.213494	0.433698	0.392884	0.349824
ENSG00000242086	AC069513.3	0.449561	0.274063	0.242565	0	0.122974	0.186492	0.232895	0.399119	0.157534	0.282877	0.166264	0.118078	0.315229	0.352996
ENSG00000103202	NME4	0.294928	0.204623	0.274876	0.0904	0.185841	0.429916	0.34665	0.459872	0.327657	0.250074	0.251196	0	0.470991	0.526644
ENSG00000243403	RP11-330L19.1	0.311547	0.324794	0.197093	0	0.1488	0.184619	0.312448	0.431587	0.258078	0.0756446	0.339842	0.196949	0.31524	0.188387
ENSG00000168333	C8orf22	0.43021	0.283092	0.300224	0.0408318	0.145356	0.239856	0.334356	0.293794	0.34565	0.302095	0	0.543496	0.180535	0.600028
ENSG00000076248	UNG	0.224294	0.305533	0.157636	0	0.173975	0.287411	0.390066	0.63633	0.282045	0.132031	0.110844	0.108262	0.488264	0.790096
ENSG00000101412	E2F1	0.300728	0.161445	0.00158954	0	0.0428257	0.241798	0.462788	0.789477	0.248165	0.0883751	0.0572725	0.171519	0.491035	0.636182
ENSG00000175305	CCNE2	0.365964	0.24078	0.0203053	0	0.0866045	0.160941	0.683502	0.846587	0.177389	0.110793	0.0441967	0.154156	0.264116	0.513552
ENSG00000143476	DTL	0.255138	0.139516	0.0260596	0.0243672	0.201154	0.298632	0.642616	0.673486	0.281491	0.0896519	0	0.0283957	0.419298	0.445785
ENSG00000094804	CDC6	0.456419	0.16534	0.104048	0	0.20335	0.309476	0.636536	0.582251	0.297471	0.0525933	0.182483	0.142646	0.216651	0.432708
ENSG00000167670	CHAF1A	0.437008	0.232844	0.108596	0	0.161056	0.135394	0.407144	0.531209	0.334054	0.0528616	0.089328	0.210202	0.377304	0.392017
ENSG00000077514	POLD3	0.567525	0.288362	0.17327	0.116502	0.14626	0	0.501339	0.397413	0.292941	0.335598	0.193954	0.147748	0.320264	0.596668
ENSG00000105173	CCNE1	0.378697	0.131758	0.0247459	0.0160407	0.055895	0.209311	0.692127	0.625408	0.217863	0.036114	0	0.0920416	0.328607	0.39986
ENSG00000163950	SLBP	0.304022	0.128203	0.101865	0.099119	0.4016	0.388936	0.629257	0.530803	0.314204	0	0.194213	0.252535	0.396571	0.603144
ENSG00000132646	PCNA	0.331739	0.122396	0	0.010106	0.117919	0.160355	0.483235	0.649593	0.471753	0.147308	0.255094	0.220159	0.323878	0.697832
ENSG00000076003	MCM6	0.178376	0	0.00857703	0.120052	0.262563	0.252677	0.426965	0.604476	0.462221	0.243527	0.225672	0.254578	0.414225	0.612838
ENSG00000238105	GOLGA2B	0.485754	0.52718	0.361477	0.239217	0	0	0.455497	0.455497	0.537995	0.590791	0.261001	0.243841	0.0307754	0.529957
ENSG00000186767	SPIN4	0.54626	0.529975	0.313285	0.203809	0	0.124746	0.287647	0.461247	0.622911	0.219913	0.183238	0.286771	0.14603	0.537329
ENSG00000225138	CTD-2228K2.7	0.623452	0.70062	0.352508	0.101396	0	0.00325958	0.278337	0.437855	0.314169	0.320537	0.162121	0.058948	0.248242	0.159593
ENSG00000182504	CEP97	0.427118	0.461159	0.261118	0.22271	0	0.0319028	0.206248	0.183273	0.583551	0.463317	0.0658694	0.10889	0.151911	0.30161
ENSG00000136940	PDCL	0.409873	0.517141	0.457933	0.199245	0	0.155964	0.266667	0.512373	0.513625	0.301282	0.382501	0.228544	0.302604	0.254945
ENSG00000161888	SPC24	0.569467	0.36456	0.257367	0.283504	0	0.0541878	0.0703054	0.334841	0.487137	0.448656	0.302893	0.204964	0.0969863	0.184958
ENSG00000137310	TCF19	0.628031	0.403366	0.171027	0.112755	0	0.0734722	0.256244	0.675363	0.508131	0.308385	0.171548	0.157094	0.191327	0.445632
ENSG00000164402	41525	0.502077	0.502994	0.342844	0.271476	0	0.00295101	0.259512	0.321539	0.301381	0.213519	0.179157	0.144795	0.06583	0.218301
ENSG00000179104	TMTC2	0.704701	0.465423	0.35304	0.0664334	0	0.245626	0.116602	0.482774	0.43837	0.250837	0.171152	0.17142	0.247148	0.450811
ENSG00000131779	PEX11B	0.67862	0.445719	0.356684	0.255541	0	0.153376	0.37181	0.483029	0.389718	0.46326	0.382336	0.504563	0.271169	0.344703
ENSG00000012963	UBR7	0.437898	0.306004	0.177849	0.122932	0.0566093	0.0289559	0.382297	0.403344	0.550421	0.346304	0.124095	0.158544	0	0.259834
ENSG00000155363	MOV10	0.491285	0.521937	0.219583	0.183257	0	0.143013	0.159451	0.377735	0.470009	0.146721	0.0935007	0.133609	0.179294	0.319096
ENSG00000214881	TMEM14D	0.504498	0.212547	0.425185	0.212788	0.000390606	0.111242	0.217138	0.495554	0.360596	0.185824	0.257966	0.330109	0	0.338736
ENSG00000100982	PCIF1	0.507863	0.484826	0.312698	0.160964	0.10407	0.197172	0.269416	0.329988	0.378661	0.367652	0.249821	0	0.349682	0.385528
ENSG00000119938	PPP1R3C	0.61888	0.423176	0.179035	0.0268029	0	0.208041	0.452631	0.306928	0.629232	0.52752	0.425808	0.152078	0.307871	0.386618
ENSG00000266173	STRADA	0.604685	0.462403	0.246808	0.268655	0.0898146	0	0.161315	0.325365	0.324243	0.293547	0.16304	0.0325336	0.0553484	0.177516
ENSG00000090776	EFNB1	0.579517	0.554737	0.57372	0.279509	0.299831	0.176932	0.231122	0.51575	0.497241	0.298434	0.281461	0	0.266118	0.390629
ENSG00000125962	ARMCX5	0.375851	0.523173	0.472358	0	0.175578	0.257165	0.338752	0.284809	0.500711	0.518904	0.184812	0.178597	0.172382	0.272921
ENSG00000173209	AHSA2	0.482457	0.442516	0.192563	0.211168	0.0229653	0	0.0756098	0.301521	0.398941	0.450799	0.323227	0.350377	0.112776	0.266957
ENSG00000078269	SYNJ2	0.472337	0.480565	0.38023	0.263767	0.196433	0.22137	0.246306	0.38241	0.227639	0.273405	0.252684	0.231962	0	0.199109
ENSG00000167615	LENG8	0.322077	0.636835	0.296246	0.369021	0	0.129987	0.119216	0.275101	0.355819	0.475579	0.258372	0.245255	0.344902	0.302002
ENSG00000197959	DNM3	0.230361	0.689704	0.386992	0.285013	0.261658	0.238303	0.379633	0.520964	0.532082	0.302469	0.128443	0.281428	0	0.193496
ENSG00000111247	RAD51AP1	0.354188	0.203639	0.106792	0.234801	0	0.00827988	0.170395	0.38728	0.506291	0.294807	0.251594	0.153556	0.0556938	0.27837
ENSG00000188985	DHFRP1	0.432477	0.398278	0.207946	0.272134	0.0234088	0	0.247522	0.486349	0.512242	0.226075	0.261832	0.514255	0.135445	0.339878
ENSG00000184831	APOO	0.372148	0.42372	0.139111	0.12274	0.0780848	0	0.0584624	0.308315	0.48641	0.329837	0.173264	0.15709	0.0497054	0.27922
ENSG00000177225	PDDC1	0.502547	0.570632	0.319154	0.293543	0	0.0428698	0.301946	0.378676	0.434057	0.370804	0.320601	0.218214	0.498126	0.479367
ENSG00000149577	SIDT2	0.497406	0.517161	0.422319	0.263298	0	0.220096	0.163383	0.528221	0.463439	0.398656	0.115851	0.372712	0.341878	0.403632
ENSG00000108984	MAP2K6	0.609622	0.425868	0.172186	0.0860931	0	0.127836	0.287026	0.521513	0.623768	0.582839	0.0862093	0.419837	0.512869	0.518626
ENSG00000214826	DDX12P	0.442277	0.393122	0.311196	0.265428	0	0.0218757	0.181465	0.56062	0.46836	0.297143	0.291292	0.340304	0.226702	0.432364
ENSG00000117461	PIK3R3	0.626995	0.295611	0.243867	0	0.161635	0.150228	0.347161	0.357008	0.610799	0.49279	0.373162	0.0847864	0.377944	0.409536
ENSG00000080839	RBL1	0.229465	0.363734	0.36634	0.242464	0.180781	0.0830181	0	0.189067	0.583255	0.42491	0.266566	0.156794	0.0470226	0.171335
ENSG00000174353	STAG3L3	0.362612	0.27578	0.319309	0.181723	0	0.0106714	0.246941	0.299211	0.436625	0.421363	0.247005	0.312914	0.239607	0.230095
ENSG00000070476	ZXDC	0.527307	0.36457	0.318722	0	0.0517353	0.182697	0.167536	0.341633	0.312735	0.241276	0.301982	0.0525585	0.110475	0.303082
ENSG00000167632	TRAPPC9	0.530003	0.435545	0.320259	0.105347	0.0506817	0.122873	0	0.149071	0.369585	0.567178	0.086373	0.205195	0.312272	0.300439
ENSG00000131584	ACAP3	0.578356	0.425329	0.272053	0.159449	0.171795	0.107988	0	0.213446	0.355638	0.321724	0.432403	0.164946	0.0868481	0.300383
ENSG00000007372	PAX6	0.308333	0.133392	0.171289	0.286206	0	0.059722	0.277172	0.494621	0.651287	0.522491	0.392738	0.402417	0.0691425	0.120216
ENSG00000092758	COL9A3	0.632006	0.274801	0.253006	0	0.0175688	0.0282963	0.177407	0.364547	0.34348	0.49583	0.280088	0.304902	0.321863	0.348928
ENSG00000135976	ANKRD36	0.543263	0.289154	0.328763	0.165972	0.00318151	0	0.409422	0.227771	0.502234	0.378639	0.179113	0.380543	0.083627	0.420026
ENSG00000140400	MAN2C1	0.437486	0.63888	0.311537	0.301746	0.117936	0.0641331	0	0.233089	0.286546	0.520521	0.360382	0.352862	0.229095	0.290995
ENSG00000106133	NSUN5P2	0.593242	0.37247	0.466482	0.322296	0	0.133241	0.323899	0.495582	0.271322	0.295609	0.221629	0.159772	0.351118	0.477175
ENSG00000162729	IGSF8	0.705452	0.52392	0.207876	0.257973	0.0172614	0	0.28322	0.23414	0.112937	0.194494	0.100637	0.122459	0.133577	0.341596
ENSG00000112541	PDE10A	0.40804	0.413949	0.477291	0.22659	0.330903	0.259321	0.32366	0.473887	0.401439	0.27587	0.244178	0	0.0741976	0.276793
ENSG00000132823	C20orf111	0.545032	0.335006	0.276841	0.259419	0.0410866	0.0254308	0	0.217391	0.311685	0.36877	0.229385	0.260618	0.0769613	0.23825
ENSG00000112679	DUSP22	0.461181	0.541567	0.457602	0.493752	0	0.130641	0.275881	0.42112	0.302804	0.283399	0.263994	0.271991	0.321618	0.29576
ENSG00000101003	GINS1	0.450155	0.382098	0.330259	0.223005	0.179463	0.292991	0.406519	0.392478	0.617736	0.379409	0.462762	0.231381	0	0.574546
ENSG00000258711	RP11-218E20.3	0.511726	0.169268	0.198244	0.145738	0	0.12742	0.286793	0.411294	0.49306	0.370472	0.170349	0.19675	0.365002	0.413174
ENSG00000235437	RP11-357C3.3	0.390149	0.517566	0.32458	0.286234	0.112967	0.231275	0	0.371801	0.244127	0.495702	0.117845	0.124873	0.131902	0.15428
ENSG00000145979	TBC1D7	0.56899	0.431727	0.298293	0.386198	0.147259	0	0.239952	0.264795	0.378813	0.523901	0.316976	0.374458	0.337828	0.373714
ENSG00000112511	PHF1	0.321882	0.601163	0.215841	0.353535	0.207983	0	0.278503	0.489432	0.490677	0.308763	0.484634	0.0972822	0.314992	0.284435
ENSG00000175455	CCDC14	0.449816	0.245932	0.252735	0.253758	0.318657	0.0519505	0.204566	0.345693	0.459691	0.484791	0.416971	0.321907	0	0.314372
ENSG00000150347	ARID5B	0.18406	0.613738	0.350319	0.0853988	0	0.0976544	0.220941	0.151658	0.389192	0.281956	0.185253	0.265881	0.0742709	0.145497
ENSG00000134668	SPOCD1	0.27004	0.292608	0.142845	0.314615	0.169056	0.130157	0.31113	0.502316	0.505499	0.478989	0.334182	0.189376	0	0.0145032
ENSG00000179304	FAM156B	0.532353	0.492549	0.144557	0.075074	0.00559141	0	0.181678	0.244635	0.213804	0.314779	0.155232	0.109131	0.106187	0.28414
ENSG00000105855	ITGB8	0.177776	0.638484	0.191925	0.461474	0	0.082702	0.165404	0.308368	0.657859	0.32783	0.105232	0.144606	0.162192	0.532109
ENSG00000226752	RP11-27I1.2	0.475926	0.411762	0.347599	0	0.240801	0.102773	0.251922	0.152447	0.232155	0.62678	0.309194	0.235248	0.161302	0.15148
ENSG00000254101	RP11-30J20.1	0.555395	0.353669	0.437939	0.274611	0.111284	0.106118	0.399758	0.577344	0.520465	0	0.322136	0.255561	0.188986	0.185911
ENSG00000105339	DENND3	0.565854	0.467442	0.36903	0.187819	0.0066939	0	0.155247	0.369892	0.141274	0.413123	0.0133722	0.472232	0.0622888	0.21566
ENSG00000135842	FAM129A	0.603719	0.350237	0.254488	0.570251	0.0880424	0.14973	0.189373	0.411614	0.360341	0.380809	0.114093	0.252206	0	0.127244
ENSG00000189060	H1F0	0	0.353433	0.309639	0.233353	0.104945	0.0822527	0.0669984	0.644688	0.846868	0.555653	0.417659	0.330121	0.161156	0.299318
ENSG00000014138	POLA2	0.549375	0.311396	0.173112	0.061162	0.145295	0	0.227441	0.475304	0.302742	0.163812	0.109097	0.143861	0.0940253	0.351071
ENSG00000090989	EXOC1	0.642335	0.393446	0.0938761	0.208936	0.323995	0	0.230119	0.629419	0.531957	0.468608	0.351821	0.538948	0.12928	0.144012
ENSG00000188917	TRMT2B	0.482791	0.485065	0.339807	0.199321	0.205809	0.175239	0.132425	0.205618	0.26653	0.284338	0.183186	0.133055	0	0.089534
ENSG00000099326	MZF1	0.559128	0.557669	0.579633	0.321359	0	0.0847224	0.248956	0.585229	0.60423	0.613229	0.480223	0.493129	0.429033	0.633329
ENSG00000125967	NECAB3	0.418484	0.519115	0.256646	0.14076	0.0100715	0.0966833	0.251442	0.377402	0.202526	0.191352	0.130501	0	0.214743	0.242152
ENSG00000182195	LDOC1	0.401595	0.378184	0.2905	0.188084	0	0.184392	0.164684	0.392963	0.278308	0.382516	0.280045	0.181948	0.372754	0.44221
ENSG00000161996	WDR90	0.410275	0.526957	0.328557	0.172452	0.238726	0.200392	0	0.435025	0.21887	0.381398	0.258989	0.0841251	0.204229	0.443799
ENSG00000135968	GCC2	0.445237	0.267083	0.192621	0.220479	0.0123819	0	0.372354	0.114861	0.478717	0.363764	0.248812	0.0850419	0.0319512	0.160164
ENSG00000063854	HAGH	0.428552	0.363819	0.355501	0.347183	0	0.129838	0.202067	0.324259	0.27546	0.554909	0.401876	0.267297	0.445968	0.300277
ENSG00000113269	RNF130	0.618317	0.264365	0.186255	0.210324	0.0866235	0.19948	0.182685	0.16589	0.494646	0.18557	0.113927	0.0569635	0	0.371966
ENSG00000120256	LRP11	0.375192	0.530601	0.314009	0.247681	0.286233	0.197299	0.245968	0.352912	0.390282	0.390282	0.445437	0.445437	0	0.223043
ENSG00000203950	FAM127B	0.549713	0.299873	0.407923	0	0.0398934	0.196245	0.162295	0.329166	0.314766	0.246985	0.228873	0.127673	0.247361	0.249026
ENSG00000140022	STON2	0.486821	0.296216	0.351153	0.303165	0.255178	0	0.219655	0.529516	0.352081	0.312787	0.163348	0.267894	0.301394	0.326274
ENSG00000040341	STAU2	0.536091	0.353909	0.135421	0.194704	0	0.180612	0.151374	0.0849732	0.399846	0.400949	0.124269	0.104139	0.0383291	0.152193
ENSG00000099260	PALMD	0.443649	0.299288	0.34416	0.290791	0	0.0596612	0.0394674	0.360089	0.51651	0.459632	0.539936	0.410685	0.0736421	0.188112
ENSG00000186166	CCDC84	0.247711	0.566697	0.337518	0.305695	0.0119893	0.0957156	0	0.181225	0.351848	0.33222	0.177278	0.331784	0.0274848	0.297976
ENSG00000185946	RNPC3	0.414152	0.295209	0.000839146	0	0.0273573	0.0735656	0.197438	0.459939	0.447285	0.401908	0.273535	0.232239	0.190942	0.432193
ENSG00000144040	SFXN5	0.494684	0.307952	0.121219	0.0606097	0	0.188956	0.0707072	0.581469	0.405254	0.328038	0.157538	0.205659	0.0940907	0.205123
ENSG00000159167	STC1	0.155463	0.504101	0	0.258386	0.0853752	0.126358	0.25538	0.39106	0.432031	0.280865	0.336674	0.146619	0.132729	0.165628
ENSG00000101115	SALL4	0.54176	0.272914	0.336775	0.241759	0.00800543	0	0.0974164	0.158849	0.318429	0.440742	0.148231	0.0363484	0.178213	0.359836
ENSG00000111788	RP11-22B23.1	0.398157	0.335242	0.189053	0.234373	0.0384171	0	0.163534	0.42419	0.466509	0.23992	0.202161	0.278907	0.243268	0.421362
ENSG00000204228	HSD17B8	0.348087	0.352705	0.322463	0.107329	0	0.203204	0.270773	0.316359	0.367827	0.59348	0.341873	0.244934	0.367127	0.0973782
ENSG00000178467	P4HTM	0.574031	0.512324	0.311854	0.314309	0	0.222506	0.12386	0.28156	0.212885	0.413483	0.129424	0.27543	0.32839	0.341569
ENSG00000011198	ABHD5	0.482297	0.538058	0.0864841	0.141443	0.196401	0.0892732	0.292975	0.167818	0.371001	0.339129	0.307258	0	0.191647	0.249001
ENSG00000104957	CCDC130	0.300388	0.321403	0.272364	0.144991	0	0.157442	0.0918992	0.535457	0.229619	0.327264	0.326546	0.162301	0.0142633	0.445365
ENSG00000116761	CTH	0.457877	0.310557	0.163237	0.276018	0.100075	0	0.305232	0.14814	0.469622	0.460095	0.306951	0.0879782	0.0514236	0.0148689
ENSG00000158552	ZFAND2B	0.575744	0.252984	0.111753	0.402386	0	0.0958208	0.413736	0.366376	0.36775	0.545394	0.369718	0.379805	0.173352	0.294884
ENSG00000121940	CLCC1	0.490194	0.334365	0.265664	0.132832	0	0.101338	0.291656	0.294449	0.340574	0.404649	0.164388	0.441526	0.282783	0.2529
ENSG00000185222	WBP5	0.592351	0.300636	0.254397	0.199218	0.158126	0	0.173715	0.239826	0.284089	0.177038	0.227113	0.233142	0.0791568	0.180868
ENSG00000125843	AP5S1	0.568737	0.356975	0.338469	0.094791	0	0.0157768	0.0315535	0.225457	0.352519	0.36254	0.306159	0.221791	0.137422	0.075251
ENSG00000174804	FZD4	0.487003	0.549004	0.33649	0.227197	0.1797	0.202665	0.327339	0.373492	0.500006	0.0149019	0	0.0152662	0.0305324	0.0834308
ENSG00000234147	RP3-460G2.2	0.24571	0.376621	0.341859	0.17396	0	0.141812	0.373971	0.60613	0.374013	0.355998	0.272077	0.28375	0.295422	0.155172
ENSG00000127419	TMEM175	0.631144	0.316194	0.410903	0.233862	0	0.334537	0.622897	0.353357	0.277817	0.320038	0.202896	0.0857544	0.0392113	0.225057
ENSG00000156973	PDE6D	0.579993	0.366918	0.299132	0.244239	0.198216	0.349174	0.210265	0.438237	0.227063	0.33057	0	0.0437508	0.0875015	0.368727
ENSG00000112029	FBXO5	0.476011	0.514131	0.60643	0.665943	0.0651415	0	0.337232	0.508608	0.582845	0.281901	0.225263	0.204371	0.151884	0.593356
ENSG00000160446	ZDHHC12	0.573214	0.338287	0.418869	0.475502	0	0.204825	0.161713	0.491889	0.360372	0.418371	0.226367	0.250724	0.48628	0.388096
ENSG00000116001	TIA1	0.41428	0.27091	0.107508	0.0556887	0	0.0102406	0.194315	0.324639	0.355184	0.284039	0.255678	0.161161	0.143822	0.314595
ENSG00000177051	FBXO46	0.33647	0.303804	0.343461	0.0772378	0.00893076	0	0.143583	0.505434	0.284206	0.353498	0.288177	0.110256	0.3008	0.173063
ENSG00000165434	PGM2L1	0.315576	0.449141	0.231849	0.118334	0.095065	0.0717963	0.18252	0	0.422702	0.573054	0.411262	0.24947	0.194259	0.221283
ENSG00000119640	ACYP1	0.379836	0.361755	0.336138	0.264796	0.111388	0	0.267467	0.534934	0.0777583	0.117354	0.24687	0.240105	0.0827605	0.216736
ENSG00000185219	ZNF445	0.363113	0.309912	0.353327	0	0.116387	0.16967	0.227597	0.425933	0.372579	0.395832	0.239114	0.379946	0.230812	0.450234
ENSG00000039650	PNKP	0.35218	0.435481	0.255526	0	0.0359673	0.233728	0.0857166	0.432873	0.26877	0.376561	0.246035	0.197121	0.313583	0.313795
ENSG00000249115	HAUS5	0.558823	0.347507	0.22704	0.185477	0.0797832	0.114769	0	0.314692	0.344546	0.282465	0.405207	0.202046	0.199646	0.169777
ENSG00000002746	HECW1	0.618024	0.531695	0.0330729	0.176574	0.0311276	0.146502	0.121737	0.364521	0.104182	0.441582	0	0.320948	0.133887	0.203245
ENSG00000160959	LRRC14	0.520861	0.420396	0.196724	0	0.0134178	0.0860839	0.247443	0.420206	0.304692	0.278014	0.370078	0.134691	0.412161	0.416778
ENSG00000168393	DTYMK	0.417441	0.28281	0.255968	0.315568	0.0912764	0.192748	0.330358	0.300778	0.364985	0.439912	0.191966	0	0.241957	0.23597
ENSG00000155287	SLC25A28	0.424919	0.242823	0.385302	0.187904	0.0269049	0.0784331	0.178332	0.543651	0.169089	0.357542	0.113025	0	0.195259	0.153429
ENSG00000124181	PLCG1	0.464407	0.326655	0.126076	0.101508	0.169046	0.251291	0.144298	0.390921	0.317194	0.359043	0.0923058	0.19631	0	0.301426
ENSG00000152242	C18orf25	0.285104	0.570209	0.498043	0.546178	0.15742	0.451434	0.213387	0.387398	0.38295	0.436793	0.249277	0.103547	0	0.22868
ENSG00000139173	TMEM117	0.341573	0.332083	0.313258	0.0976225	0.273988	0	0.0135606	0.334589	0.524333	0.463544	0.153828	0.273631	0.0591342	0.464075
ENSG00000159579	RSPRY1	0.130703	0.335383	0.270302	0.135151	0	0.215518	0.156553	0.277384	0.341358	0.490286	0.0938035	0.0955906	0.0973777	0.31109
ENSG00000130349	C6orf203	0.269883	0.285176	0.318983	0.325269	0.319819	0	0.145338	0.43179	0.513557	0.369766	0.26036	0.150953	0.25459	0.42182
ENSG00000106415	GLCCI1	0.370369	0.579912	0.101379	0.0815216	0.0787366	0	0.0966679	0.414421	0.398767	0.226319	0.154497	0.149387	0.144278	0.0514112
ENSG00000101290	CDS2	0.580712	0.352102	0.270618	0.17222	0	0.267412	0.21706	0.216861	0.366696	0.212581	0.373843	0.193899	0.20285	0.148028
ENSG00000168795	ZBTB5	0.377316	0.426643	0.409603	0.236641	0	0.212882	0.225155	0.237428	0.302202	0.268564	0.280664	0.387248	0.0974556	0.18598
ENSG00000185189	NRBP2	0.680452	0.541747	0.517495	0.305571	0.124816	0.0969062	0	0.175768	0.188295	0.32284	0.288113	0.236868	0.202637	0.166473
ENSG00000112210	RAB23	0.412717	0.589136	0	0.259166	0.101588	0.122096	0.103599	0.322184	0.214889	0.2986	0.314599	0.330599	0.0824467	0.335755
ENSG00000240344	PPIL3	0.552309	0.469459	0.428643	0.531421	0.19208	0.0282965	0.401871	0.453562	0.342662	0.329108	0.329108	0.140537	0.140537	0
ENSG00000164366	CCDC127	0.260802	0.260896	0.398721	0.244237	0.0673341	0.220808	0.161764	0.370057	0.311746	0.246781	0.152309	0.190712	0	0.248393
ENSG00000160298	C21orf58	0.694667	0.101017	0.0555731	0.0082251	0.00411255	0	0.128185	0.503857	0.412204	0.338104	0.303064	0.137233	0.137233	0.0555731
ENSG00000219545	AC006465.3	0.321242	0.369669	0.21461	0.239013	0.198271	0	0.0859407	0.238058	0.496501	0.358276	0.299836	0.254513	0.191663	0.310924
ENSG00000204237	OXLD1	0.473342	0.42604	0.332478	0.176067	0.044821	0	0.239848	0.259926	0.265456	0.239879	0.25071	0.290688	0.447532	0.219993
ENSG00000164074	C4orf29	0.611864	0.336033	0.29045	0.37082	0.203146	0.0911714	0.384175	0.246253	0.36462	0.326356	0	0.264936	0.0522721	0.402847
ENSG00000162869	PPP1R21	0.600095	0.30668	0.255372	0.12214	0.0695703	0	0.221379	0.218666	0.382984	0.274718	0.450439	0.362025	0.0834095	0.169391
ENSG00000167595	C19orf55	0.472248	0.506693	0.258698	0.43844	0	0.338623	0.33173	0.416363	0.378184	0.430949	0.368047	0.461977	0.205989	0.266855
ENSG00000185324	CDK10	0.478936	0.364592	0.344363	0.242086	0	0.0915221	0.135836	0.127084	0.217531	0.291526	0.370089	0.252915	0.0594805	0.15692
ENSG00000204588	AC013268.5	0.450348	0.506582	0.393742	0.184333	0	0.364117	0.398857	0.47805	0.351029	0.371554	0.260218	0.398268	0.526274	0.319611
ENSG00000197150	ABCB8	0.455691	0.147275	0.232746	0.182948	0.0913293	0	0.294972	0.318659	0.150571	0.382071	0.232497	0.168723	0.227322	0.345121
ENSG00000131437	KIF3A	0.699648	0.382258	0.229776	0.519495	0.206401	0.167938	0.201311	0.234684	0.272374	0.25965	0.375509	0.187755	0	0.251274
ENSG00000135469	COQ10A	0.551418	0.645112	0.563709	0.386589	0.222093	0.306329	0.326189	0.270685	0.253737	0.213327	0.172916	0.0864582	0	0.281854
ENSG00000101407	TTI1	0.147753	0.310392	0.237275	0.2777	0	0.124908	0.377554	0.502028	0.0946478	0.410302	0.232759	0.140816	0.191855	0.334568
ENSG00000143126	CELSR2	0.381253	0.105671	0.222171	0.116709	0.0801714	0	0.196327	0.31352	0.20489	0.547434	0.155531	0.16933	0.183129	0.253488
ENSG00000104142	VPS18	0.445868	0.338156	0.218164	0.199729	0	0.237744	0.267336	0.326607	0.247685	0.268565	0.185436	0.166467	0.348103	0.252491
ENSG00000186318	BACE1	0.413543	0.567443	0.229546	0	0.164783	0.0719322	0.218716	0.259327	0.109651	0.517924	0.304096	0.0902673	0.312168	0.165339
ENSG00000144909	OSBPL11	0.475629	0.345952	0.137894	0	0.264245	0.140908	0.31458	0.384194	0.47397	0.270755	0.115289	0.147332	0.109975	0.460117
ENSG00000132436	FIGNL1	0.482706	0.178078	0.134886	0.155945	0.134121	0	0.243343	0.150925	0.521346	0.298368	0.130043	0.167862	0.0442717	0.121907
ENSG00000134262	AP4B1	0.524136	0.377168	0.341913	0.326686	0.299302	0.30903	0.309079	0.329424	0.460392	0.35492	0.249447	0.523001	0	0.411028
ENSG00000102218	RP2	0.234437	0.520691	0.40321	0.296565	0.196104	0.259924	0.333777	0.183997	0.512579	0.181685	0.164906	0.21233	0	0.258868
ENSG00000112312	GMNN	0.453818	0.30516	0.12375	0.337949	0.173645	0.0790502	0.181046	0.368125	0.397192	0.250243	0.219206	0.349848	0	0.363197
ENSG00000140718	FTO	0.402062	0.274812	0.241176	0	0.06337	0.105401	0.077671	0.261171	0.404835	0.298609	0.212847	0.250066	0.198443	0.296808
ENSG00000174483	BBS1	0.350922	0.355264	0.262046	0.131023	0	0.286831	0.379942	0.342731	0.389894	0.303863	0.239028	0.174193	0.309766	0.373174
ENSG00000213551	DNAJC9	0.567666	0.44535	0.150476	0.122177	0.146372	0.163104	0.510955	0.187686	0.290607	0.237521	0.231991	0.0729927	0	0.263551
ENSG00000104946	TBC1D17	0.471288	0.416494	0.209659	0.230888	0	0.129	0.0706164	0.149957	0.404052	0.430984	0.491555	0.229659	0.168242	0.145609
ENSG00000143614	GATAD2B	0.299292	0.354777	0.362057	0.314546	0.176892	0	0.124133	0.263595	0.344401	0.436892	0.234959	0.255365	0.108703	0.108219
ENSG00000260121	RP5-1142A6.9	0.295647	0.591527	0.463862	0.215399	0.1077	0	0.290027	0.281061	0.229434	0.224176	0.182034	0.192907	0.15702	0.0694162
ENSG00000259328	RP11-152F13.7	0.415948	0.165283	0.266581	0.296503	0.139015	0	0.242645	0.289312	0.460068	0.486842	0.287217	0.365982	0.229951	0.129723
ENSG00000138018	EPT1	0.115425	0.409399	0.421636	0.241806	0.0152276	0.0942953	0.173363	0.209712	0.394497	0.200202	0.1	0.200697	0	0.288493
ENSG00000185591	SP1	0.326459	0.215616	0.217219	0.086717	0.0470267	0	0.0539217	0.5588	0.495799	0.290688	0.0648657	0.050616	0.0899708	0.235838
ENSG00000112851	ERBB2IP	0.209607	0.521619	0.260303	0.130152	0	0.126428	0.207539	0.21474	0.403196	0.24188	0.320774	0.399668	5.23337e-05	0.190093
ENSG00000100422	CERK	0.451134	0.553906	0.33573	0.338712	0.194221	0.302255	0.308851	0.499221	0.191604	0.24363	0	0.124487	0.279729	0.249672
ENSG00000179979	CRIPAK	0.343989	0.357966	0.266507	0.0578989	0.0219128	0.215512	0	0.337492	0.289071	0.576835	0.0365717	0.145365	0.171382	0.178541
ENSG00000175772	AC112229.7	0.434691	0.483427	0.429472	0.199701	0	0.372289	0.383613	0.416711	0.341767	0.323032	0.247808	0.324776	0.50138	0.285544
ENSG00000129158	SERGEF	0.502395	0.481492	0.102688	0.0684057	0.0341239	0	0.244826	0.34052	0.137576	0.292094	0.183185	0.191059	0.288759	0.386459
ENSG00000197217	ENTPD4	0.451709	0.342503	0.316625	0.31788	0.372578	0.196045	0.299554	0.455232	0.294086	0.371682	0.172343	0.355687	0	0.158313
ENSG00000167272	POP5	0.455277	0.256393	0.332274	0.305102	0	0.270653	0.347268	0.26871	0.361927	0.20452	0.270188	0.183694	0.179318	0.404394
ENSG00000104886	PLEKHJ1	0.403122	0.0973357	0.141632	0.178838	0	0.0898038	0.181789	0.47766	0.318857	0.327926	0.239314	0.30002	0.245482	0.207059
ENSG00000130830	MPP1	0.503276	0.230996	0.0686127	0.237325	0.0761181	0.0521626	0.187218	0.201602	0.0974518	0.472716	0.242358	0.121179	0	0.150197
ENSG00000205275	RP13-608F4.4	0.404143	0.449544	0.618916	0.473185	0	0.170568	0.325841	0.481114	0.635813	0.473113	0.357755	0.523652	0.395131	0.234738
ENSG00000137040	RANBP6	0.464302	0.460944	0.129065	0.30684	0.213368	0.105944	0.205704	0.325337	0.318535	0.241679	0.113731	0.284583	0	0.164048
ENSG00000248092	RP11-159F24.1	0.567634	0.264579	0.326349	0.133184	0.12246	0	0.209707	0.419413	0.206978	0.34983	0.2378	0.459336	0.264612	0.456654
ENSG00000146733	PSPH	0.349577	0.269185	0.20994	0.176557	0.0633845	0	0.291978	0.376442	0.326254	0.316741	0.0690858	0.24917	0.195435	0.215892
ENSG00000164251	F2RL1	0.236386	0.528024	0.262067	0.425123	0.187175	0.0636657	0.0953396	0.313294	0.387484	0.337701	0.14971	0.293399	0	0.366484
ENSG00000162341	TPCN2	0.137664	0.308388	0.32017	0.164959	0	0.420509	0.220401	0.45028	0.29753	0.48058	0.172744	0.213836	0.254929	0.236892
ENSG00000087510	TFAP2C	0.310024	0.543592	0.537048	0.537447	0.289845	0.224999	0.377056	0.264131	0.556241	0.228092	0.261372	0.130686	0	0.305607
ENSG00000072195	SPEG	0.665957	0.464068	0.348033	0.174016	0	0.251762	0.206563	0.360398	0.271358	0.331285	0.271185	0.466034	0.603118	0.43169
ENSG00000151498	ACAD8	0.512842	0.26353	0.128054	0.138685	0.114344	0.0786527	0	0.108272	0.189261	0.478573	0.240399	0.174831	0.0864855	0.235118
ENSG00000188846	RPL14	0.567609	0.470806	0.323542	0.169673	0.277185	0.274064	0.328906	0.363475	0.430288	0.380793	0.133603	0.524155	0.138241	0
ENSG00000152669	CCNO	0.421267	0.412738	0.328029	0.0829038	0.109403	0	0.0432408	0.482173	0.0570282	0.292374	0.265178	0.232223	0.199268	0.182369
ENSG00000223459	FAM115B	0.387129	0.284386	0.156305	0	0.0825955	0.183509	0.252916	0.43482	0.468114	0.186006	0.0529032	0.292775	0.0319182	0.205196
ENSG00000233984	RPSAP14	0.228335	0.183176	0.340654	0	0.0237314	0.163794	0.224842	0.480565	0.302389	0.209053	0.243667	0.27828	0.145205	0.355973
ENSG00000054965	FAM168A	0.42531	0.284517	0.352911	0.170948	0.179611	0.366067	0	0.436494	0.389178	0.465122	0.395136	0.205512	0.360985	0.320008
ENSG00000168496	FEN1	0.428437	0.348419	0.108195	0.100252	0	0.157558	0.228744	0.466662	0.380102	0.123729	0.053085	0.0892143	0.182718	0.395421
ENSG00000124299	PEPD	0.336764	0.301054	0.318912	0.178713	0.107825	0.243643	0.264208	0.388035	0.25099	0.262645	0.120093	0	0.174788	0.223915
ENSG00000119986	AVPI1	0.303478	0.451849	0.356579	0.0843488	0	0.194149	0.201691	0.30941	0.325866	0.297583	0.113981	0.279139	0.268506	0.198667
ENSG00000070159	PTPN3	0.527348	0.305415	0.452117	0.299698	0.0476998	0.0669966	0.18908	0.278402	0.081467	0.0884553	0.25094	0.120874	0	0.185231
ENSG00000176208	ATAD5	0.380874	0.468794	0.103992	0.32714	0.0300088	0.0693021	0.211768	0.314077	0.523688	0	0.159248	0.266038	0.156885	0.423699
ENSG00000078246	TULP3	0.504306	0.131225	0.0648896	0.0648896	0.173228	0.173228	0.28736	0.427121	0.151648	0.534338	0.181125	0.154631	0	0.11658
ENSG00000096093	EFHC1	0.531104	0.26831	0.381884	0.435287	0.000533264	0	0.081296	0.162592	0.48856	0.257558	0.17182	0.309454	0.110147	0.337916
ENSG00000137414	FAM8A1	0.542441	0.662595	0.270361	0.38437	0.280094	0.144382	0.349922	0.326848	0.161207	0	0.243518	0.248996	0.202102	0.289503
ENSG00000064115	TM7SF3	0.302361	0.29443	0.286499	0.218599	0	0.413661	0.217696	0.422092	0.232137	0.222131	0.140757	0.151541	0.00989934	0.359117
ENSG00000171425	ZNF581	0.452426	0.328635	0.291855	0.206491	0.0830669	0.0789464	0.350321	0.184305	0	0.249753	0.237795	0.153408	0.191679	0.245916
ENSG00000230650	AC112229.1	0.508609	0.560615	0.41953	0.179382	0.0670849	0.148809	0	0.249015	0.314734	0.413614	0.527143	0.40987	0.292598	0.222564
ENSG00000250273	PSMC1P5	0.313271	0.410383	0.113447	0.2811	0.244895	0.327633	0.383435	0.406446	0.459315	0.459315	0.170525	0.170525	0	0.0567234
ENSG00000105928	DFNA5	0.482476	0.425089	0.459665	0	0.192991	0.195283	0.0648272	0.394966	0.197616	0.433801	0.333434	0.233067	0.143715	0.138543
ENSG00000180346	TIGD2	0.307022	0.411898	0.359242	0.072302	0	0.00549177	0.231445	0.197963	0.388106	0.190389	0.326158	0.461928	0.0698098	0.290713
ENSG00000172123	SLFN12	0.38085	0.571569	0.25331	0.532664	0.0740468	0.183761	0.0724472	0.353944	0.361257	0.150397	0.257846	0.386216	0	0.268726
ENSG00000011132	APBA3	0.36611	0.363009	0.21344	0.197419	0.0719492	0.204915	0	0.358165	0.0205342	0.386116	0.162567	0.148092	0.133616	0.271059
ENSG00000074755	ZZEF1	0.472505	0.158602	0.219819	0	0.165926	0.315771	0.276959	0.431087	0.39206	0.237601	0.246267	0.248551	0.153201	0.277758
ENSG00000213468	RP11-453F18__B.1	0.405034	0.277047	0.318801	0.0764455	0.0718448	0.0698694	0	0.244067	0.554366	0.349069	0.20752	0.417562	0.182002	0.45565
ENSG00000253816	RP11-1415C14.3	0.39842	0.274832	0.151244	0.0209952	0	0.204504	0.210463	0.435402	0.484908	0.401493	0.396125	0.359344	0.322564	0.320659
ENSG00000079432	CIC	0.354706	0.111723	0.352822	0.176411	0	0.323605	0.211363	0.489212	0.28359	0.156497	0.237171	0.046904	0.197391	0.319459
ENSG00000138346	DNA2	0.602019	0.308364	0.0712995	0.0494768	0.0726463	0.0349191	0.185948	0.336977	0.203271	0.230854	0.0892039	0.201994	0	0.235098
ENSG00000090581	GNPTG	0.485119	0.343257	0.229709	0.209747	0.327397	0.120258	0.252182	0.462231	0.395679	0.424947	0.467225	0	0.53588	0.356244
ENSG00000132109	TRIM21	0.395975	0.559275	0.258392	0.310653	0.205608	0.0236331	0.0271698	0.25757	0.16938	0.256129	0.162149	0.184676	0	0.262739
ENSG00000173065	FAM222B	0.51846	0.597528	0.338657	0.427736	0.17128	0.265464	0.224966	0.53481	0.24265	0.197147	0.151645	0	0.439391	0.238695
ENSG00000171320	ESCO2	0.508277	0.252849	0.211886	0.233134	0.260244	0.0749941	0.0829028	0.211004	0.423458	0.445568	0.344261	0.327675	0	0.477843
ENSG00000011105	TSPAN9	0.426164	0.184725	0.210345	0.432363	0.101001	0.121986	0.195373	0.26876	0.396237	0.437651	0.349732	0	0.163797	0.384626
ENSG00000144827	ABHD10	0.369506	0.477499	0.382444	0.514569	0.111785	0.0246542	0.145232	0.251129	0.493261	0.147335	0.13914	0.314519	0	0.35869
ENSG00000184887	BTBD6	0.363843	0.473777	0.324402	0.281907	0.0709611	0.237571	0.199771	0.285618	0.222044	0.20752	0	0.0512094	0.148193	0.276004
ENSG00000120071	KANSL1	0.203632	0.305329	0.320878	0.296393	0	0.0863977	0.36642	0.372627	0.28881	0.318603	0.268131	0.282607	0.241039	0.379064
ENSG00000119138	KLF9	0.608324	0	0.261141	0.299913	0.0123425	0.124118	0.225549	0.186333	0.316399	0.239191	0.155833	0.191253	0.0687178	0.140998
ENSG00000205583	STAG3L1	0.363816	0.191109	0.316045	0	0.00496824	0.0312679	0.179535	0.333237	0.364717	0.395563	0.171901	0.170709	0.24361	0.121921
ENSG00000128191	DGCR8	0.242307	0.339214	0.278093	0	0.102808	0.0603917	0.194812	0.335861	0.443488	0.485734	0.0870941	0.00231994	0.1454	0.0362006
ENSG00000197296	FITM2	0.381902	0.506991	0.351301	0.432217	0	0.126009	0.231649	0.131341	0.310365	0.256179	0.215015	0.334402	0.304404	0.327852
ENSG00000106144	CASP2	0.526878	0.438583	0.335628	0.109699	0.0580135	0.153717	0.39624	0.442847	0.21144	0	0.315706	0.312098	0.327652	0.255297
ENSG00000119760	SUPT7L	0.349625	0.421141	0.313373	0.202511	0.053015	0.00677166	0.0630215	0.249251	0.43653	0.121037	0.0658471	0.234633	0	0.120288
ENSG00000008853	RHOBTB2	0.4828	0.269524	0.303291	0.305454	0	0.110695	0.149313	0.30599	0.16986	0.105702	0.140801	0.14634	0.190318	0.312554
ENSG00000168071	CCDC88B	0.594025	0.363256	0.31152	0.148576	0.109648	0.0435156	0.311992	0.159158	0.268754	0.181196	0.0664989	0.167518	0.0930004	0
ENSG00000126368	NR1D1	0.397871	0.584756	0.471508	0.145727	0	0.136103	0.240237	0.347939	0.133862	0.355206	0.398026	0.315795	0.233563	0.00333969
ENSG00000165806	CASP7	0.404083	0.161279	0.340601	0.163466	0.277287	0.223233	0.410934	0.274247	0.351869	0.341806	0.266145	0.190485	0	0.182351
ENSG00000101413	RPRD1B	0.395264	0.51404	0.231736	0.298548	0.170055	0.223828	0.187738	0.353139	0.479165	0.0158888	0.05874	0.238318	0	0.454192
ENSG00000129521	EGLN3	0.454148	0.541238	0.417568	0.437404	0	0.0862667	0.477293	0.120331	0.410571	0.231537	0.300087	0.418695	0.0802192	0.362068
ENSG00000174371	EXO1	0.616331	0.394685	0.271381	0.215619	0.0756529	0.0709379	0.231926	0.580397	0.583983	0.204547	0.0214473	0.0852954	0	0.504639
ENSG00000163918	RFC4	0.550401	0.234989	0.114153	0	0.149955	0.0866182	0.355023	0.497093	0.548033	0.253666	0.221448	0.354013	0.0907443	0.264353
ENSG00000152137	HSPB8	0.585857	0.517514	0.399429	0.0543874	0	0.0100663	0.186728	0.223941	0.365458	0.159982	0.166322	0.255192	0.26597	0.182068
ENSG00000115687	PASK	0.342819	0.165124	0.0342974	0.0816909	0	0.00453737	0.2293	0.454063	0.596694	0.280082	0.304699	0.329317	0.114838	0.376441
ENSG00000134222	PSRC1	0.0442669	0.169234	0.620315	0.783438	0.242479	0.120013	0	0.165844	0.483739	0.753867	0.503689	0.332631	0.105353	0.118191
ENSG00000101447	FAM83D	0.000241436	0.184593	0.560245	0.78256	0.386956	0.167245	0	0.0701589	0.439032	0.506121	0.465523	0.320731	0.0716978	0.066936
ENSG00000123485	HJURP	0.0688226	0.190313	0.703506	0.74647	0.0564837	0.00494873	0.0215436	0.110521	0.398131	0.456037	0.270027	0.147365	0	0.173644
ENSG00000215784	FAM72D	0.174526	0.247959	0.442867	0.738727	0.161024	0.153866	0	0.130777	0.647519	0.708309	0.681045	0.493049	0.146444	0.234016
ENSG00000214357	NEURL1B	0	0.030457	0.449613	0.793678	0.353061	0.124874	0.0664896	0.00810502	0.418102	0.745354	0.399833	0.458439	0.0407491	0.245181
ENSG00000105325	FZR1	0.237392	0.0898455	0.389967	0.568993	0.147048	0.17416	0	0.190468	0.218967	0.538234	0.479583	0.192135	0.133631	0.12197
ENSG00000080986	NDC80	0.157755	0.18074	0.384609	0.654626	0.469508	0.210142	0.119956	0.106707	0.410981	0.651832	0.723667	0.569283	0	0.247653
ENSG00000161692	DBF4B	0.158591	0.16029	0.468066	0.608372	0.182972	0.109323	0	0.083973	0.321171	0.338875	0.430001	0.355821	0.108598	0.0230159
ENSG00000149503	INCENP	0.143768	0.203697	0.358693	0.465148	0.238194	0.0758253	0	0.0412115	0.480521	0.643739	0.509989	0.374099	0.0236847	0.139869
ENSG00000184897	H1FX	0	0.141422	0.280481	0.325035	0.132861	0.118262	0.0153161	0.249726	0.311273	0.555714	0.508311	0.286359	0.309017	0.228195
ENSG00000120334	CENPL	0.231458	0.290673	0.327351	0.532249	0.196772	0.0730493	0	0.22787	0.412605	0.565178	0.440566	0.246401	0.0897772	0.443927
ENSG00000092140	G2E3	0.0665975	0.267275	0.354101	0.485712	0.176067	0.260652	0	0.0970581	0.374669	0.516938	0.516469	0.551126	0.0325513	0.289594
ENSG00000237649	KIFC1	0.0597941	0.227302	0.394574	0.552125	0.195131	0.0052784	0.00756605	0.317947	0.44331	0.506615	0.364118	0.25819	0	0.0566859
ENSG00000006634	DBF4	0.0715007	0.172956	0.245088	0.570395	0.0618728	0.0932453	0.0400582	0	0.163021	0.347737	0.38049	0.23499	0.0559341	0.186488
ENSG00000197056	ZMYM1	0.148214	0.0690628	0.327795	0.590911	0.175928	0.348752	0	0.0446308	0.255672	0.545576	0.497045	0.412723	0.227365	0.244659
ENSG00000183856	IQGAP3	0.207681	0.253736	0.263545	0.452527	0.182704	0.135604	0.0682944	0.0363186	0.311409	0.540602	0.489237	0.296329	0.0524211	0
ENSG00000186185	KIF18B	0.199345	0.493635	0.624343	0.641986	0.304859	0.1365	0	0.385453	0.596537	0.590735	0.499569	0.243229	0.146384	0.22543
ENSG00000178999	AURKB	0.2383	0.420269	0.599143	0.613672	0.298857	0.267432	0	0.271448	0.558058	0.529562	0.586784	0.358116	0.0926924	0.273574
ENSG00000161800	RACGAP1	0	0.202113	0.336252	0.405511	0.295649	0.356156	0.0365701	0.0982488	0.346252	0.543566	0.559605	0.240847	0.0315304	0.0131454
ENSG00000187951	ARHGAP11B	0	0.408466	0.643338	0.654934	0.245264	0.312281	0.00607589	0.156667	0.639611	0.662116	0.562844	0.471228	0.167767	0.110329
ENSG00000168502	SOGA2	0	0.164908	0.400535	0.508334	0.117794	0.113471	0.0814041	0.137338	0.205636	0.378978	0.24659	0.117158	0.0326053	0.0381336
ENSG00000204388	HSPA1B	0.0258453	0	0.30966	0.533623	0.528889	0.268672	0.0360765	0.113276	0.369063	0.573569	0.652298	0.311489	0.132502	0.0876158
ENSG00000198846	TOX	0	0.268765	0.644414	0.607392	0.223702	0.167521	0.144371	0.377931	0.333943	0.328732	0.233983	0.172912	0.122579	0.322201
ENSG00000188483	IER5L	0.0397088	0.226538	0.390973	0.324694	0.16307	0	0.0266995	0.0192687	0.260161	0.43075	0.582937	0.270762	0.326476	0.426142
ENSG00000162599	NFIA	0	0.0761796	0.414766	0.616664	0.604331	0.304114	0.205858	0.187561	0.317235	0.553214	0.519345	0.22971	0.262062	0.211997
ENSG00000185262	FAM100B	0.0113696	0.0189156	0.40523	0.663203	0.0772408	0.233133	0	0.0748253	0.0737818	0.329772	0.362211	0.183017	0.00382366	0.204527
ENSG00000140451	PIF1	0.211488	0.307776	0.839189	0.884761	0.342264	0.20972	0.10486	0	0.445254	0.888975	0.633779	0.296722	0.115199	0.0642566
ENSG00000136504	KAT7	0.0484025	0.229005	0.168241	0.410964	0	0.0481339	0.171606	0.187376	0.190046	0.452999	0.520706	0.235187	0.0898672	0.12136
ENSG00000075223	SEMA3C	0.0747417	0.240331	0.293148	0.583024	0.243872	0.146668	0.0772485	0.0917665	0.379323	0.356871	0.154824	0.317121	0	0.216609
ENSG00000157077	ZFYVE9	0.0576245	0.13733	0.385605	0.5629	0.390802	0.222963	0.131913	0	0.253726	0.358367	0.202155	0.268211	0.0595045	0.222555
ENSG00000172493	AFF1	0.0308083	0	0.379135	0.239282	0.0853291	0.273166	0.0506859	0.107796	0.34723	0.505571	0.471371	0.411342	0.06933	0.224047
ENSG00000128510	CPA4	0.326983	0.449858	0.57565	0.621008	0.216538	0.0937761	0.0755429	0.189118	0.20678	0.312734	0.204319	0.214504	0	0.164201
ENSG00000172728	FUT10	0	0.0679194	0.40524	0.419445	0.112299	0.14692	0.206692	0.197886	0.346929	0.35871	0.511496	0.346876	0.182257	0.398375
ENSG00000170312	CDK1	0.193321	0.386264	0.190466	0.753549	0.350118	0	0.0875951	0.185446	0.329088	0.328843	0.483015	0.16031	0.134858	0.287644
ENSG00000149639	SOGA1	0.204048	0	0.401026	0.537224	0.255783	0.175707	0.0292681	0.0870106	0.0674129	0.532454	0.492719	0.240485	0.25727	0.0648883
ENSG00000163486	SRGAP2	0.0483989	0.0966906	0.226878	0.453092	0.0997773	0.0363387	0.0694415	0.267856	0.496387	0.373445	0.41796	0.296592	0	0.215039
ENSG00000204389	HSPA1A	0.0521935	0	0.35373	0.477452	0.547264	0.320682	0.0345532	0.110906	0.376991	0.588537	0.615179	0.317671	0.12976	0.0541554
ENSG00000204899	MZT1	0.072614	0.205796	0.158307	0.661456	0.244402	0.0409899	0.101338	0	0.21845	0.27008	0.38786	0.432691	0.0208081	0.224317
ENSG00000173456	RNF26	0.0684382	0.123956	0.454976	0.425719	0.447792	0.359714	0.0337921	0.0952009	0.32276	0.492726	0.527926	0.292585	0.186368	0
ENSG00000138696	BMPR1B	0	0.0594275	0.451315	0.805416	0.434525	0.258121	0.241819	0.225517	0.349389	0.412921	0.262779	0.236898	0.211017	0.348468
ENSG00000156463	SH3RF2	0	0.264077	0.37828	0.418252	0.062687	0.0484909	0.109671	0.300666	0.315612	0.541363	0.437627	0.442554	0.19356	0.12322
ENSG00000243156	MICAL3	0	0.250004	0.473828	0.707382	0.390486	0.32546	0.181666	0.214894	0.247038	0.294272	0.321689	0.311346	0.229328	0.258847
ENSG00000121621	KIF18A	0.0610949	0.323516	0.243208	0.597511	0.251955	0.0317692	0.0386711	0.0455729	0.382356	0.423064	0.472766	0.409902	0.0117739	0
ENSG00000172954	LCLAT1	0	0.122537	0.442525	0.53525	0.254106	0.250386	0.274869	0.267369	0.251589	0.42178	0.271978	0.122177	0.144876	0.209692
ENSG00000197971	MBP	0.263622	0.452872	0.493876	0.534568	0.120976	0.113699	0.169309	0.257516	0.280023	0.432462	0.432462	0	0	0.189345
ENSG00000075391	RASAL2	0.0275202	0.173562	0.368307	0.427606	0.205955	0.119247	0	0.386971	0.28849	0.295452	0.228194	0.325062	0.113274	0.168191
ENSG00000035499	DEPDC1B	0.00182721	0.0934745	0.124821	0.479845	0.212595	0.325341	0.0977504	0	0.332735	0.670869	0.532062	0.417959	0.0280431	0.099127
ENSG00000162419	GMEB1	0.306402	0.479224	0.468484	0.598611	0.252087	0.190402	0.122219	0.342532	0.282265	0.576457	0.231357	0.313588	0	0.200557
ENSG00000186260	MKL2	0.0930919	0	0.372788	0.35071	0.328633	0.305645	0.0532178	0.0749339	0.357922	0.379728	0.493194	0.262991	0.186184	0.22916
ENSG00000163386	NBPF10	0.0731609	0.256892	0.353912	0.336026	0.171973	0.102315	0.0524825	0.0192633	0.296439	0.419117	0.213076	0.309399	0.071911	0
ENSG00000115977	AAK1	0.0303125	0	0.184101	0.236051	0.174185	0.0804973	0.000770581	0.130453	0.177182	0.461149	0.289565	0.207676	0.0669068	0.217365
ENSG00000143458	GABPB2	0.180271	0.113042	0.347988	0.541402	0.219796	0.247893	0.142144	0	0.349789	0.349789	0.438819	0.438819	0.0176907	0.171957
ENSG00000151458	ANKRD50	0	0.182034	0.108774	0.456217	0.216503	0.131195	0.205048	0.214263	0.402521	0.364838	0.417643	0.305834	0.137741	0.208191
ENSG00000225976	RP11-192N10.2	0.180526	0.36498	0.335759	0.579684	0.225501	0.158727	0.0641163	0	0.0822458	0.316058	0.498235	0.309888	0.147513	0.176427
ENSG00000196369	SRGAP2B	0	0.166035	0.21948	0.269406	0.170999	0.0904876	0.0363696	0.297982	0.389349	0.420107	0.240882	0.251693	0.0970174	0.171144
ENSG00000176124	DLEU1	0.174956	0.219631	0.445058	0.431987	0.0288157	0.0462283	0.0636409	0	0.292719	0.0844863	0.494414	0.195966	0.0470927	0.397252
ENSG00000143093	STRIP1	0.18154	0.11931	0.0811303	0.299109	0.157676	0.137527	0	0.123143	0.286479	0.232701	0.457534	0.278478	0.0756188	0.226885
ENSG00000108423	TUBD1	0.280454	0.415832	0.41651	0.69399	0.18842	0	0.11566	0.0696117	0.402359	0.284938	0.594132	0.472617	0.231519	0.200383
ENSG00000099250	NRP1	0.0981596	0.0880705	0.112345	0.385466	0.0641908	0.0966812	0.139105	0.118529	0.506964	0.479427	0.55294	0.294242	0	0.0721543
ENSG00000124788	ATXN1	0	0.351645	0.197562	0.329077	0.246323	0.197515	0.279914	0.145584	0.375671	0.559165	0.422263	0.267565	0.115155	0.228904
ENSG00000005156	LIG3	0.0893644	0.207363	0.259261	0.594282	0.0611977	0.0663629	0.0331815	0	0.0824048	0.494817	0.323045	0.151273	0.21535	0.391306
ENSG00000109674	NEIL3	0.273112	0.366193	0.350273	0.661878	0.184308	0.0583941	0	0.272198	0.540179	0.438615	0.296884	0.224184	0.134355	0.341466
ENSG00000183963	SMTN	0.188605	0.286283	0.310317	0.700399	0.288341	0.219656	0.17337	0.189803	0.353308	0.452641	0.305365	0.362693	0.00744175	0
ENSG00000140534	TICRR	0.125294	0.237168	0.504896	0.480782	0.100726	0	0.0905786	0.257129	0.624556	0.5303	0.203008	0.0959559	0.124796	0.215348
ENSG00000130164	LDLR	0	0.320631	0.176101	0.243982	0.162054	0.118135	0.0216396	0.0830881	0.309446	0.294242	0.438242	0.242601	0.0469599	0.130396
ENSG00000136485	DCAF7	0.140994	0.126713	0.212954	0.343421	0.19707	0.0663439	0.173244	0.155369	0.196594	0.440598	0.300244	0.291555	0	0.0682558
ENSG00000142731	PLK4	0.217972	0.212648	0.153367	0.490121	0.26889	0.0379524	0	0.157889	0.542563	0.512706	0.342343	0.357767	0.0524557	0.32094
ENSG00000136319	TTC5	0	0.403733	0.443529	0.366601	0.219274	0.0719474	0.0451762	0.363394	0.13733	0.314453	0.491577	0.0579435	0.116573	0.276354
ENSG00000163659	TIPARP	0.0154648	0.308004	0.460064	0.563974	0.235498	0.216204	0.295057	0.120953	0.25936	0.252286	0.246371	0.246059	0	0.058271
ENSG00000165801	ARHGEF40	0.292057	0.202097	0.305018	0.283846	0.15529	0.126063	0.112641	0.396718	0.266305	0.396498	0.431544	0.321655	0	0.21297
ENSG00000139718	SETD1B	0.066749	0.0880468	0.423799	0.276742	0.0101919	0.061103	0	0.176081	0.220902	0.311092	0.30079	0.199384	0.230364	0.199746
ENSG00000101844	ATG4A	0.0732014	0.346199	0.17967	0.223659	0.174803	0.125948	0.0784487	0.0309499	0.20497	0.369496	0.559038	0.297258	0	0.0898351
ENSG00000121716	PILRB	0.240679	0.424054	0.3827	0.373394	0.220367	0	0.0186135	0.18344	0.440626	0.578449	0.306739	0.343386	0.0871692	0.150606
ENSG00000120137	PANK3	0.0547682	0.112883	0.170998	0.462172	0.121056	0.0511088	0.127169	0.0395904	0.391943	0.366536	0.341129	0.0737021	0	0.198054
ENSG00000095564	BTAF1	0.116802	0.112901	0.116616	0.404833	0.0901643	0.0271724	0.0742842	0.121396	0.212741	0.31449	0.438102	0.214829	0	0.0583082
ENSG00000111145	ELK3	0	0.369996	0.241443	0.51687	0.207704	0.254999	0.0511142	0.124712	0.0818356	0.517538	0.173023	0.181427	0.0244612	0.16297
ENSG00000188971	AC114772.1	0.0865344	0.262267	0.070016	0.515066	0.223061	0.128182	0.0632186	0.120255	0.524769	0.368406	0.340065	0.319837	0	0.174691
ENSG00000099219	ERMP1	0	0.125402	0.182155	0.358814	0.112424	0.0660304	0.0518526	0.193494	0.180539	0.225884	0.42185	0.317699	0.248184	0.263395
ENSG00000023516	AKAP11	0.0843124	0.190343	0.22777	0.241072	0.178259	0.0891751	0.0698572	0.127024	0.55636	0.358734	0.355424	0.213682	0	0.142736
ENSG00000123388	HOXC11	0.211664	0.2988	0.522846	0.512819	0	0.0060278	0.145965	0.185042	0.3353	0.400585	0.324466	0.169526	0.237695	0.0892237
ENSG00000104064	GABPB1	0	0.344064	0.418219	0.438288	0.118741	0.32475	0.0921105	0.0532936	0.16494	0.389379	0.227213	0.25797	0.155478	0.252038
ENSG00000154511	FAM69A	0.153338	0	0.305269	0.528085	0.197707	0.183865	0.174846	0.244236	0.253808	0.394173	0.395387	0.344377	0.306676	0.350612
ENSG00000174197	MGA	0	0.222461	0.316359	0.308613	0.149924	0.0503536	0.0985673	0.0577848	0.237395	0.469296	0.211857	0.203577	0.191589	0.0859358
ENSG00000119139	TJP2	0.0361131	0.23952	0.615614	0.457003	0.168424	0.15853	0.138934	0.116193	0.0646034	0.136059	0.151672	0.075836	0	0.307807
ENSG00000122497	NBPF14	0.0993809	0.266802	0.368105	0.289417	0.172028	0.123766	0.0725444	0.0727454	0.338489	0.373867	0.229601	0.300552	0.0907916	0
ENSG00000198865	CCDC152	0.11674	0	0.21202	0.308491	0.230732	0.181865	0.123178	0.146143	0.432869	0.471233	0.402041	0.332848	0.11613	0.164075
ENSG00000156858	PRR14	0.264418	0.154325	0.27714	0.371781	0.0527925	0	0.164219	0.229785	0.304427	0.505499	0.34596	0.152385	0.202829	0.285422
ENSG00000188827	SLX4	0.206977	0.0908276	0.363484	0.283492	0.144635	0	0.0813806	0.271901	0.33862	0.353428	0.430808	0.196138	0.117987	0.0588742
ENSG00000095015	MAP3K1	0.0749949	0.306871	0.278995	0.580376	0.211635	0.195696	0.285148	0.180735	0.366361	0.409223	0.180038	0.131663	0	0.336666
ENSG00000184661	CDCA2	0.0273352	0.258167	0.39603	0.285342	0.054945	0.0365657	0	0.167791	0.582571	0.434325	0.379539	0.169902	0.0127082	0.0935824
ENSG00000181467	RAP2B	0.104551	0.30029	0.24608	0.526627	0.0443935	0	0.0958399	0.156869	0.283921	0.22175	0.280107	0.221538	0.202585	0.314354
ENSG00000064393	HIPK2	0	0.201094	0.513648	0.352058	0.345479	0.284038	0.124899	0.310638	0.223972	0.414737	0.276214	0.199504	0.261373	0.278897
ENSG00000166483	WEE1	0	0.143036	0.30337	0.667928	0.317026	0.197672	0.203343	0.0920728	0.519022	0.442235	0.32594	0.46405	0.175636	0.156751
ENSG00000103241	FOXF1	0.239204	0.214802	0.314719	0.462186	0.366674	0.108066	0.0697182	0	0.361396	0.353627	0.425782	0.348922	0.140693	0.125404
ENSG00000177426	TGIF1	0	0.482184	0.511207	0.518974	0.0328998	0.241578	0.222874	0.175408	0.47327	0.294799	0.37175	0.242342	0.144316	0.264495
ENSG00000145725	PPIP5K2	0.177257	0.266593	0.111247	0.377898	0.189791	0.241053	0.0624156	0	0.185403	0.530529	0.468657	0.277311	0.00315966	0.0216385
ENSG00000077380	DYNC1I2	0.102316	0.203915	0.0902568	0.399153	0.259977	0.0804612	0.0659876	0	0.241883	0.321188	0.270265	0.315128	0.0342804	0.193422
ENSG00000164221	CCDC112	0.381921	0.354601	0.211721	0.530492	0.195671	0.0739164	0.0551135	0.0363106	0.307603	0.439541	0.571478	0.547695	0	0.102121
ENSG00000119977	TCTN3	0.080378	0.122286	0.346554	0.237832	0.135767	0.0816976	0.111769	0.216469	0.214507	0.33293	0.202949	0.158496	0	0.116938
ENSG00000229419	RALGAPA1P	0.189456	0.33334	0.351503	0.312889	0.283492	0.145745	0.00388757	0.184908	0.272548	0.425469	0.302082	0.505965	0	0.234844
ENSG00000170921	TANC2	0	0.101567	0.474787	0.707083	0.403489	0.218049	0.271959	0.440242	0.438657	0.596677	0.34501	0.369619	0.399871	0.264139
ENSG00000253981	ALG1L13P	0.214215	0.630807	0.570039	0.571947	0.163547	0.120823	0.177309	0.231787	0.20412	0.235589	0.274001	0.137001	0	0.234339
ENSG00000162825	RP3-377D14.1	0.0751463	0.168173	0.345566	0.324666	0.128712	0.101174	0.0669328	0.0517775	0.225533	0.275598	0.149545	0.208323	0.0304522	0
ENSG00000101670	LIPG	0.0802188	0.542339	0.273099	0.681549	0.429507	0.269152	0.169552	0.238822	0.37561	0.687205	0.302651	0.286121	0	0.169734
ENSG00000120549	KIAA1217	0.42072	0.361009	0.469738	0.32389	0.178042	0.0536205	0	0.162442	0.266384	0.486092	0.432931	0.3068	0.375275	0.377601
ENSG00000113391	FAM172A	0.257832	0.165992	0.199442	0.444596	0.160156	0.119789	0	0.139899	0.389598	0.217471	0.263712	0.331675	0.113728	0.278749
ENSG00000145439	CBR4	0.241735	0.122475	0.102792	0.33495	0.119856	0.164431	0.10263	0.160053	0.265377	0.100987	0.508927	0.262072	0	0.301249
ENSG00000121152	NCAPH	0.240306	0.157647	0.314582	0.245592	0.304595	0.18415	0	0.139115	0.53081	0.35277	0.523498	0.400193	0.100034	0.250471
ENSG00000214114	MYCBP	0.154048	0.208012	0.109292	0.460671	0.2096	0	0.113917	0.216581	0.146017	0.388164	0.375424	0.293272	0.000138482	0.445087
ENSG00000162604	TM2D1	0.0982777	0.111849	0.0848095	0.354264	0.0349623	0.0174811	0	0.0740597	0.085334	0.393297	0.510584	0.121301	0.0847063	0.233646
ENSG00000147408	CSGALNACT1	0.0713026	0.130772	0.418035	0.569052	0.496131	0.26341	0.111745	0	0.202832	0.369598	0.294849	0.0752122	0.148302	0.202594
ENSG00000150527	CTAGE5	0.248461	0.228515	0.0731923	0.457635	0.127445	0.105821	0.093527	0.0812328	0.356297	0.491164	0.377763	0.443883	0	0.120667
ENSG00000159263	SIM2	0	0.199202	0.388737	0.614225	0.167808	0.059931	0.219111	0.125399	0.0900526	0.24675	0.337209	0.0300798	0.231288	0.0982333
ENSG00000165288	BRWD3	0.141118	0.135305	0.230236	0.23777	0.12206	0.0320537	0.00787355	0	0.362464	0.359238	0.368573	0.303748	0.0283688	0.345647
ENSG00000204177	BMS1P1	0	0.10247	0.204941	0.190391	0.133682	0.120571	0.0489365	0.15496	0.355907	0.21824	0.27301	0.124086	0.0495462	0.24247
ENSG00000074657	ZNF532	0	0.262515	0.522464	0.177929	0.324374	0.178658	0.203441	0.227854	0.331641	0.393355	0.308247	0.335859	0.167164	0.19243
ENSG00000196935	SRGAP1	0	0.290538	0.339255	0.562685	0.0716902	0.135163	0.034978	0.237694	0.321816	0.244504	0.0683891	0.0454189	0.0224487	0.281484
ENSG00000044459	CNTLN	0	0.0368911	0.221043	0.554949	0.200722	0.0382898	0.287039	0.256424	0.334839	0.202058	0.298036	0.298478	0.113134	0.280544
ENSG00000093167	LRRFIP2	0.0451199	0.218765	0.396558	0.454936	0.440279	0.144988	0.293238	0.334445	0.222771	0.464351	0.289858	0.24484	0.0304476	0
ENSG00000228532	RP1-241P17.4	0.1219	0.0773183	0.0189674	0.405806	0.175445	0.0428259	0	0.131659	0.219052	0.291076	0.266184	0.258266	0.139584	0.204471
ENSG00000164654	MIOS	0.116894	0.224177	0.282156	0.578483	0.103463	0	0.171472	0.26275	0.130797	0.245487	0.313092	0.41839	0.0456316	0.163894
ENSG00000178074	C2orf69	0.102875	0.265755	0.188714	0.555224	0.100373	0	0.0675507	0.00625392	0.448609	0.226817	0.325394	0.2224	0.110806	0.302272
ENSG00000101871	MID1	0.157378	0.23469	0.295726	0.0955904	0	0.0728529	0.0273983	0.200812	0.336232	0.407353	0.364445	0.349079	0.112629	0.227476
ENSG00000136861	CDK5RAP2	0.0403847	0.0985126	0.31008	0.132806	0.151535	0.11791	0.239746	0.121468	0.324528	0.508581	0.420813	0.396281	0.165797	0
ENSG00000143479	DYRK3	0.216259	0.509511	0.457616	0.553582	0.265284	0.292847	0	0.138577	0.331197	0.216166	0.286608	0.176873	0.0671383	0.211681
ENSG00000170037	CNTROB	0.187535	0.249808	0.352126	0.189834	0.172918	0.223399	0.142694	0	0.302084	0.498254	0.474398	0.443006	0.165498	0.145012
ENSG00000149582	TMEM25	0.228096	0.190511	0.390642	0.586655	0.17873	0.2663	0.195097	0	0.120233	0.240467	0.294091	0.103787	0.0601306	0.192442
ENSG00000132763	MMACHC	0.262337	0.19815	0.371048	0.553805	0.312141	0.244519	0.147102	0.161026	0.166622	0.187836	0.324752	0.128504	0	0.179047
ENSG00000000460	C1orf112	0.340139	0.422671	0.292825	0.382916	0.128429	0	0.224709	0.24144	0.329577	0.463124	0.510641	0.324417	0.06331	0.34428
ENSG00000249859	PVT1	0.0176823	0.228221	0.62241	0.617542	0.235065	0.232783	0.203106	0.0144575	0.0600465	0.308388	0.144167	0.016291	0	0.107746
ENSG00000117153	KLHL12	0.419128	0.421769	0.339029	0.39374	0.185723	0.158949	0.182473	0.197587	0.338694	0.438279	0.440586	0.384891	0	0.200805
ENSG00000147041	SYTL5	0.0326209	0	0.217763	0.431131	0.166326	0.114808	0.230939	0.0784588	0.546703	0.593467	0.386597	0.495927	0.21834	0.222312
ENSG00000146830	GIGYF1	0.0407912	0.266644	0.517585	0.496101	0.336271	0	0.195382	0.265417	0.345939	0.448149	0.220313	0.263172	0.550334	0.28131
ENSG00000114315	HES1	0.116583	0.261403	0.215128	0.732167	0.288357	0.245835	0.218031	0.049663	0.446502	0.408104	0.230082	0.173067	0	0.105448
ENSG00000001461	NIPAL3	0.120334	0.214862	0.337596	0.560812	0.172155	0	0.0138199	0.192631	0.044739	0.184555	0.189064	0.193572	0.097714	0.0622774
ENSG00000110066	SUV420H1	0.00382257	0.294775	0.267454	0.383066	0.223534	0	0.131784	0.0136884	0.144239	0.294015	0.387876	0.341541	0.0990338	0.312722
ENSG00000153339	TRAPPC8	0.302955	0.119478	0	0.584905	0.0817145	0.208532	0.176	0.143467	0.146824	0.453855	0.342412	0.32075	0.133253	0.260707
ENSG00000140853	NLRC5	0.272157	0.279243	0.475263	0.414392	0.287631	0.104736	0	0.105352	0.0305277	0.369107	0.216421	0.35368	0.173406	0.25748
ENSG00000085276	MECOM	0.216722	0.141539	0.195463	0.354004	0.172551	0.0868199	0.118959	0.23433	0.322924	0.318878	0.270361	0.412733	0	0.148567
ENSG00000163346	PBXIP1	0.223835	0.16347	0.11842	0.255723	0.224976	0.158229	0.146409	0	0.182542	0.564232	0.443824	0.275722	0.286852	0.194245
ENSG00000134851	TMEM165	0	0.0798774	0.0725129	0.444702	0.203781	0.142741	0.279081	0.136823	0.26557	0.323238	0.417169	0.378695	0.0960959	0.441663
ENSG00000137831	UACA	0.124516	0.257699	0.334527	0.607491	0.326196	0.188124	0.242805	0	0.186096	0.245855	0.193664	0.21667	0.0726567	0.203592
ENSG00000224882	IKBKGP1	0.167834	0.106993	0.385289	0.398612	0.116565	0.0471714	0	0.125668	0.0912267	0.25639	0.266747	0.127238	0.13782	0.137301
ENSG00000142252	GEMIN7	0.305914	0.180172	0.458789	0.130047	0.214523	0.128811	0.0706566	0.114039	0.336611	0.346946	0.357282	0	0.178268	0.280005
ENSG00000213347	MXD3	0.243905	0.20917	0.174434	0.173276	0	0.025387	0.0621511	0.146999	0.470815	0.721583	0.507882	0.31552	0.123159	0.148797
ENSG00000236933	RP11-439A17.7	0	0.0962825	0.142383	0.472047	0.0833399	0.0277521	0.0103306	0.276067	0.330213	0.436907	0.258928	0.0651937	0.113059	0.0952208
ENSG00000134318	ROCK2	0	0.142134	0.348507	0.580117	0.204307	0.282533	0.220466	0.0294242	0.314482	0.281655	0.166573	0.507158	0.138717	0.252344
ENSG00000131374	TBC1D5	0.227152	0.437707	0.418665	0.365113	0.295944	0.168294	0.0406449	0	0.258915	0.411388	0.56386	0.440124	0.195191	0.432831
ENSG00000129810	SGOL1	0.289563	0.244136	0.132375	0.285059	0.118234	0.0943511	0.0761431	0.254128	0.498861	0.608061	0.430339	0.470128	0	0.293972
ENSG00000198586	TLK1	0	0.123683	0.319286	0.192462	0.176581	0.413198	0.269978	0.066179	0.385544	0.548139	0.344932	0.272045	0.173912	0.221475
ENSG00000135334	AKIRIN2	0.0529536	0.0517689	0.0699681	0.329456	0.229209	0.0859116	0	0.0940296	0.171677	0.457802	0.170658	0.304427	0.125558	0.154941
ENSG00000173210	ABLIM3	0.112157	0.256013	0.440836	0.541418	0.296959	0.316216	0.411883	0.357652	0.367401	0.389163	0.344785	0.355245	0	0.231401
ENSG00000108469	RECQL5	0.529852	0.260655	0.518754	0.436676	0.249819	0.292293	0	0.0930953	0.241157	0.48057	0.240788	0.308886	0.216884	0.199774
ENSG00000227304	RP11-791G16.2	0.275589	0.129582	0.351714	0.43502	0	0.225135	0.198152	0.430363	0.213201	0.436779	0.472328	0.298153	0.123977	0.374854
ENSG00000055917	PUM2	0.0298101	0.20817	0.194689	0.562198	0.196591	0.00584349	0.00292175	0	0.20008	0.215707	0.15536	0.322316	0.0398663	0.0720636
ENSG00000019549	SNAI2	0	0.395793	0.589164	0.648666	0.250592	0.0862671	0.168575	0.308384	0.258414	0.155867	0.0842024	0.0861235	0.0880445	0.0322651
ENSG00000130347	RTN4IP1	0.0398699	0.0331881	0.15891	0.137799	0.327215	0	0.0313365	0.137077	0.242817	0.401509	0.342139	0.179848	0.0175572	0.174433
ENSG00000180818	HOXC10	0.226293	0.230412	0.275761	0.406648	0.188855	0.106432	0.207834	0	0.190243	0.222377	0.384077	0.191225	0.144395	0.180648
ENSG00000165512	ZNF22	0.101569	0	0.14534	0.532434	0.202773	0.101142	0.334576	0.118935	0.354639	0.281232	0.248093	0.333097	0.0771391	0.185596
ENSG00000126216	TUBGCP3	0.201172	0.21341	0.114776	0.379685	0.231091	0.204291	0.0563737	0.11493	0.26572	0.219736	0.22857	0.26527	0	0.30925
ENSG00000180340	FZD2	0.278592	0.0536087	0.542833	0.406954	0.213203	0.0843246	0	0.256719	0.504105	0.439812	0.465354	0.317873	0.561769	0.377969
ENSG00000075945	KIFAP3	0.114618	0.47168	0.233352	0.236396	0.115944	0.0201659	0	0.233155	0.311773	0.454766	0.366094	0.246978	0.127863	0.106116
ENSG00000105662	CRTC1	0.209294	0.256111	0.4309	0.345134	0.182065	0.168377	0	0.235492	0.208154	0.223697	0.259949	0.0674918	0.210812	0.25472
ENSG00000130544	ZNF557	0	0.321606	0.160179	0.3613	0.0436476	0.0724853	0.0841872	0.170159	0.0898633	0.238784	0.444719	0.220732	0.0983889	0.382605
ENSG00000104147	OIP5	0.270162	0.269311	0.266757	0.446215	0.223074	0.127879	0	0.00761976	0.359123	0.301291	0.419892	0.521325	0.116285	0.221156
ENSG00000102580	DNAJC3	0.0201622	0.0952759	0.040514	0.301306	0.37205	0	0.0869591	0.172177	0.330414	0.425979	0.390551	0.394985	0.0664063	0.124657
ENSG00000147421	HMBOX1	0.329478	0.226607	0.471185	0.26026	0.338957	0	0.0264474	0.182087	0.368653	0.428677	0.386404	0.168263	0.205908	0.435432
ENSG00000105443	CYTH2	0.214051	0.359416	0.132417	0.242285	0.0795997	0.0912498	0	0.246987	0.292955	0.495802	0.409414	0.240181	0.167608	0.10367
ENSG00000204138	PHACTR4	0.356537	0.186764	0.31081	0.21098	0.242875	0.154912	0.0492839	0.138167	0.337813	0.332581	0.173284	0.243421	0	0.19013
ENSG00000130695	CEP85	0.201124	0.389856	0.398064	0.443453	0.152114	0.0689566	0.169117	0.20697	0.270871	0.226988	0.215695	0.187758	0	0.0703299
ENSG00000133812	SBF2	0.100489	0.0716213	0.0480779	0.36829	0.313755	0	0.30246	0.121007	0.288782	0.456558	0.428122	0.425624	0.00188658	0.276536
ENSG00000125845	BMP2	0	0.47139	0.39051	0.660438	0.243808	0.1053	0.0678059	0.0122625	0.159626	0.266641	0.0423063	0.145877	0.032208	0.101145
ENSG00000119888	EPCAM	0.235763	0.218171	0.349205	0.46783	0.262327	0.125238	0.156489	0.187739	0.320242	0.688677	0.0622058	0.0311029	0	0.511911
ENSG00000160299	PCNT	0.231926	0.186497	0.0836131	0.22806	0.197337	0.22489	0.166222	0.274702	0.243908	0.314918	0.487083	0.253521	0	0.321746
ENSG00000005810	MYCBP2	0.332998	0.226146	0.175595	0.216805	0.104613	0.132369	0.293237	0	0.273274	0.481192	0.42433	0.24701	0.069691	0.211775
ENSG00000124459	ZNF45	0.0712616	0.385159	0.391469	0.375139	0.306219	0.191011	0.157323	0	0.321206	0.36996	0.378256	0.1027	0.152741	0.128892
ENSG00000171940	ZNF217	0.1672	0.221528	0.119451	0.583055	0	0.00326711	0.181697	0.106564	0.42712	0.173655	0.373918	0.254038	0.051555	0.163731
ENSG00000171456	ASXL1	0	0.385439	0.404621	0.482395	0.33149	0.264424	0.133949	0.24085	0.272978	0.228142	0.319147	0.198602	0.187967	0.136341
ENSG00000134996	OSTF1	0.294563	0.275745	0.166648	0.258701	0.281841	0.0489639	0.0836133	0.203148	0.350078	0.468325	0.385651	0.429238	0	0.271559
ENSG00000198887	SMC5	0.237574	0.228295	0.260846	0.561181	0.174751	0.100114	0.132268	0.164423	0.195704	0.153326	0.113681	0.0568404	0	0.202774
ENSG00000109046	WSB1	0.236533	0.110111	0.151223	0.332592	0.179365	0.00178367	0.0564902	0	0.304259	0.50971	0.18897	0.162532	0.00383514	0.0935505
ENSG00000123643	SLC36A1	0.243381	0.0784136	0.134318	0.452109	0.0611555	0.0870905	0.194633	0.151803	0.176562	0.331662	0.281804	0.231945	0	0.142707
ENSG00000156603	MED19	0	0.0243363	0.107431	0.446242	0.164749	0.149344	0.0844648	0.0675098	0.26612	0.269536	0.191902	0.0911146	0.125533	0.221246
ENSG00000177602	GSG2	0.137998	0.414936	0.408583	0.429852	0.204475	0.0392446	0.2119	0.229142	0.382293	0.249333	0.149728	0.216678	0	0.217711
ENSG00000136002	ARHGEF4	0.0944449	0.272172	0.164402	0.424696	0.168424	0.170331	0.0128247	0.156573	0.11263	0.215373	0.262556	0.102216	0	0.185448
ENSG00000144460	NYAP2	0	0.372225	0.502193	0.45666	0.274037	0.243312	0.299388	0.170078	0.369512	0.328949	0.176052	0.13392	0.141958	0.297609
ENSG00000163697	APBB2	0	0.110063	0.433203	0.509599	0.417601	0.365777	0.187031	0.552337	0.29179	0.546841	0.410554	0.318152	0.283766	0.347556
ENSG00000188610	FAM72B	0.217278	0.0490815	0.345403	0.496577	0.0511961	0.189681	0.169718	0.149756	0.519077	0.547258	0.433912	0.0529881	0.207101	0
ENSG00000148835	TAF5	0.375343	0.226362	0.342815	0.34442	0.0866282	0	0.145698	0.115484	0.333597	0.362012	0.486571	0.358257	0.197622	0.398411
ENSG00000105810	CDK6	0.01999	0.354331	0.605201	0.513293	0.151678	0.224338	0.243887	0.0800415	0.345629	0.18455	0.123075	0	0.126458	0.21814
ENSG00000204397	CARD16	0.103708	0.339821	0.523887	0.47891	0.272527	0.146559	0.169622	0.309241	0.242849	0.198866	0.320322	0.455894	0.0886005	0
ENSG00000146648	EGFR	0	0.26675	0.396122	0.738267	0.386983	0.410475	0.240903	0.22636	0.193842	0.226833	0.195771	0.172378	0.161534	0.25294
ENSG00000147202	DIAPH2	0.306693	0.353681	0.448142	0.58565	0.342403	0.198682	0	0.0710356	0.472351	0.217828	0.254515	0.257106	0.153202	0.256562
ENSG00000105825	TFPI2	0	0.28329	0.222931	0.63695	0.333962	0.271347	0.166418	0.196271	0.174646	0.160124	0.316662	0.0898036	0.068332	0.191683
ENSG00000001084	GCLC	0.349297	0.316519	0.430271	0.231106	0.178048	0.097462	0.0378844	0.166842	0.205627	0.307513	0.501573	0.487122	0.137423	0
ENSG00000109685	WHSC1	0	0.0744489	0.0607331	0.142583	0.140964	0.0392853	0.15005	0.140237	0.211187	0.420486	0.219194	0.26397	0.0584475	0.191946
ENSG00000164379	FOXQ1	0.143805	0.0586355	0.538193	0.523523	0.037425	0.118962	0.340645	0.15642	0.380077	0.406091	0.0658591	0.0901056	0.0832668	0
ENSG00000197912	SPG7	0.183313	0.441038	0.186659	0.396272	0.233933	0.240032	0.0341625	0.097234	0.206088	0.456548	0.161343	0.270042	0	0.283868
ENSG00000132002	DNAJB1	0	0.0072488	0.20826	0.229024	0.391634	0.133402	0.124962	0.276047	0.427036	0.514568	0.383506	0.174058	0.0743016	0.13655
ENSG00000106355	LSM5	0.103403	0.0829268	0.0390486	0.32492	0.134485	0	0.0901418	0.218118	0.205421	0.30737	0.269517	0.352494	0.0883125	0.26706
ENSG00000106665	CLIP2	0.233793	0.397556	0.330715	0.493535	0.435092	0.315992	0	0.302064	0.0777524	0.392098	0.430593	0.250311	0.0700292	0.258081
ENSG00000051825	MPHOSPH9	0.308595	0.180286	0.179017	0.421779	0.0904543	0	0.0467654	0.0935307	0.390658	0.421609	0.348855	0.43419	0.00959773	0.414735
ENSG00000138760	SCARB2	0.227834	0.23449	0.255494	0.395964	0.145111	0.286067	0.132785	0.15594	0.148305	0.330276	0.195677	0.239036	0	0.156055
ENSG00000248323	RP11-213H15.3	0.117048	0.75646	0.463365	0.703802	0.307328	0.229694	0.294505	0.17411	0.207973	0.279134	0.217181	0.236315	0	0.231682
ENSG00000172244	C5orf34	0.247638	0.175427	0.20544	0.329718	0.109728	0.162817	0.103237	0.143591	0.527194	0.474803	0.324775	0.162387	0	0.0464244
ENSG00000156650	KAT6B	0.244882	0.229012	0.641377	0.551092	0.292517	0.340325	0.313143	0.166778	0.425116	0.325606	0.410957	0.377019	0.196938	0
ENSG00000134897	BIVM	0.341485	0.177968	0	0.622269	0.181152	0.0183491	0.153674	0.224013	0.190172	0.278911	0.220659	0.205118	0.0588104	0.160414
ENSG00000135749	PCNXL2	0	0.0859222	0.111639	0.367267	0.165843	0.0126321	0.171493	0.130263	0.199658	0.332858	0.217781	0.416612	0.0234363	0.300691
ENSG00000108448	TRIM16L	0.305946	0.234386	0.571828	0.379831	0.281418	0.131702	0.0857965	0	0.205606	0.157235	0.260552	0.335996	0.153156	0.131197
ENSG00000163602	RYBP	0	0.332916	0.317333	0.465586	0.18375	0.301017	0.180194	0.163809	0.196095	0.130979	0.196092	0.309656	0.0790573	0.200455
ENSG00000184363	PKP3	0	0.252113	0.424089	0.26789	0.176443	0.1629	0.111865	0.210973	0.117853	0.497699	0.0829344	0.235583	0.350788	0.101072
ENSG00000113838	TBCCD1	0.184827	0.117628	0.0504278	0.169558	0	0.128276	0.0912043	0.134297	0.192391	0.508043	0.211424	0.285564	0.0640428	0.276789
ENSG00000112144	ICK	0.199176	0.131732	0.3749	0.413789	0.0251944	0.341295	0.0499492	0.107369	0.223965	0.297107	0.422331	0.393205	0.160687	0
ENSG00000118564	FBXL5	0.207721	0.156933	0.186693	0.286719	0.28512	0	0.167809	0.277	0.164025	0.308947	0.448296	0.360072	0.079461	0.197078
ENSG00000058272	PPP1R12A	0.0802894	0.304678	0	0.410591	0.163166	0.287488	0.151116	0.157392	0.274897	0.295039	0.286531	0.39757	0.0735511	0.264449
ENSG00000107679	PLEKHA1	0.186294	0.372587	0.372112	0.581098	0.183228	0.0212915	0.295783	0.229391	0.168985	0.247725	0.226786	0.389075	0	0.186056
ENSG00000137936	BCAR3	0.0228824	0.351068	0.296066	0.46885	0.518069	0.29184	0.10705	0.231133	0.284138	0.368566	0.271205	0.175622	0	0.165894
ENSG00000100376	FAM118A	0.146433	0.440355	0.149605	0.415886	0.203996	0.196647	0.241738	0	0.181923	0.55033	0.253739	0.315629	0.066979	0.277362
ENSG00000132294	EFR3A	0.226373	0.286417	0.162112	0.227245	0.385734	0.248171	0	0.100821	0.292023	0.509494	0.38986	0.161348	0.155895	0.247207
ENSG00000105722	ERF	0.156601	0.168378	0.25512	0.180514	0.100325	0.29916	0	0.0679651	0.0726615	0.464181	0.354477	0.303494	0.144825	0.198884
ENSG00000145819	ARHGAP26	0	0.167595	0.393393	0.39321	0.558912	0.591678	0.089872	0.430712	0.419707	0.580062	0.459084	0.229156	0.146594	0.267538
ENSG00000165118	C9orf64	0.1654	0.137984	0.262063	0.287726	0.151438	0.0088742	0	0.193955	0.288923	0.333126	0.206561	0.430954	0.00261626	0.0492841
ENSG00000112624	KIAA0240	0.196229	0.248697	0.285333	0.374647	0.179201	0	0.058666	0.120701	0.253189	0.442315	0.18089	0.58935	0.207142	0.180031
ENSG00000123545	NDUFAF4	0.158266	0.148139	0.171184	0.457021	0.215491	0.15558	0.226825	0	0.0343222	0.258886	0.353196	0.144021	0.0747521	0.262656
ENSG00000119844	AFTPH	0.219308	0.31609	0.194251	0.346242	0.222181	0.149325	0.0307588	0	0.216903	0.359508	0.291477	0.428519	0.0784453	0.225639
ENSG00000138162	TACC2	0.223271	0.157525	0.457004	0.345395	0.155309	0.256387	0.0575043	0.117594	0.114311	0.140908	0.363628	0.155239	0.139281	0
ENSG00000125945	ZNF436	0.164846	0.180384	0.41442	0.230026	0.167476	0.202892	0.182978	0.230229	0.297686	0.235786	0.190005	0	0.0122115	0.240425
ENSG00000119771	KLHL29	0.228535	0	0.456226	0.244232	0.155016	0.184177	0.0423949	0.261255	0.162228	0.377341	0.135858	0.102466	0.0582275	0.166228
ENSG00000151012	SLC7A11	0.134665	0.359842	0.339499	0.346541	0.132367	0.0562009	0	0.0904647	0.235135	0.22239	0.0910576	0.335098	0.111563	0.237264
ENSG00000070882	OSBPL3	0.156632	0.220252	0.252348	0.691507	0.413317	0.290181	0.220778	0.484949	0.350678	0.332733	0.456275	0.228137	0	0.0470298
ENSG00000066427	ATXN3	0.0746413	0.144126	0.30603	0.274711	0.403569	0.232947	0.124923	0.109533	0.306225	0.405285	0.386348	0	0.00732285	0.0185959
ENSG00000251562	MALAT1	0.571603	0.57266	0.577778	0.523147	0.194643	0.0847495	0	0.061665	0.326938	0.343786	0.47875	0.487416	0.11129	0.0842395
ENSG00000164347	GFM2	0.155413	0.239339	0.206972	0.389487	0.173966	0.0639574	0.239304	0.0643882	0.268413	0.14238	0.197902	0.287102	0	0.27838
ENSG00000185033	SEMA4B	0.167435	0.0494019	0	0.505744	0.248276	0.1667	0.0476093	0.151357	0.396876	0.388564	0.209992	0.285586	0.203556	0.125079
ENSG00000168813	ZNF507	0.168889	0.192322	0	0.19307	0.073912	0.0697774	0.0291661	0.189229	0.232559	0.440249	0.198383	0.139594	0.0828929	0.244124
ENSG00000119669	IRF2BPL	0.139819	0.470608	0.199252	0.522087	0.0512436	0.085264	0	0.0692387	0.176914	0.185767	0.272731	0.1832	0.0750938	0.245903
ENSG00000166747	AP1G1	0.410828	0.237481	0.344302	0.406806	0.273113	0.268014	0.181393	0.22506	0.412366	0.363402	0.484352	0.471563	0	0.252683
ENSG00000100151	PICK1	0.140289	0.280578	0.55714	0.332381	0.452066	0.281419	0.0366679	0.188469	0.139046	0.409634	0.227721	0.087524	0	0.422822
ENSG00000073614	KDM5A	0.242098	0.168862	0.186635	0.184058	0.266991	0.266368	0.175302	0.181769	0.328515	0.458608	0.388773	0.183148	0	0.0942217
ENSG00000221926	TRIM16	0.0885916	0.222663	0.472284	0.326943	0.10553	0.0733939	0.0743387	0	0.146191	0.111281	0.158127	0.252066	0.161291	0.109033
ENSG00000114251	WNT5A	0.0280625	0.298798	0.433694	0.515474	0.151471	0.079066	0.00673539	0.00880268	0.156957	0.158126	0.0726409	0.223728	0.133302	0
ENSG00000158169	FANCC	0	0.109265	0.235915	0.492292	0.26772	0.12099	0.0778384	0.172862	0.586285	0.164784	0.378063	0.374888	0.26107	0.335838
ENSG00000215717	TMEM167B	0.350771	0.151008	0.474991	0.433485	0.282191	0.428989	0.324712	0.135138	0.217138	0.426275	0.278331	0.139165	0	0.308421
ENSG00000087253	LPCAT2	0.0766677	0.126895	0.177122	0.487221	0.224093	0.124519	0.122748	0	0.232744	0.186366	0.139988	0.0771456	0.102689	0.183159
ENSG00000229927	RP11-38L15.6	0	0.144611	0.0820452	0.296196	0.239029	0.0981527	0.425443	0.151435	0.167242	0.282463	0.402272	0.252055	0.101837	0.152656
ENSG00000174446	SNAPC5	0.228458	0.0414892	0.506281	0.399838	0.196656	0.131375	0.071601	0.221855	0.242574	0.013962	0.0993299	0.260638	0.0545967	0
ENSG00000205208	C4orf46	0.336037	0.151985	0.176153	0.490234	0	0.0607393	0.324282	0.207912	0.291153	0.310362	0.379264	0.241166	0.0542679	0.45747
ENSG00000136536	41340	0.273878	0.220003	0.368331	0.51666	0.283721	0.280791	0.203009	0	0.29172	0.45222	0.275175	0.432641	0.258125	0.206478
ENSG00000174669	SLC29A2	0.231175	0.118843	0.432795	0.310611	0.0637413	0.13171	0	0.10856	0.141883	0.237763	0.171306	0.198155	0.1498	0.142002
ENSG00000162063	CCNF	0.0428351	0.13803	0.589642	0.781797	0.189328	0.0927604	0	0.122821	0.549329	0.666942	0.490033	0.204293	0.0971327	0.146156
ENSG00000134690	CDCA8	0.0842822	0.215955	0.493779	0.696719	0.399206	0.139453	0	0.0959142	0.541759	0.599997	0.501121	0.294476	0.0323293	0.154064
ENSG00000175063	UBE2C	0.121126	0.298524	0.550859	0.852535	0.477529	0.207529	0	0.119756	0.443921	0.669177	0.767019	0.385305	0.148531	0.17285
ENSG00000135476	ESPL1	0.0546987	0.0840631	0.389806	0.518156	0.357386	0.225131	0.0566496	0.0256806	0.460963	0.571967	0.53705	0.324789	0	0.107841
ENSG00000131747	TOP2A	0.0652394	0.267416	0.432299	0.717275	0.401273	0.132218	0	0.0611748	0.592938	0.611992	0.641759	0.651722	0.0299657	0.125435
ENSG00000164104	HMGB2	0.113779	0.223215	0.521021	0.509938	0.21237	0.117665	0.0401609	0.251106	0.663265	0.566817	0.42343	0.45644	0	0.140811
ENSG00000198826	ARHGAP11A	0.0714691	0.407558	0.584057	0.606353	0.31796	0.128061	0	0.109882	0.496202	0.439786	0.372953	0.29619	0.107529	0.0705972
ENSG00000121957	GPSM2	0.0432299	0.0145099	0.395932	0.683084	0.299979	0.202323	0.130889	0	0.417753	0.523759	0.629765	0.516616	0.172321	0.0852109
ENSG00000075218	GTSE1	0.132654	0.17515	0.480133	0.521517	0.372116	0.250034	0	0.11169	0.46321	0.689557	0.475997	0.4868	0.14334	0.100946
ENSG00000137807	KIF23	0.105413	0.29881	0.530605	0.626538	0.526964	0.154606	0	0.0948096	0.529907	0.408595	0.488156	0.362073	0.0520553	0.0768356
ENSG00000145386	CCNA2	0.0172138	0.162441	0.267827	0.502397	0.30419	0.205571	0	0.0124941	0.281964	0.377162	0.316268	0.265393	0.00226909	0.0619126
ENSG00000188486	H2AFX	0	0.116982	0.412331	0.471644	0.265419	0.227349	0.0803885	0.215285	0.201263	0.273619	0.407781	0.304186	0.348405	0.337756
ENSG00000268942	CKS1B	0.208811	0.369114	0.318202	0.551198	0.189868	0.166933	0.0489147	0	0.0853707	0.313858	0.432791	0.262605	0.10965	0.0989188
ENSG00000137804	NUSAP1	0.00846234	0.115621	0.226223	0.399172	0.37018	0.172711	0.0333539	0.0491225	0.502764	0.593878	0.539808	0.462058	0	0.0350381
ENSG00000072864	NDE1	0.10076	0.268057	0.257075	0.670289	0.273102	0.19471	0.173371	0	0.16128	0.321121	0.363206	0.136077	0.10071	0.130969
ENSG00000138160	KIF11	0.114814	0.226028	0.269962	0.463453	0.39753	0.197984	0	0.107355	0.566959	0.490403	0.464657	0.4667	0.0184502	0.181139
ENSG00000112983	BRD8	0.156227	0.13479	0.34158	0.35135	0.318115	0.205896	0.0735992	0.00960241	0.399782	0.428125	0.52481	0.461554	0	0.0198803
ENSG00000154473	BUB3	0.229485	0.246783	0.362491	0.327147	0.365025	0.131389	0	0.167713	0.267155	0.279392	0.291589	0.260338	0.0821201	0.0628118
ENSG00000079616	KIF22	0.210842	0.196646	0.271201	0.251121	0.290207	0.0569115	0.0169054	0	0.418019	0.373062	0.384035	0.227445	0.204973	0.16506
ENSG00000112414	GPR126	0.0475973	0.27965	0.245606	0.20005	0.067031	0.0162371	0	0.015279	0.319645	0.397885	0.19501	0.289099	0.156736	0.203792
ENSG00000112984	KIF20A	0	0.111794	0.469959	0.572938	0.712249	0.5502	0.458583	0.136032	0.421198	0.620332	0.779535	0.727316	0.366362	0.0602355
ENSG00000163535	SGOL2	0.127849	0.238543	0.229437	0.688087	0.60092	0.398838	0.159117	0	0.531183	0.531589	0.765523	0.717636	0.150322	0.139727
ENSG00000087586	AURKA	0	0.177754	0.434277	0.739527	0.586383	0.338487	0.0695791	0.0513979	0.384431	0.595536	0.590905	0.499973	0.138481	0.0977802
ENSG00000128944	C15orf23	0.101459	0.263653	0.495861	0.66444	0.52462	0.419547	0.079163	0.0499187	0.340981	0.674189	0.576238	0.643745	0.0600992	0
ENSG00000179111	HES7	0.168004	0.282499	0.420256	0.772978	0.793737	0.517268	0.258634	0	0.236141	0.472283	0.686454	0.553437	0.515647	0.362295
ENSG00000118193	KIF14	0.0740847	0.273048	0.376387	0.793349	0.614066	0.327265	0.0933021	0	0.375652	0.540378	0.523275	0.521815	0.0970966	0.0240333
ENSG00000231007	CDC20P1	0	0.173979	0.393587	0.703295	0.669912	0.659823	0.363514	0.0965896	0.172462	0.420711	0.613741	0.387857	0.388063	0.0904921
ENSG00000010292	NCAPD2	0	0.0546923	0.36291	0.516768	0.502215	0.444676	0.357713	0.163106	0.438745	0.514832	0.564207	0.595407	0.223865	0.0808472
ENSG00000266820	RP13-104F24.1	0.0978581	0.284952	0.416698	0.582884	0.514701	0.299127	0.191697	0.0655388	0.371217	0.700616	0.480267	0.533981	0	0.0572969
ENSG00000066279	ASPM	0.0219219	0.120502	0.255167	0.710176	0.507872	0.274482	0	0.0145114	0.500842	0.586898	0.598196	0.631014	0.110856	0.103063
ENSG00000024526	DEPDC1	0	0.0828856	0.313029	0.729455	0.665497	0.241827	0.0587864	0.0245105	0.559833	0.51157	0.695424	0.508567	0.0216706	0.0340866
ENSG00000170540	ARL6IP1	0.0119884	0.151702	0.524896	0.448442	0.663655	0.509485	0.273321	0.0259856	0.255642	0.432778	0.626332	0.451406	0.11537	0
ENSG00000164692	COL1A2	0	0.15744	0.266204	0.363496	0.393235	0.364761	0.225026	0.149582	0.521202	0.651744	0.688898	0.604325	0.316118	0.400176
ENSG00000171681	ATF7IP	0	0.108481	0.273793	0.641687	0.581895	0.366721	0.0590507	0.167427	0.575391	0.509368	0.588263	0.451756	0.263183	0.248657
ENSG00000038382	TRIO	0	0.19794	0.643768	0.788624	0.665212	0.49538	0.293854	0.393551	0.411889	0.590349	0.451315	0.521077	0.489646	0.558882
ENSG00000169398	PTK2	0	0.221825	0.465042	0.513268	0.584118	0.629104	0.614378	0.419929	0.480362	0.674817	0.581247	0.65083	0.546134	0.446071
ENSG00000166833	NAV2	0.0830088	0	0.352985	0.458423	0.54169	0.461566	0.366093	0.520768	0.593516	0.553816	0.41608	0.581215	0.319168	0.15339
ENSG00000119397	CNTRL	0.130534	0.182451	0.379396	0.435535	0.292579	0.348048	0.112449	0	0.219166	0.749696	0.37995	0.577318	0.0786166	0.112392
ENSG00000011258	MBTD1	0.240194	0.391564	0.277841	0.318727	0.402385	0.450209	0.180473	0.218419	0.482236	0.499885	0.517533	0.520937	0.206245	0
ENSG00000145555	MYO10	0	0.215834	0.435217	0.580949	0.657829	0.785143	0.504439	0.470431	0.472446	0.522219	0.51145	0.457059	0.446196	0.421237
ENSG00000143228	NUF2	0.150501	0.150501	0.163282	0.381344	0.317588	0.155879	0.0770702	0	0.531173	0.682047	0.403079	0.503104	0.310877	0.11865
ENSG00000142619	PADI3	0.292544	0.0877549	0.237027	0.372881	0.485011	0.307997	0	0.145868	0.422813	0.635223	0.597385	0.188138	0.497333	0.0378148
ENSG00000135452	TSPAN31	0.0281362	0.48059	0.298655	0.382874	0.335521	0.335143	0	0.218668	0.377402	0.640598	0.455115	0.564638	0.400749	0.303235
ENSG00000138778	CENPE	0.249411	0.185006	0.374452	0.684056	0.634994	0.469824	0.231938	0.00248013	0.554394	0.753323	0.833427	0.689899	0.324994	0
ENSG00000166851	PLK1	0	0.167746	0.420685	0.671472	0.65287	0.534737	0.315542	0.055796	0.373232	0.720685	0.706663	0.665229	0.204857	0.11999
ENSG00000134057	CCNB1	0.0290568	0.213313	0.374967	0.645837	0.751191	0.510909	0.285895	0	0.250385	0.524676	0.539878	0.677986	0.259562	0.0768552
ENSG00000123975	CKS2	0	0.192599	0.323575	0.506307	0.662214	0.382086	0.160294	0.0477626	0.401789	0.63835	0.657007	0.585283	0.225349	0.119734
ENSG00000129195	FAM64A	0.111472	0.0927669	0.342822	0.677148	0.689052	0.500096	0.169645	0.0840871	0.601147	0.675925	0.717457	0.489099	0.159105	0
ENSG00000088325	TPX2	0.00996437	0.175345	0.34069	0.550273	0.625334	0.442696	0.124196	0	0.399013	0.575644	0.626772	0.564839	0.128878	0.0408086
ENSG00000169679	BUB1	0.122103	0.135305	0.382604	0.482652	0.547313	0.385124	0.205095	0	0.326274	0.618907	0.56103	0.637864	0.22718	0.0708518
ENSG00000182481	KPNA2	0.177382	0.277206	0.398002	0.668461	0.627648	0.187477	0.0913153	0	0.46636	0.71416	0.553903	0.654434	0.0495049	0.0748667
ENSG00000117650	NEK2	0.201809	0.248646	0.36404	0.68091	0.520468	0.377111	0.185685	0.01891	0.347475	0.440577	0.470762	0.616324	0.134518	0
ENSG00000108106	UBE2S	0	0.162072	0.343578	0.596075	0.632789	0.68056	0.335058	0.138021	0.278296	0.53381	0.624258	0.493813	0.468717	0.259485
ENSG00000111665	CDCA3	0.114755	0.368452	0.496894	0.637578	0.689247	0.205063	0	0.0379195	0.456712	0.621144	0.607557	0.423136	0.0924536	0.0703162
ENSG00000148773	MKI67	0	0.23798	0.345401	0.589317	0.421392	0.302821	0.100353	0.170836	0.520284	0.700914	0.579478	0.477946	0.171976	0.197922
ENSG00000158402	CDC25C	0.190639	0.236604	0.174614	0.436324	0.417325	0.29985	0.129093	0	0.311083	0.708029	0.574842	0.686777	0.194608	0.0209171
ENSG00000117399	CDC20	0	0.11315	0.372981	0.418801	0.714023	0.644568	0.38975	0.0575897	0.315963	0.476258	0.550484	0.402376	0.240773	0.0793782
ENSG00000136108	CKAP2	0.182739	0.314819	0.392609	0.554888	0.606579	0.236755	0.158464	0.238094	0.528643	0.432575	0.61582	0.609267	0	0.121227
ENSG00000138180	CEP55	0.030182	0.1257	0.156796	0.62131	0.466092	0.264311	0.186795	0.00933721	0.365247	0.30347	0.566735	0.406055	0	0.0694689
ENSG00000113810	SMC4	0	0.0656666	0.120542	0.413203	0.254038	0.178321	0.123873	0.00847051	0.368552	0.249153	0.403397	0.687883	0.149443	0.131314
ENSG00000068489	PRR11	0	0.0782385	0.221988	0.597707	0.36725	0.335072	0.163145	0.0101416	0.248507	0.336563	0.39696	0.459098	0.125881	0.0750013
ENSG00000126787	DLGAP5	0.0719859	0.178815	0.266014	0.442713	0.558365	0.325792	0.348328	0	0.250694	0.513798	0.605192	0.619442	0.194382	0.00324065
ENSG00000114346	ECT2	0.141586	0.202985	0.253288	0.494511	0.513548	0.22713	0.209805	0	0.309377	0.335169	0.319433	0.614416	0.135893	0.0145866
ENSG00000186470	BTN3A2	0.120513	0.109915	0.220748	0.489673	0.0136852	0.218222	0.200074	0	0.126122	0.204038	0.386695	0.569352	0.216203	0.0990608
ENSG00000072736	NFATC3	0.0668409	0.129236	0.169795	0.525037	0.381854	0.0721865	0.116358	0.0404228	0	0.28257	0.234656	0.248721	0.262787	0.0846245
ENSG00000089486	CDIP1	0.201213	0.101419	0.264496	0.587241	0.349681	0.041304	0.0765412	0.111778	0	0.302682	0.577543	0.371167	0.164792	0.214644
ENSG00000175216	CKAP5	0.0555333	0.173789	0.344529	0.591101	0.49429	0.293124	0.301443	0	0.202138	0.371469	0.410938	0.521471	0.0685294	0.0236369
ENSG00000163681	SLMAP	0.0812051	0.304946	0.191095	0.406755	0.358877	0.18446	0.0992628	0.0475486	0.0949942	0.250176	0.334207	0.429524	0.0492353	0
ENSG00000139505	MTMR6	0.17621	0.0616189	0.229746	0.5964	0.333679	0.0799839	0.119199	0	0.182124	0.252468	0.120258	0.382159	0.205729	0.0292996
ENSG00000011426	ANLN	0.0169261	0.058357	0.266595	0.468322	0.49256	0.303767	0.144796	0	0.350835	0.561253	0.477073	0.569401	0.0558777	0.0189039
ENSG00000164548	TRA2A	0	0.0785739	0.154138	0.591524	0.358605	0.178676	0.16853	0.103503	0.35273	0.327299	0.422207	0.386349	0.130069	0.297422
ENSG00000155130	MARCKS	0.12914	0	0.0690828	0.305722	0.356516	0.173806	0.146704	0.0546918	0.261371	0.306811	0.526744	0.50454	0.319364	0.328764
ENSG00000122591	FAM126A	0.0790812	0.101237	0.123393	0.606727	0.261002	0.197223	0.221603	0.122608	0.154796	0	0.47883	0.197488	0.163576	0.062951
ENSG00000048342	CC2D2A	0.110458	0.137466	0.171587	0.376171	0.283278	0.000262552	0.000131276	0	0.103573	0.178135	0.414673	0.481214	0.130411	0.0119663
ENSG00000152422	XRCC4	0.143522	0.223487	0.171402	0.355804	0.340707	0.166125	0.122513	0	0.161516	0.337169	0.38462	0.406603	0.103572	0.0728302
ENSG00000143889	HNRPLL	0.127345	0.059645	0.143343	0.462186	0.201553	0.187481	0.181814	0	0.127525	0.221279	0.369501	0.303377	0.0737616	0.133678
ENSG00000185480	PARPBP	0.134716	0.130002	0.172441	0.428771	0.193301	0.0502216	0.0863918	0	0.397207	0.236402	0.405079	0.548058	0.13712	0.0369928
ENSG00000123983	ACSL3	0.0217148	0.139158	0.0994864	0.257735	0.411059	0.202572	0.176648	0	0.0795891	0.217456	0.399173	0.434132	0.0757801	0.188545
ENSG00000173598	NUDT4	0.0748822	0.0988672	0.170497	0.47874	0.439982	0.245477	0.130447	0.0117221	0.221189	0.315734	0.276704	0.236902	0.0366662	0
ENSG00000143498	TAF1A	0	0.198822	0.136954	0.635219	0.339958	0.130938	0.217942	0.00680897	0.10751	0.118984	0.263198	0.308236	0.190514	0.165313
ENSG00000182628	SKA2	0.0658879	0.0689456	0.17051	0.471902	0.362931	0	0.132915	0.117508	0.130496	0.143483	0.0917377	0.513661	0.0628302	0.103159
ENSG00000122483	CCDC18	0.141628	0.0894694	0.0429816	0.474286	0.336281	0.188338	0.26802	0	0.332103	0.255096	0.487492	0.349431	0.105984	0.0924551
ENSG00000229944	AC004797.1	0.100467	0.0852141	0.118487	0.286064	0.358299	0.132724	0.132294	0.0227566	0.129727	0.179792	0.300203	0.436051	0	0.117649
ENSG00000159592	GPBP1L1	0.0410692	0.027721	0.159907	0.498475	0.241877	0.104324	0.186919	0	0.274703	0.239039	0.334113	0.332265	0.0627704	0.114348
ENSG00000253250	RP11-122A3.2	0.117287	0.141949	0.0908749	0.43968	0.19751	0.128666	0.0975611	0	0.166052	0.3547	0.260635	0.523171	0.108642	0.0853822
ENSG00000177144	NUDT4P1	0	0.112685	0.188128	0.532221	0.378634	0.272371	0.281673	0.140134	0.0718811	0.259993	0.281221	0.247423	0.112794	0.0525452
ENSG00000072803	FBXW11	0.321077	0.104884	0.162704	0.385136	0.507006	0.0507094	0.0253547	0	0.16997	0.436436	0.476543	0.516651	0.137982	0.274469
ENSG00000100523	DDHD1	0.110906	0.0946346	0.227608	0.612011	0.389374	0.103848	0.0519239	0	0.195085	0.179676	0.201978	0.246434	0.11842	0.173014
ENSG00000151466	SCLT1	0.08866	0.290428	0.12123	0.339001	0.451016	0.165394	0.112025	0	0.272717	0.266099	0.220552	0.576291	0.0790503	0.1773
ENSG00000115355	CCDC88A	0.070649	0.335148	0.329397	0.582114	0.340895	0.219867	0.149597	0.0903916	0.204321	0.279648	0.459357	0.488434	0	0.236806
ENSG00000172315	TP53RK	0	0.147899	0.117975	0.432809	0.315923	0.13086	0.121526	0.0141475	0.124431	0.281267	0.281312	0.174881	0.187041	0.139398
ENSG00000163539	CLASP2	0.0294061	0	0.151638	0.342341	0.181773	0.216252	0.315218	0.117471	0.0633813	0.247651	0.357541	0.495267	0.0597539	0.0706487
ENSG00000153561	RMND5A	0.23238	0.427755	0.17041	0.526653	0.22533	0.214107	0.15253	0.0909535	0	0.304969	0.45796	0.423885	0.189382	0.0468577
ENSG00000151247	EIF4E	0.12182	0.167125	0.0584414	0.398147	0.40834	0.14156	0.153414	0	0.180996	0.237554	0.23053	0.423727	0.0247247	0.116991
ENSG00000139291	TMEM19	0.14332	0.0467701	0.24129	0.290295	0.112036	0.0957932	0	0.0234389	0.115813	0.20725	0.546102	0.317758	0.0894141	0.062352
ENSG00000048649	RSF1	0.0712628	0.104892	0	0.198793	0.304412	0.186001	0.176037	0.165186	0.150643	0.171089	0.275632	0.504425	0.215883	0.105521
ENSG00000168282	MGAT2	0	0.0980587	0.249884	0.37406	0.235033	0.18598	0.0372546	0.055131	0.244673	0.165734	0.221803	0.3841	0.186957	0.0883817
ENSG00000148429	USP6NL	0	0.0659577	0.212181	0.398209	0.254306	0.117668	0.171554	0.0606693	0.273654	0.245082	0.316101	0.346414	0.207344	0.25084
ENSG00000162971	TYW5	0.310641	0.0636897	0.168274	0.22124	0.404462	0.170745	0.130459	0	0.194555	0.318711	0.303852	0.584142	0.0295898	0.168457
ENSG00000112208	BAG2	0.215339	0.188881	0.323645	0.376395	0.31905	0.134601	0.0928472	0	0.156134	0.272516	0.289133	0.501013	0.189021	0.204812
ENSG00000178951	ZBTB7A	0	0.1841	0.177846	0.405397	0.305273	0.207795	0.036029	0.0510233	0.197803	0.24083	0.33477	0.196232	0.246406	0.290874
ENSG00000125733	TRIP10	0.234464	0.0220465	0.12296	0.3558	0.230846	0.150806	0.0794	0	0.0854409	0.19356	0.259575	0.343075	0.147584	0.0844182
ENSG00000145868	FBXO38	0.163787	0.147868	0	0.198639	0.397278	0.16328	0.151134	0.0483942	0.129361	0.322803	0.263104	0.447886	0.120378	0.0750324
ENSG00000137955	RABGGTB	0.0390443	0.135225	0.0524654	0.291296	0.381207	0.207902	0.261511	0.0153512	0.0938217	0.196852	0.201432	0.429232	0.100403	0
ENSG00000243725	TTC4	0.120176	0.140584	0.287832	0.17676	0.332307	0.134866	0.168462	0	0.227744	0.341798	0.482949	0.396864	0.124435	0.044947
ENSG00000140403	DNAJA4	0.0910512	0.367142	0.380754	0.645448	0.268192	0.231215	0.115608	0	0.236157	0.303209	0.326645	0.371802	0.157508	0.046223
ENSG00000100852	ARHGAP5	0.233922	0.118558	0.171742	0.526327	0.370377	0.180417	0.174624	0	0.38955	0.205568	0.149156	0.588933	0.137189	0.285041
ENSG00000023287	RB1CC1	0.113927	0.0517148	0.173986	0.198949	0.177087	0.168402	0.200213	0	0.176295	0.140197	0.275916	0.619969	0.255894	0.328152
ENSG00000121931	LRIF1	0.0133631	0.262398	0.224942	0.456808	0.39558	0.0889566	0.110689	0.0552174	0.425704	0.265342	0.425067	0.315419	0.0457053	0
ENSG00000163808	KIF15	0.0975063	0	0.201041	0.160954	0.366772	0.264603	0.0794281	0.0578418	0.389427	0.270135	0.362326	0.460451	0.0487338	0.0618725
ENSG00000138399	FASTKD1	0.356992	0.147083	0.0955149	0.545534	0.320211	0.305873	0.320171	0.0317851	0.0677383	0.0231464	0.474563	0.527952	0.123806	0
ENSG00000169062	UPF3A	0.181363	0.105724	0	0.135556	0.273252	0.176167	0.127117	0.0364344	0.18071	0.119637	0.414142	0.46643	0.20355	0.144941
ENSG00000111731	KIAA0528	0.346956	0.168436	0.0996369	0.524523	0.286986	0.155654	0.144858	0.170244	0.0975054	0.526197	0.415089	0.381581	0.265783	0
ENSG00000028116	VRK2	0	0.145264	0.0948214	0.419797	0.19804	0.116291	0.324978	0.225805	0.303342	0.144909	0.505021	0.473653	0.221775	0.10573
ENSG00000197183	C20orf112	0.0965815	0	0.0906541	0.181308	0.035368	0.143589	0.0324291	0.0946334	0.190305	0.257352	0.324399	0.69543	0.0457956	0.128731
ENSG00000112701	SENP6	0.109428	0.183405	0.107954	0.261568	0.368337	0.203382	0.259602	0.0630239	0.209772	0.223636	0.167202	0.493326	0.10218	0
ENSG00000198873	GRK5	0.0297393	0.147739	0.389282	0.315761	0.303943	0.274057	0.0796156	0.194395	0.264314	0.275897	0.397562	0.432867	0.173186	0
ENSG00000164253	WDR41	0.0851308	0.0996662	0.0168724	0.559666	0.102041	0.054842	0	0.0824294	0.139736	0.223052	0.259024	0.417053	0.0512234	0.129383
ENSG00000196850	PPTC7	0.140438	0.327036	0.172535	0.364017	0.332559	0.112267	0.196193	0	0.105006	0.18602	0.283673	0.551868	0.0626131	0.199909
ENSG00000198087	CD2AP	0.0442259	0.119063	0	0.14595	0.183399	0.107342	0.106173	0.0368871	0.161814	0.154999	0.131694	0.715602	0.0733568	0.0610631
ENSG00000125149	C16orf70	0.235111	0.188359	0.0754228	0.195602	0.301396	0.170563	0	0.176221	0.12172	0.203598	0.372791	0.541983	0.0603642	0.0447018
ENSG00000175662	TOM1L2	0.0857863	0.1931	0.341432	0.435777	0.307907	0.244786	0.160726	0.0927318	0.157432	0.174669	0.200363	0.360694	0.152761	0
ENSG00000167778	SPRYD3	0.075926	0.239165	0.338605	0.555053	0.309323	0.171695	0.122108	0.0730825	0.12222	0.222433	0.1264	0.0825375	0.212937	0
ENSG00000178105	DDX10	0.0916078	0.30546	0.190162	0.276557	0.628102	0.272584	0.173086	0.0639711	0.100269	0.231651	0.164116	0.237076	0	0.0550736
ENSG00000105821	DNAJC2	0.207777	0.225833	0.0985026	0.443121	0.482312	0.0838384	0.19336	0	0.140282	0.139327	0.175248	0.400223	0.0327352	0.0607357
ENSG00000138081	FBXO11	0	0.00726295	0.129779	0.24765	0.250045	0.139409	0.071954	0.185657	0.0979202	0.458227	0.3921	0.342608	0.1163	0.0652356
ENSG00000152147	GEMIN6	0.257865	0.289593	0.433224	0.493531	0.442234	0.148103	0.0717432	0.14572	0.322779	0.284578	0.246377	0.531162	0.217315	0
ENSG00000115760	BIRC6	0.120444	0.140739	0.0323123	0.389408	0.119742	0	0.189361	0.074955	0.173056	0.271156	0.228722	0.59708	0.115647	0.02322
ENSG00000152464	RPP38	0.277648	0.114287	0.241458	0.228313	0.258725	0.167947	0.184455	0.0484907	0.113108	0.222935	0	0.602079	0.193515	0.00906105
ENSG00000257742	RP11-350F4.2	0.17771	0.149057	0.211327	0.206158	0.337528	0.086485	0.0839577	0.0814303	0.199125	0.278933	0.141926	0.601783	0.0385545	0
ENSG00000082898	XPO1	0.0645388	0.104026	0.129568	0.353377	0.248279	0.118337	0.118237	0.0232189	0.390462	0.282721	0.201022	0.552535	0	0.144761
ENSG00000162688	AGL	0.0238596	0.379115	0.156821	0.303697	0.424207	0.104638	0.173874	0	0.269212	0.254056	0.2389	0.428637	0.228222	0.21274
ENSG00000213281	NRAS	0.133135	0.173648	0.165838	0.35607	0.355693	0.252925	0.273592	0	0.150846	0.186884	0.201886	0.364261	0.0603833	0.0383032
ENSG00000138442	WDR12	0.323445	0.265262	0.17133	0.341407	0.397573	0.2315	0.184027	0.0747055	0.157109	0.142133	0.22498	0.395084	0.217268	0
ENSG00000117479	SLC19A2	0.205313	0.341337	0.235589	0.494219	0.311706	0.129236	0.114985	0.0119277	0.156796	0.122871	0.249197	0.436132	0.06979	0
ENSG00000105926	MPP6	0.0305891	0.0812336	0.131878	0.579082	0.232456	0.0963685	0.157999	0.071713	0	0.174334	0.107405	0.228291	0.148246	0.17883
ENSG00000164134	NAA15	0.0393169	0.0546508	0.0551003	0.500677	0.373638	0.119597	0.0584607	0	0.0800929	0.173335	0.188872	0.222507	0.0119942	0.230766
ENSG00000107863	ARHGAP21	0.322194	0.211944	0.0785814	0.18247	0.34763	0.12058	0.241674	0	0.154903	0.345117	0.431697	0.568797	0.143456	0.0813025
ENSG00000113522	RAD50	0.298231	0.226537	0.242697	0.571765	0.40084	0.151593	0.297846	0	0.26424	0.29763	0.33629	0.410931	0.157842	0.215138
ENSG00000215817	ZC3H11B	0.0563755	0.115135	0.211069	0.170319	0.311108	0.0872237	0.0254308	0.0487744	0.242296	0.210553	0.309709	0.408865	0	0.0859303
ENSG00000115419	GLS	0.0810929	0.476259	0.408337	0.499564	0.476253	0.20103	0.0772467	0	0.225112	0.234501	0.26267	0.320327	0.133002	0.111128
ENSG00000107951	MTPAP	0.0970889	0.174001	0	0.227701	0.316282	0.0916021	0.173758	0.00199497	0.166509	0.26874	0.213767	0.499439	0.0836493	0.0452421
ENSG00000243943	ZNF512	0.362768	0.15588	0.0719846	0.308658	0.17818	0.084509	0.140105	0	0.203348	0.203348	0.44336	0.44336	0.209835	0.104747
ENSG00000153165	RGPD3	0	0.165874	0.120196	0.396226	0.34291	0.131854	0.0875657	0.0242096	0.26383	0.124036	0.310391	0.266895	0.0409481	0.142689
ENSG00000105835	NAMPT	0.106579	0.252805	0.158345	0.504697	0.302757	0.213943	0.138782	0.00498392	0.176437	0	0.108559	0.331453	0.157756	0.0323867
ENSG00000119787	ATL2	0.131127	0.123932	0.0662591	0.497642	0.541479	0.189167	0.0960961	0.0104927	0.0776954	0.188517	0.190424	0.124715	0	0.297179
ENSG00000149177	PTPRJ	0.127963	0	0.137907	0.32997	0.321288	0.176629	0.268388	0.0351463	0.303243	0.457459	0.574671	0.191649	0.163976	0.184108
ENSG00000111875	ASF1A	0.0260522	0.156593	0.132828	0.382387	0.225918	0	0.108878	0.0580214	0.39118	0.0574489	0.430996	0.4504	0.206732	0.23253
ENSG00000105976	MET	0.0230686	0.181447	0.189659	0.328424	0.208103	0.13934	0.184197	0	0.197294	0.296225	0.22407	0.397969	0.132911	0.147737
ENSG00000143376	SNX27	0.236325	0.146776	0.277198	0.319604	0.313526	0	0.13653	0.0156665	0.219709	0.269378	0.272656	0.390098	0.217965	0.0866225
ENSG00000124177	CHD6	0.0728693	0.00226045	0.202618	0.350188	0.307815	0.063474	0.237486	0.13839	0.175507	0.227652	0.108538	0.459732	0.0413426	0
ENSG00000062194	GPBP1	0	0.110826	0.148817	0.2641	0.153343	0.232906	0.0850413	0.0728854	0.193076	0.183143	0.159392	0.473366	0.0176889	0.078156
ENSG00000168439	STIP1	0.0518273	0	0.00475229	0.208518	0.265641	0.122841	0.0787383	0.0417385	0.140234	0.110981	0.336614	0.294621	0.229463	0.246368
ENSG00000103067	ESRP2	0.153931	0.18562	0.223148	0.596052	0.320593	0.125022	0.125022	0	0	0.183437	0.142188	0.230635	0.0988448	0.140037
ENSG00000151893	CACUL1	0.00968276	0.16556	0.197239	0.520231	0.18956	0.131205	0.187383	0	0.141816	0.143592	0.221489	0.225012	0.0438406	0.0688619
ENSG00000168917	SLC35G2	0.0413475	0.210303	0.146099	0.514422	0.319621	0.18284	0.196677	0.138365	0.236481	0.210436	0.186306	0.179167	0.0542228	0
ENSG00000257103	LSM14A	0	0.140905	0.147018	0.125871	0.276249	0.141556	0.178701	0.0748316	0.118945	0.267955	0.0467439	0.455496	0.165207	0.108989
ENSG00000123505	AMD1	0.109128	0.30981	0.267427	0.490844	0.331757	0.121161	0.0727159	0	0.219646	0.22439	0.256036	0.344081	0.18461	0.305142
ENSG00000120694	HSPH1	0.0273855	0	0.0190333	0.180878	0.282042	0.27069	0.284946	0.0299513	0.162043	0.134589	0.339613	0.471969	0.0960499	0.0155619
ENSG00000109805	NCAPG	0.103127	0.163081	0.146496	0.379106	0.196623	0.126467	0.0601176	0.0341087	0.455839	0.384238	0.376888	0.50448	0	0.0394269
ENSG00000105829	BET1	0.187278	0	0.100074	0.279418	0.556336	0.199639	0.077934	0.0884238	0.154354	0.159681	0.470152	0.144978	0.0263503	0.408502
ENSG00000012983	MAP4K5	0	0.175436	0.0926924	0.32079	0.270651	0.183572	0.131181	0.0549473	0.361642	0.269842	0.291871	0.296217	0.154124	0.154532
ENSG00000117500	TMED5	0.0170981	0.238095	0.0911807	0.354813	0.335239	0.109592	0.281855	0.0397898	0.231505	0.254476	0.245445	0.436817	0	0.0694742
ENSG00000106477	CEP41	0.0673364	0.0656835	0.0640305	0.314516	0.163614	0.08974	0.0190157	0.0638377	0.127506	0.211465	0	0.388383	0.19871	0.00903817
ENSG00000160570	DEDD2	0.187813	0.0988645	0.0989599	0.517014	0.555571	0.0579082	0	0.411841	0.334342	0.375393	0.271066	0.281928	0.237924	0.0398784
ENSG00000130749	ZC3H4	0.200056	0.119298	0.250622	0.252386	0.340278	0.207812	0	0.191757	0.201061	0.478627	0.448858	0.451595	0.160884	0.140195
ENSG00000135940	COX5B	0.104472	0.125016	0.146719	0.0975595	0.275768	0.144027	0.130255	0	0.0815417	0.0920139	0.0810743	0.517591	0.155286	0.0637612
ENSG00000137959	IFI44L	0.196552	0.0434455	0.115968	0.563861	0.206298	0.0294261	0.277626	0	0.188439	0.30067	0.176514	0.427996	0.0384667	0.0959305
ENSG00000172167	MTBP	0.292805	0.135958	0.181999	0.372094	0.172811	0	0.109078	0.218157	0.200732	0.183307	0.319813	0.55604	0.255602	0.214265
ENSG00000170473	WIBG	0.354511	0.158097	0.082001	0.113193	0.387918	0.17644	0.113346	0.122838	0.0730203	0.306712	0.432227	0.45127	0	0.0783163
ENSG00000164151	KIAA0947	0.192774	0.142415	0.0968559	0.364959	0.299082	0.130661	0.198049	0	0.194122	0.124234	0.222021	0.508876	0.0943548	0.196108
ENSG00000164815	ORC5	0.103959	0.0890232	0.0136728	0.0329851	0.38488	0.143307	0.12527	0.0117976	0.0749478	0.236466	0.35023	0.286504	0	0.0379383
ENSG00000122557	HERPUD2	0.143043	0.286086	0.162485	0.512281	0.229739	0.206111	0.168141	0.0129262	0.13213	0.357742	0.123672	0.537247	0	0.214023
ENSG00000203914	HSP90B3P	0.0579689	0	0.0818699	0.157281	0.269971	0.144431	0.0839519	0.0634297	0.328769	0.276916	0.225064	0.474139	0.319593	0.26893
ENSG00000184007	PTP4A2	0.0900087	0.215863	0.075929	0.2955	0.355718	0.143321	0.187047	0.0267869	0.150689	0.177568	0.250764	0.307756	0	0.0918666
ENSG00000179348	GATA2	0.0523568	0	0.0307994	0.137617	0.359761	0.239457	0.0605499	0.0927928	0.0689102	0.320385	0.317294	0.15343	0.157891	0.0168126
ENSG00000162852	CNST	0.26584	0.341545	0.203537	0.629905	0.479695	0.173705	0.21605	0	0.211126	0.331969	0.282397	0.232826	0.153366	0.276828
ENSG00000170832	USP32	0.0819041	0.155623	0.0734455	0.367499	0.459037	0.0498589	0.0763236	0.0309515	0.116057	0	0.143702	0.211195	0.111591	0.0654598
ENSG00000186854	TRABD2A	0.0781154	0.148445	0.0858252	0.491422	0.273172	0.184111	0.277137	0	0.0575889	0.0994866	0.192436	0.230772	0.121123	0.088894
ENSG00000171862	PTEN	0.0581106	0.140723	0.191615	0.514244	0.220303	0.0559995	0.0192541	0.0223325	0.146238	0.102522	0.181304	0.260086	0.0265873	0
ENSG00000133193	FAM104A	0.0539172	0.0893371	0.0918883	0.414111	0.269561	0.201252	0.00647507	0.0728143	0.139154	0.147734	0.306435	0	0.199282	0.247447
ENSG00000178913	TAF7	0.132485	0.174017	0.070864	0.291866	0.268388	0.11362	0.156033	0.0458069	0.199584	0.244905	0.235763	0.354599	0.0367841	0
ENSG00000072041	SLC6A15	0.184767	0.334853	0.26508	0.634837	0.365533	0.178968	0.228362	0	0.051538	0.0976747	0.377837	0.237904	0.146129	0.250476
ENSG00000066027	PPP2R5A	0.124133	0.139117	0.195298	0.433904	0.224596	0.199255	0.282629	0	0.31869	0.371344	0.324691	0.31422	0.190412	0.138026
ENSG00000198301	SDAD1	0.126549	0.239526	0.0891433	0.532405	0.365817	0.158783	0.213177	0	0.140229	0.223313	0.10429	0.223796	0.0616095	0.155677
ENSG00000100285	NEFH	0.127337	0.0632022	0.120317	0	0.0603393	0.175971	0.0723271	0.0833311	0.118677	0.133488	0.246201	0.549561	0.25475	0.229069
ENSG00000121892	PDS5A	0.14061	0.0780467	0.0150162	0.375967	0.114796	0.0546418	0.153066	0.047368	0	0.2122	0.21835	0.487682	0.140414	0.176843
ENSG00000136891	TEX10	0.167992	0.238686	0.100189	0.483464	0.402724	0.230336	0.0900214	0	0.0942767	0.0568744	0.101443	0.446743	0.0457278	0.227028
ENSG00000105793	GTPBP10	0.303369	0.175366	0.232589	0.481053	0.453831	0.188251	0.421481	0.168554	0.128711	0.200159	0.220723	0.311139	0.138026	0
ENSG00000198954	KIAA1279	0.139668	0.192659	0.0966771	0.46779	0.589596	0.0211709	0.308928	0.241565	0.136303	0.215069	0.23845	0.251217	0	0.0902013
ENSG00000073921	PICALM	0	0.0776628	0.0893629	0.379721	0.226052	0.099117	0.187569	0.00458314	0.111546	0.167857	0.152583	0.296016	0.0486822	0.100959
ENSG00000187239	FNBP1	0.312048	0.0523615	0	0.357141	0.272128	0.187115	0.10473	0.117762	0.0987594	0.179179	0.256353	0.333526	0.00314823	0.0208001
ENSG00000168214	RBPJ	0.155495	0.188799	0.161709	0.618481	0.0919861	0.083998	0.178588	0	0.18249	0.231327	0.206853	0.15101	0.126109	0.103441
ENSG00000156535	CD109	0.0109046	0.0277371	0.0202549	0.558976	0.0643567	0.210854	0	0.041331	0.114161	0.194507	0.21909	0.243672	0.130128	0.270486
ENSG00000173705	SUSD5	0.0969626	0.0914098	0.273802	0.397707	0.4053	0.0785811	0.279703	0.0688778	0	0.221148	0.304507	0.129214	0.0460083	0.0968673
ENSG00000230562	FAM133DP	0.233955	0.0665298	0.0967828	0.274727	0.463101	0.0831839	0.192708	0	0.508907	0.295615	0.370956	0.405578	0.140915	0.159545
ENSG00000198373	WWP2	0	0.113534	0.211779	0.324187	0.0183402	0.2523	0.100362	0.0677646	0.243277	0.204269	0.309683	0.463362	0.169962	0.331286
ENSG00000156875	HIAT1	0.0718715	0.0183066	0.00997882	0.12897	0.170835	0.173946	0.116788	0.0540817	0.293611	0.18704	0.134875	0.541646	0.125436	0
ENSG00000188818	ZDHHC11	0.00935855	0.137674	0.0566304	0.234509	0.48759	0.293776	0.0515321	0.0910536	0.000310271	0.311243	0.323587	0.205828	0.017858	0
ENSG00000127125	PPCS	0.172195	0.180803	0.139911	0.364843	0.0696269	0.0997248	0.0804776	0.121238	0	0.324052	0.37404	0.451287	0.163587	0.231822
ENSG00000040275	SPDL1	0	0.113444	0.161775	0.301352	0.25075	0.207171	0.13067	0.0416773	0.372285	0.379258	0.264959	0.35835	0.0149403	0.0139651
ENSG00000143155	TIPRL	0.225879	0.101057	0.146303	0.0603641	0.34064	0.137815	0.0637186	0.0155341	0.107813	0.188776	0.270885	0.334105	0	0.0459518
ENSG00000151116	UEVLD	0.13708	0	0.122733	0.327667	0.128423	0.039616	0.10423	0.168843	0.124817	0.222393	0.109785	0.397447	0.274159	0.198446
ENSG00000139182	CLSTN3	0.167605	0.426195	0.207627	0.129503	0.357584	0.206546	0.316949	0.041368	0.230514	0.32176	0.555912	0.376997	0.311436	0
ENSG00000160953	MUM1	0.257843	0.0535312	0.00854667	0.329775	0.331303	0	0.152233	0.133907	0.109767	0.202448	0.156668	0.408739	0.0923065	0.0379972
ENSG00000182606	TRAK1	0.0662206	0.184351	0.244763	0.554948	0.457774	0.131446	0.168711	0.123222	0.173172	0.0897026	0.0822842	0.143541	0	0.0884203
ENSG00000174173	TRMT10C	0.255816	0.385856	0.0865528	0.343553	0.456904	0.148986	0.205849	0	0.0647673	0.127295	0.173216	0.474793	0.0989307	0.0580585
ENSG00000125630	POLR1B	0	0.145705	0.178493	0.325473	0.258783	0.218119	0.0169217	0.000156006	0.0560876	0.362626	0.124171	0.249366	0.178324	0.102243
ENSG00000128908	INO80	0.23755	0.047838	0.321682	0.152994	0.208433	0.124596	0.135354	0.126233	0.117112	0.20464	0.338658	0.263694	0.297958	0
ENSG00000101596	SMCHD1	0.000593356	0.220084	0	0.299946	0.201088	0.112116	0.118105	0.0995654	0.264835	0.333994	0.187034	0.548746	0.132708	0.101644
ENSG00000095739	BAMBI	0.194438	0.234373	0.233216	0.504656	0.30558	0.0888527	0.290598	0	0.446473	0.403092	0.437906	0.483497	0.206435	0.207117
ENSG00000127955	GNAI1	0.0925202	0.081724	0.28672	0.429923	0.179139	0.200065	0.169713	0.0190953	0.095756	0.110826	0.259985	0.042035	0.172732	0
ENSG00000260539	RP11-252A24.7	0.150266	0.0421357	0	0.282597	0.232898	0.128344	0.0635732	0.0683128	0.225504	0.475446	0.299798	0.41767	0.138633	0.144306
ENSG00000206077	ZDHHC11B	0.217465	0.405147	0.331108	0.465899	0.519198	0.212675	0.194974	0.168773	0.141579	0.283593	0.17442	0.378917	0.0705991	0
ENSG00000136111	TBC1D4	0	0.0639111	0.216108	0.426412	0.248612	0.118817	0.220531	0.00988248	0.245569	0.27554	0.207476	0.371504	0.209299	0.456961
ENSG00000100926	TM9SF1	0.106846	0.0239618	0.137224	0.38924	0.252038	0.203292	0.0756546	0.173695	0	0.20417	0.238839	0.182604	0.148715	0.268676
ENSG00000115464	USP34	0.0739089	0.0580811	0.0365651	0.243738	0.193512	0.109811	0.0467429	0.0233715	0	0.180479	0.447949	0.296384	0.00333811	0.191821
ENSG00000166130	IKBIP	0.0957764	0.173463	0	0.451193	0.316693	0.217291	0.315187	0.0617685	0.13408	0.0595738	0.14438	0.3526	0.105147	0.0800859
ENSG00000164543	STK17A	0.181207	0.409905	0.179504	0.543558	0.404398	0.186152	0.429662	0.0295152	0.141669	0	0.304773	0.396096	0.0705482	0.0954401
ENSG00000156970	BUB1B	0	0.163053	0.246542	0.425344	0.419946	0.271098	0.105261	0.0514606	0.226693	0.343324	0.55724	0.517568	0.0604304	0.0240416
ENSG00000076382	SPAG5	0.0632189	0.170704	0.141914	0.47553	0.446285	0.31967	0.0741614	0.00875502	0.294573	0.367003	0.448253	0.569891	0.141222	0
ENSG00000072571	HMMR	0.0257032	0.0459093	0.0999962	0.363937	0.578298	0.254666	0.255192	0	0.514402	0.5012	0.737573	0.78768	0.123669	0.056913
ENSG00000117724	CENPF	0.0102593	0.104524	0.326415	0.622393	0.327769	0.273416	0.149929	0	0.420112	0.497885	0.394987	0.701476	0.0972828	0.049382
ENSG00000112742	TTK	0.101166	0.353445	0.232648	0.652166	0.433692	0.175085	0.0727215	0	0.280063	0.447678	0.488504	0.483781	0.0674903	0.116964
ENSG00000101224	CDC25B	0	0.0345683	0.173598	0.259463	0.222694	0.177521	0.0876491	0.0348113	0.157884	0.410803	0.368109	0.314823	0.142383	0.00890911
ENSG00000013810	TACC3	0.0754044	0.0364507	0.184352	0.249003	0.358338	0.160355	0.0380839	0	0.221433	0.438323	0.403591	0.335659	0.0518983	0.0146405
ENSG00000142945	KIF2C	0.143152	0.161079	0.26957	0.408339	0.59226	0.25917	0.0207705	0	0.343669	0.479658	0.439478	0.383345	0.0325519	0.0131676
ENSG00000029993	HMGB3	0.123073	0.114072	0.0534184	0.17451	0.309205	0.228596	0.195184	0.0512349	0.289444	0.285429	0.438698	0.369394	0.118191	0
ENSG00000113319	RASGRF2	0	0.150507	0.365931	0.526595	0.742099	0.307109	0.203746	0.325942	0.292656	0.409548	0.497768	0.585989	0.398613	0.211238
ENSG00000185989	RASA3	0	0.0841396	0.281165	0.56527	0.610843	0.490901	0.250543	0.158755	0.261821	0.253536	0.376203	0.145233	0.49167	0.345286
ENSG00000229091	AC009945.3	0.140092	0.00478846	0	0.298038	0.596077	0.353056	0.265906	0.130327	0.141797	0.231499	0.404827	0.464784	0.275396	0.248317
ENSG00000204569	PPP1R10	0.161494	0.219605	0.0802929	0.498889	0.54812	0.607214	0.231291	0.117602	0.130955	0.231293	0.565947	0.453006	0.103382	0
ENSG00000129667	RHBDF2	0.145169	0.151137	0.160468	0.473674	0.489185	0.399932	0.580978	0.216428	0.048129	0.215334	0.382539	0.607629	0.345417	0
ENSG00000157827	FMNL2	0	0.115369	0.272457	0.64737	0.636554	0.496713	0.489789	0.254478	0.238915	0.321327	0.380843	0.565278	0.28827	0.256531
ENSG00000122482	ZNF644	0	0.140623	0.281245	0.544014	0.642318	0.273171	0.357131	0.380686	0.271209	0.375345	0.479481	0.660276	0.443863	0.402345
ENSG00000143776	CDC42BPA	0	0.0909493	0.187481	0.469977	0.412676	0.276327	0.194348	0.131221	0.292456	0.35874	0.391673	0.539976	0.129406	0.260358
ENSG00000138182	KIF20B	0.0134543	0.121264	0.201535	0.471956	0.414679	0.39078	0.133462	0	0.290953	0.254921	0.351373	0.5951	0.0540919	0.00243588
ENSG00000186193	SAPCD2	0.00166645	0.0303336	0.318545	0.719341	0.729336	0.6098	0.272184	0	0.0904723	0.300254	0.346941	0.337208	0.208438	0.0481067
ENSG00000196937	FAM3C	0	0.257056	0.141484	0.639819	0.390305	0.368839	0.347373	0.038421	0.203634	0.345006	0.319163	0.683104	0.240495	0.19099
ENSG00000145375	SPATA5	0	0.000794518	0.295581	0.443105	0.581168	0.335066	0.0797894	0.213874	0.275775	0.454776	0.446178	0.514647	0.130766	0.162052
ENSG00000189159	HN1	0	0.130188	0.195125	0.432916	0.431699	0.29307	0.159502	0.163723	0.280397	0.357102	0.41751	0.353513	0.213224	0.138243
ENSG00000118007	STAG1	0.0176177	0	0.206032	0.300416	0.324514	0.374868	0.255541	0.219565	0.315616	0.344984	0.446008	0.647228	0.267649	0.300654
ENSG00000233966	UBE2SP1	0	0.223266	0.323831	0.555303	0.596022	0.652747	0.301311	0.200206	0.271027	0.512584	0.412963	0.469368	0.336591	0.138204
ENSG00000224126	UBE2SP2	0	0.176347	0.381013	0.599053	0.481564	0.689996	0.367522	0.170253	0.176522	0.429251	0.585683	0.416876	0.477263	0.189647
ENSG00000129347	KRI1	0.0801719	0.121911	0.384639	0.352269	0.476565	0.501018	0.214171	0	0.0649893	0.264831	0.506043	0.164718	0.240195	0.0231144
ENSG00000130669	PAK4	0	0.163265	0.281099	0.411195	0.401071	0.381308	0.19399	0.176264	0.192585	0.435682	0.526803	0.422877	0.429068	0.473782
ENSG00000164438	TLX3	0	0.054289	0.249689	0.612738	0.46583	0.35792	0.225698	0.0972256	0.234373	0.435056	0.413858	0.269245	0.381876	0.399847
ENSG00000071205	ARHGAP10	0	0.217936	0.219284	0.483705	0.590202	0.500114	0.185973	0.434057	0.462413	0.314005	0.337297	0.485576	0.244797	0.250066
ENSG00000156011	PSD3	0	0.180514	0.322324	0.480848	0.695277	0.486909	0.269984	0.181644	0.331248	0.480853	0.355254	0.438821	0.161122	0.294281
ENSG00000167522	ANKRD11	0	0.211024	0.263408	0.452967	0.424372	0.502476	0.31842	0.21854	0.145386	0.26373	0.397867	0.134305	0.283627	0.2307
ENSG00000236824	BCYRN1	0	0.213301	0.238699	0.394104	0.269053	0.242726	0.183447	0.186463	0.0472397	0.330706	0.39846	0.33335	0.491904	0.0514413
ENSG00000136770	DNAJC1	0.0451356	0	0.117209	0.292925	0.529687	0.202963	0.429795	0.270579	0.293152	0.302622	0.44899	0.513136	0.512491	0.386555
ENSG00000175471	MCTP1	0.102745	0.218999	0	0.567784	0.346083	0.348403	0.306498	0.013232	0.0550129	0.281362	0.45118	0.553666	0.043738	0.156304
ENSG00000113368	LMNB1	0.0226546	0	0.0781503	0.364612	0.323097	0.320953	0.132628	0.189848	0.333759	0.345	0.334596	0.502096	0.252233	0.16872
ENSG00000163710	PCOLCE2	0	0.239688	0.226384	0.354462	0.501831	0.345159	0.295385	0.184671	0.14468	0.251626	0.334583	0.241523	0.343289	0.272192
ENSG00000110713	NUP98	0.0498894	0.234316	0.265076	0.478426	0.403016	0.2198	0.213513	0	0.129176	0.163739	0.388333	0.301228	0.231111	0.210116
ENSG00000132964	CDK8	0.162984	0	0.198709	0.139475	0.595412	0.478991	0.222316	0.227673	0.0625194	0.27986	0.36857	0.0974902	0.265474	0.173887
ENSG00000169926	KLF13	0.0881064	0.148275	0.118138	0.138901	0.216278	0.444157	0.209687	0	0.0123515	0.394681	0.532646	0.449692	0.387551	0.0726771
ENSG00000230797	YY2	0.044218	0	0.196593	0.24718	0.250324	0.126178	0.224605	0.127806	0.263921	0.276016	0.45254	0.593097	0.298517	0.348912
ENSG00000228649	AC005682.5	0.0807556	0.292336	0.0705432	0.37436	0.251506	0.393593	0.232885	0.0721773	0	0.261842	0.177129	0.477935	0.398368	0.0860863
ENSG00000025708	TYMP	0.0310476	0	0.345215	0.431051	0.585792	0.277862	0.392699	0.273025	0.10274	0.0262486	0.220709	0.281602	0.509694	0.158115
ENSG00000172057	ORMDL3	0.171541	0.021725	0	0.320936	0.217086	0.19107	0.145837	0.100604	0.225993	0.219067	0.224524	0.625795	0.471008	0.316221
ENSG00000100242	SUN2	0.099557	0	0.211985	0.313253	0.464963	0.39064	0.440292	0.119115	0.198009	0.53541	0.696607	0.481449	0.30284	0.198386
ENSG00000169359	SLC33A1	0.4969	0.270547	0.21154	0.528013	0.47789	0.406804	0.169319	0	0.153092	0.324408	0.457471	0.398784	0.169131	0.190335
ENSG00000233673	ANAPC1P1	0.108042	0.149924	0.336322	0.461391	0.353667	0.239495	0.0986484	0.120986	0.224164	0	0.251709	0.577666	0.320855	0.113247
ENSG00000065613	SLK	0.220954	0.240626	0.260298	0.467735	0.431708	0.445507	0.459815	0	0.406398	0.335239	0.539099	0.386892	0.415814	0.150673
ENSG00000143933	CALM2	0.181423	0.243137	0.280498	0.505147	0.479119	0.312243	0.251021	0	0.197944	0.321285	0.366546	0.428817	0.141616	0.0748624
ENSG00000165506	DNAAF2	0.336755	0.176718	0.154447	0.328007	0.390672	0.286464	0.17292	0	0.0930479	0.220562	0.239512	0.55155	0.190516	0.185354
ENSG00000005020	SKAP2	0	0.0786108	0.203475	0.35673	0.313463	0.24414	0.259889	0.0845286	0.305004	0.218547	0.473352	0.33582	0.0864068	0.134976
ENSG00000177519	RPRM	0.328808	0.0304137	0.144122	0.180024	0.215925	0.327316	0.258692	0	0.15004	0.300081	0.441937	0.49722	0.390029	0.248601
ENSG00000152661	GJA1	0.111307	0.253659	0.159314	0.32344	0.342009	0.517764	0.247954	0	0.149643	0.205582	0.29337	0.413539	0.122466	0.0384477
ENSG00000153201	RANBP2	0.0471212	0.253955	0.17921	0.376757	0.29701	0.286579	0.206859	0	0.284696	0.203226	0.271832	0.591646	0.14148	0.20397
ENSG00000163584	RPL22L1	0.0997256	0.0738479	0	0.474377	0.440168	0.3229	0.0512736	0.180075	0.127114	0.252748	0.508979	0.286377	0.125603	0.467782
ENSG00000169084	DHRSX	0.186846	0	0.10414	0.458759	0.231408	0.266824	0.157688	0.226613	0.146055	0.123271	0.3108	0.237135	0.408658	0.176587
ENSG00000187627	RGPD1	0.111356	0.244759	0.319579	0.387024	0.580478	0.371026	0.175153	0.143893	0.269177	0.400607	0.333103	0.479425	0	0.118887
ENSG00000135597	REPS1	0	0.155424	0.142553	0.432898	0.197452	0.27215	0.184994	0.097838	0.110379	0.0790916	0.28612	0.493148	0.0378118	0.177041
ENSG00000085491	SLC25A24	0.156879	0.160631	0.238133	0.484374	0.476067	0.310751	0.227425	0.125709	0.269373	0.227967	0.248154	0.363526	0	0.175174
ENSG00000134250	NOTCH2	0.13653	0	0.259041	0.309334	0.314647	0.435916	0.109301	0.0936362	0.241148	0.24268	0.147226	0.513424	0.140235	0.0423282
ENSG00000069702	TGFBR3	0.139971	0.150223	0.160475	0.518073	0.110983	0	0.136059	0.208783	0.200706	0.146037	0.271532	0.650969	0.370155	0.0893405
ENSG00000132388	UBE2G1	0	0.0841656	0.124074	0.240808	0.36613	0.291262	0.216221	0.129385	0.0247581	0.149605	0.320706	0.27505	0.296817	0.261585
ENSG00000163510	CWC22	0.133581	0	0.18957	0.119155	0.462406	0.250986	0.177995	0.201943	0.343116	0.243842	0.430187	0.385644	0.244082	0.248536
ENSG00000198900	TOP1	0	0.190026	0.154281	0.405141	0.481259	0.363736	0.439988	0.0779986	0.193311	0.144053	0.256981	0.316082	0.183337	0.203927
ENSG00000198646	NCOA6	0.069986	0	0.120577	0.314198	0.257508	0.270906	0.192867	0.180678	0.226206	0.230152	0.405623	0.284864	0.197741	0.258403
ENSG00000122966	CIT	0.0489052	0	0.271407	0.396813	0.609323	0.616957	0.382822	0.267579	0.525496	0.743526	0.428146	0.458533	0.488919	0.177163
ENSG00000122376	FAM35A	0	0.141522	0.131209	0.36206	0.404934	0.159298	0.196464	0.0937552	0.207675	0.177791	0.403109	0.28965	0.351983	0.481736
ENSG00000018510	AGPS	0	0.238453	0.234223	0.383168	0.503166	0.320027	0.371727	0.0992631	0.26404	0.098725	0.1697	0.434769	0.402962	0.284121
ENSG00000237350	CDC42P6	0	0.0611797	0.122359	0.103072	0.176543	0.325605	0.308636	0.227062	0.175261	0.295083	0.499399	0.39902	0.271376	0.133004
ENSG00000156787	WDR67	0.19006	0.139142	0.101608	0.261434	0.286769	0.368675	0.14704	0	0.0697376	0.243867	0.199699	0.443731	0.267378	0.0910263
ENSG00000197323	TRIM33	0	0.155114	0.183466	0.541286	0.269964	0.264534	0.211985	0.0968972	0.224876	0.300445	0.226541	0.380342	0.188336	0.275305
ENSG00000181090	EHMT1	0.143541	0	0.244188	0.351927	0.47668	0.49708	0.187622	0.468971	0.202321	0.408051	0.167273	0.43218	0.549094	0.390102
ENSG00000109971	HSPA8	0.0992292	0	0.14632	0.102162	0.499795	0.332253	0.231646	0.0804042	0.203673	0.315238	0.292034	0.365882	0.124428	0.0634864
ENSG00000169570	DTWD2	0	0.279189	0.126758	0.337704	0.246449	0.22914	0.262182	0.0897795	0.232033	0.147201	0.35299	0.551848	0.213383	0.187965
ENSG00000171729	TMEM51	0.060249	0	0.350234	0.414302	0.240825	0.183591	0.0915991	0.268062	0.355339	0.400436	0.490153	0.461564	0.453906	0.214081
ENSG00000229644	NAMPTL	0.0669496	0.119167	0.423937	0.397115	0.507309	0.315245	0.157623	0	0.370934	0.265037	0.232264	0.506843	0.120209	0.206491
ENSG00000176105	YES1	0.0433173	0.154724	0.156348	0.323077	0.445637	0.364129	0.34047	0	0.0743503	0.179358	0.0963554	0.360044	0.221403	0.197479
ENSG00000151718	WWC2	0	0.0795595	0.353382	0.307137	0.284379	0.278752	0.245228	0.0918123	0.168348	0.132846	0.414376	0.321085	0.221098	0.203668
ENSG00000124831	LRRFIP1	0	0.0953287	0.269575	0.303884	0.319522	0.38678	0.391373	0.0708035	0.135808	0.272994	0.287637	0.279679	0.231687	0.104085
ENSG00000196862	RGPD4	0	0.231257	0.117859	0.477812	0.395224	0.251095	0.104318	0.109624	0.331981	0.242944	0.27775	0.367929	0.0792857	0.146814
ENSG00000255529	POLR2M	0.373819	0	0.0780026	0.351252	0.476678	0.395194	0.294758	0.210234	0.207902	0.296895	0.264337	0.433765	0.196771	0.177472
ENSG00000204217	BMPR2	0.161131	0.125885	0.155932	0.179362	0.26694	0.491186	0.116618	0	0.28626	0.316923	0.368958	0.420992	0.196377	0.213333
ENSG00000070961	ATP2B1	0.172925	0	0.143511	0.505105	0.18825	0.309199	0.144705	0.15851	0.0296558	0.251823	0.126483	0.372002	0.285921	0.279858
ENSG00000153989	NUS1	0.0829779	0.115675	0.111959	0.351686	0.453086	0.256999	0.228378	0	0.0899901	0.124686	0.18344	0.312901	0.193203	0.205487
ENSG00000147905	ZCCHC7	0	0.126617	0.273868	0.419136	0.3994	0.392431	0.288896	0.11753	0.21147	0.391095	0.305668	0.315637	0.0770726	0.20431
ENSG00000066084	DIP2B	0	0.0770598	0.386225	0.416644	0.446895	0.437141	0.109661	0.241923	0.0898809	0.275909	0.180525	0.279245	0.31256	0.395068
ENSG00000156026	MCU	0	0.0775797	0.273035	0.220691	0.571469	0.429933	0.238878	0.156894	0.199071	0.162284	0.244219	0.221894	0.244224	0.374874
ENSG00000104131	EIF3J	0.143428	0.161011	0.150083	0.500882	0.388409	0.298183	0.395054	0	0.146267	0.139641	0.29743	0.355899	0.170155	0.25835
ENSG00000152484	USP12	0.0579767	0.321131	0.203998	0.493858	0.480672	0.400029	0.179367	0.136071	0.191561	0.258581	0.213159	0.187713	0	0.0622241
ENSG00000122870	BICC1	0	0.033668	0.356241	0.517954	0.60893	0.406385	0.334887	0.184793	0.534376	0.248563	0.246825	0.275634	0.282057	0.290885
ENSG00000075151	EIF4G3	0	0.0377877	0.287655	0.371751	0.452614	0.391203	0.364526	0.311639	0.394779	0.448758	0.435359	0.464836	0.426385	0.391367
ENSG00000235162	C12orf75	0	0.0858936	0.0271992	0.358976	0.258472	0.352127	0.347081	0.0876994	0.00581252	0.199358	0.396199	0.315316	0.163682	0.0872315
ENSG00000198000	NOL8	0.120431	0.207752	0.107883	0.261858	0.243415	0.392661	0.280537	0	0.149616	0.195691	0.245423	0.469764	0.182454	0.136261
ENSG00000020426	MNAT1	0.04421	0.0497968	0	0.272827	0.243344	0.339092	0.199213	0.149322	0.18277	0.166048	0.201387	0.367221	0.183332	0.139739
ENSG00000117616	C1orf63	0.16792	0.118308	0	0.163476	0.139779	0.209011	0.264726	0.264383	0.152417	0.182404	0.380948	0.546149	0.482188	0.139446
ENSG00000125485	DDX31	0	0.252621	0.320277	0.42964	0.343481	0.34247	0.171094	0.0768306	0.0274058	0.0485541	0.225187	0.37202	0.249304	0.129992
ENSG00000131375	CAPN7	0.159934	0.173286	0.186638	0.25895	0.262914	0.294608	0.137004	0	0.138206	0.309349	0.225178	0.555575	0.226376	0.272609
ENSG00000197265	GTF2E2	0.0184352	0	0.233013	0.333122	0.433231	0.173353	0.339297	0.158517	0.18185	0.384074	0.413267	0.344757	0.250858	0.309959
ENSG00000241547	RP11-4K3__A.5	0.0714116	0.133903	0	0.457489	0.390729	0.299997	0.396292	0.131018	0.208546	0.234643	0.0887691	0.264856	0.440942	0.271638
ENSG00000145685	LHFPL2	0	0.00927162	0.323856	0.299825	0.593702	0.328696	0.21652	0.394037	0.217808	0.584182	0.291743	0.382369	0.364875	0.117273
ENSG00000138802	SEC24B	0.0477051	0.0894054	0.16499	0.253551	0.318035	0.348634	0.247485	0.0869315	0	0.0613111	0.325106	0.304527	0.143488	0.216139
ENSG00000153046	CDYL	0	0.189533	0.444486	0.494414	0.429872	0.315837	0.184741	0.240978	0.21165	0.349499	0.401463	0.111546	0.276503	0.161508
ENSG00000151292	CSNK1G3	0.0441354	0.15915	0.0866355	0.477673	0.390401	0.341205	0.267684	0	0.087054	0.116054	0.145053	0.300934	0.0814327	0.150261
ENSG00000068366	ACSL4	0.124626	0.302898	0.216256	0.320727	0.651151	0.403212	0.336732	0.0691115	0.202504	0.172744	0.175096	0.394666	0	0.118728
ENSG00000251322	SHANK3	0.282402	0.172295	0.22445	0.450409	0.618357	0.303655	0.181856	0.350336	0	0.187711	0.227947	0.28626	0.344572	0.352194
ENSG00000107929	LARP4B	0	0.0133074	0.172105	0.248641	0.409317	0.160563	0.249751	0.191968	0.0213126	0.211453	0.205616	0.23866	0.416473	0.260167
ENSG00000072756	TRNT1	0.128764	0	0.0409606	0.272988	0.189878	0.370671	0.40087	0.270349	0.11939	0.243693	0.367996	0.462477	0.257529	0.242552
ENSG00000114302	PRKAR2A	0.0968059	0.0537453	0.272063	0.43263	0.22762	0.337079	0.235553	0.130599	0	0.175371	0.161278	0.163962	0.331254	0.19157
ENSG00000197555	SIPA1L1	0.0559289	0	0.132892	0.308517	0.564675	0.414247	0.32622	0.364317	0.465415	0.541624	0.6241	0.620442	0.387963	0.497789
ENSG00000075089	ACTR6	0.233211	0.275552	0.268107	0.372652	0.477196	0.410965	0.426078	0	0.350655	0.53232	0.418806	0.618733	0.618733	0.268107
ENSG00000004766	CCDC132	0.0974906	0.301857	0.290612	0.267641	0.388252	0.316919	0.294797	0	0.188505	0.229025	0.302195	0.510145	0.116937	0.158567
ENSG00000108557	RAI1	0.062022	0.0258782	0.275555	0.436829	0.313812	0.142694	0.0559678	0.0515725	0	0.341004	0.365325	0.227455	0.368109	0.288974
ENSG00000188342	GTF2F2	0	0.234859	0.227978	0.427033	0.392835	0.270218	0.170011	0.129697	0.162266	0.230322	0.256153	0.158739	0.147606	0.240279
ENSG00000133398	MED10	0.206331	0.200256	0.177937	0.444678	0.481394	0.397195	0.420242	0.143409	0.134633	0	0.192839	0.342002	0.253331	0.0691488
ENSG00000107185	RGP1	0.272439	0.116434	0.269231	0.367978	0.231698	0.448784	0.277105	0.150701	0.222233	0.225355	0.399339	0	0.38966	0.161898
ENSG00000090889	KIF4A	0.147348	0.140804	0.156095	0.235743	0.303728	0.261473	0.246063	0.135111	0.310064	0.431212	0.431235	0.542313	0.216659	0
ENSG00000182827	ACBD3	0.149813	0.274554	0.293829	0.449328	0.604826	0.32171	0.27646	0.23121	0.260706	0	0.326269	0.386663	0.205594	0.219809
ENSG00000156304	SCAF4	0	0.0214451	0.0894829	0.239082	0.373058	0.330978	0.218328	0.165954	0.180451	0.156584	0.0403667	0.249702	0.333899	0.156248
ENSG00000121897	LIAS	0.120441	0.219082	0.181914	0.349236	0.516558	0.315185	0.171678	0.158931	0.150507	0.145008	0.139508	0.416598	0.0210311	0
ENSG00000226054	MEMO1P1	0.101724	0.128221	0	0.361495	0.410629	0.210471	0.243289	0.205182	0.203086	0.223898	0.274595	0.255285	0.235976	0.117988
ENSG00000159840	ZYX	0	0.147081	0.215231	0.36057	0.316531	0.401897	0.307084	0.142845	0.180986	0.230232	0.14546	0.241344	0.268012	0.289658
ENSG00000110811	LEPREL2	0.264449	0.0487389	0	0.291463	0.22059	0.49194	0.111633	0.116235	0.268492	0.157112	0.34397	0.234443	0.317668	0.201454
ENSG00000104691	UBXN8	0	0.177853	0.183788	0.231178	0.21142	0.362658	0.256365	0.350016	0.169234	0.207309	0.314374	0.481792	0.219889	0.21216
ENSG00000104218	CSPP1	0.143186	0.0299333	0.199697	0.468631	0.422717	0.331116	0.174461	0.147756	0.280335	0.190206	0	0.154034	0.25644	0.21871
ENSG00000152404	CWF19L2	0.174334	0.0875875	0.240683	0.316548	0.327259	0.292513	0	0.174518	0.20996	0.245402	0.288754	0.487046	0.0740104	0.196852
ENSG00000165195	PIGA	0.456571	0	0.0440482	0.413627	0.390648	0.260298	0.391982	0.335509	0.279036	0.194115	0.418857	0.507866	0.507866	0.0440482
ENSG00000110172	CHORDC1	0.0666581	0	0.133216	0.362879	0.435268	0.128708	0.273305	0.112957	0.344901	0.186547	0.243696	0.301444	0.167442	0.159841
ENSG00000142409	ZNF787	0	0.211967	0.325767	0.317067	0.433004	0.428702	0.373896	0.223249	0.0959693	0.209596	0.284517	0.194754	0.490754	0.404906
ENSG00000204856	FAM216A	0.205532	0.275988	0.335197	0.447539	0.428222	0.245365	0.21108	0	0.297994	0.253638	0.239259	0.560794	0.142829	0.107467
ENSG00000168476	REEP4	0.0744076	0.219776	0.293927	0.378274	0.395145	0.355005	0.225517	0.0246847	0.179266	0.360744	0.341971	0.312393	0.13812	0
ENSG00000109762	SNX25	0.13611	0.317204	0.228299	0.520247	0.322077	0.390779	0.132347	0.0607526	0.135111	0.325359	0.201283	0.391988	0	0.114149
ENSG00000156639	ZFAND3	0	0.120342	0.240683	0.434095	0.435519	0.440269	0.262227	0.519583	0.183144	0.34266	0.28683	0.115815	0.359106	0.214005
ENSG00000225536	RP6-145B8.3	0.206519	0.103259	0	0.129809	0.269968	0.185164	0.133895	0.0560738	0.293514	0.208591	0.470657	0.42098	0.363943	0.181971
ENSG00000119403	PHF19	0.101974	0	0.0779519	0.248404	0.266737	0.259876	0.222507	0.297654	0.253478	0.378228	0.490908	0.308985	0.368513	0.257286
ENSG00000084073	ZMPSTE24	0	0.0698199	0.182706	0.20726	0.435214	0.376883	0.232026	0.31802	0.27688	0.339926	0.295139	0.311066	0.254382	0.277262
ENSG00000183955	SETD8	0.00298842	0.266262	0.242592	0.316986	0.397765	0.387601	0.19904	0.145937	0.0753918	0.286622	0.359666	0.222965	0	0.0998983
ENSG00000117523	PRRC2C	0.105802	0.0445687	0.0540037	0	0.387317	0.321283	0.180295	0.100517	0.177621	0.196962	0.125737	0.519744	0.0743039	0.127664
ENSG00000103194	USP10	0.0206458	0.0735055	0.160376	0.242152	0.38031	0.237179	0.241392	0	0.168211	0.220836	0.260239	0.274416	0.0571898	0.185125
ENSG00000100526	CDKN3	0	0.136544	0.258337	0.571227	0.446986	0.444973	0.5313	0.32005	0.399559	0.388562	0.678262	0.520364	0.485286	0.438272
ENSG00000123908	EIF2C2	0	0.284202	0.261334	0.402648	0.25182	0.361548	0.183676	0.112673	0.0940022	0.162652	0.212612	0.223919	0.223374	0.196004
ENSG00000133818	RRAS2	0	0.177486	0.233061	0.441557	0.309155	0.233262	0.203568	0.192724	0.142958	0.135367	0.362223	0.222538	0.145124	0.246494
ENSG00000163714	U2SURP	0.186549	0.129482	0.109991	0.223939	0.488366	0.26787	0.256544	0	0.10209	0.23469	0.16336	0.373425	0.128225	0.0918707
ENSG00000137692	DCUN1D5	0.0853252	0.404821	0.277312	0.291488	0.359571	0.371492	0.194192	0	0.0497048	0.228841	0.0874031	0.336523	0.371506	0.149831
ENSG00000115504	EHBP1	0.131444	0.130206	0	0.339105	0.385175	0.260791	0.193326	0.180136	0.237444	0.412659	0.485999	0.318709	0.17882	0.2945
ENSG00000105993	DNAJB6	0.0928019	0.10838	0	0.203038	0.334863	0.324436	0.145805	0.0540592	0.121095	0.202882	0.196409	0.37043	0.101805	0.10752
ENSG00000113300	CNOT6	0	0.00940541	0.0539995	0.377414	0.163619	0.154869	0.181834	0.175339	0.118993	0.211179	0.0962738	0.446174	0.198762	0.126381
ENSG00000121390	PSPC1	0	0.26093	0.401439	0.445189	0.42723	0.494121	0.336069	0.23794	0.316246	0.439221	0.395096	0.460297	0.291319	0.37039
ENSG00000241878	PISD	0	0.238006	0.266843	0.312357	0.323858	0.526608	0.242139	0.239349	0.140398	0.272892	0.202526	0.13216	0.305902	0.199738
ENSG00000141027	NCOR1	0	0.128639	0.0337689	0.277078	0.162927	0.342126	0.189195	0.241559	0.325443	0.218279	0.34223	0.509976	0.329776	0.380259
ENSG00000165732	DDX21	0.0753474	0.326472	0.256781	0.512733	0.509852	0.407583	0.37015	0	0.0555147	0.0775909	0.154958	0.292567	0.17247	0.16673
ENSG00000151929	BAG3	0	0.00346468	0.188427	0.239565	0.314403	0.263713	0.0368249	0.157167	0.179003	0.347199	0.435303	0.233671	0.10452	0.140791
ENSG00000257790	RP11-1136G11.6	0.0865066	0	0.0244177	0.304556	0.294548	0.372938	0.337997	0.351245	0.0801601	0.321903	0.321903	0.298821	0.298821	0.194032
ENSG00000114416	FXR1	0.177996	0.0294222	0	0.3942	0.254434	0.208927	0.140766	0.146453	0.0808449	0.274364	0.354393	0.255404	0.276882	0.333177
ENSG00000035403	VCL	0	0.291615	0.330667	0.501968	0.449749	0.413252	0.387233	0.296369	0.294083	0.411704	0.355926	0.486461	0.253643	0.310575
ENSG00000166454	ATMIN	0.398553	0.197868	0.113566	0.470268	0.27414	0.410623	0.137364	0.268328	0.118879	0	0.156193	0.469808	0.36982	0.0856181
ENSG00000101361	NOP56	0	0.0967208	0.173768	0.148768	0.275992	0.358857	0.258402	0.106009	0.103326	0.157089	0.242426	0.159894	0.257347	0.213715
ENSG00000127191	TRAF2	0	0.174502	0.154164	0.464379	0.231783	0.217829	0.238937	0.114881	0.127303	0.217896	0.204892	0.259036	0.0446681	0.099416
ENSG00000163738	MTHFD2L	0	0.254303	0.0976217	0.446917	0.339353	0.286025	0.366314	0.249475	0.255794	0.202503	0.376762	0.280565	0.20941	0.176758
ENSG00000164754	RAD21	0.167876	0.069321	0.183894	0.209335	0.347463	0.295783	0.290721	0	0.277504	0.385193	0.304075	0.455123	0.165891	0.126655
ENSG00000132361	KIAA0664	0.231878	0	0.167059	0.471204	0.2316	0.349762	0.0729522	0.100303	0.0121139	0.144539	0.350842	0.156733	0.232268	0.31169
ENSG00000100811	YY1	0.084321	0.116143	0	0.195456	0.239544	0.168865	0.19451	0.138383	0.159017	0.299597	0.301976	0.404913	0.293744	0.2594
ENSG00000163605	PPP4R2	0	0.0674061	0.134812	0.416973	0.239081	0.173975	0.282289	0.153989	0.100081	0.386381	0.106476	0.220166	0.395398	0.203832
ENSG00000151414	NEK7	0	0.311588	0.310959	0.540131	0.430364	0.422107	0.412596	0.240411	0.164334	0.211203	0.369767	0.166454	0.362934	0.378597
ENSG00000136830	FAM129B	0	0.161217	0.336924	0.375532	0.379964	0.449532	0.455623	0.323454	0.200054	0.319754	0.415349	0.253635	0.433174	0.386867
ENSG00000163235	TGFA	0	0.0685157	0.206371	0.73104	0.21027	0.473252	0.163597	0.174367	0.13559	0.177083	0.219767	0.159821	0.099875	0.227883
ENSG00000186086	NBPF6	0.0671847	0.0704337	0.132928	0.09686	0.267325	0.37409	0.181675	0.0272633	0.174144	0.447714	0.365487	0.451728	0	0.0664639
ENSG00000064042	LIMCH1	0	0.118907	0.350156	0.567561	0.490435	0.327409	0.330102	0.197314	0.289912	0.269951	0.238051	0.266338	0.19092	0.27504
ENSG00000244045	TMEM199	0.227712	0.110927	0.322573	0.434981	0.266703	0.400084	0.265074	0.321467	0.224534	0	0.238839	0.539722	0.310811	0.0725311
ENSG00000186815	TPCN1	0.268721	0.200211	0.175575	0.391865	0.386618	0.227524	0.2397	0.120046	0	0.354264	0.228598	0.441137	0.0842812	0.152193
ENSG00000197989	SNHG12	0.193934	0.409675	0.133683	0.408648	0.415863	0.451213	0.335266	0.090859	0	0.0119236	0.220845	0.412042	0.232082	0.186609
ENSG00000168137	SETD5	0	0.0838363	0.300073	0.416683	0.344372	0.463497	0.351873	0.259134	0.358952	0.299077	0.315489	0.432458	0.302066	0.519232
ENSG00000159128	IFNGR2	0.374533	0.355101	0.116876	0.5805	0.431067	0.194057	0.178768	0.123856	0.0726919	0	0.246802	0.498544	0.326103	0.22149
ENSG00000089048	ESF1	0.114355	0.25027	0.224023	0.420387	0.465452	0.327081	0.153729	0.0201947	0	0.0543454	0.237785	0.328693	0.110148	0.0524908
ENSG00000138640	FAM13A	0.0125718	0.141271	0.144032	0.241615	0.294173	0.418487	0	0.138599	0.045896	0.49861	0.432038	0.159696	0.259933	0.201983
ENSG00000125148	MT2A	0	0.310174	0.188017	0.539573	0.315861	0.391577	0.310308	0.331407	0.246263	0.329679	0.394446	0.151266	0.260288	0.159728
ENSG00000111371	SLC38A1	0.0527144	0.238126	0.236739	0.504314	0.422725	0.293034	0.222454	0	0.102159	0.112819	0.07059	0.272439	0.0723006	0.127679
ENSG00000130826	DKC1	0.111961	0.169919	0.251553	0.273877	0.342258	0.370933	0.285358	0.0679524	0	0.111069	0.228464	0.271614	0.228684	0.157247
ENSG00000103222	ABCC1	0	0.229876	0.447772	0.483316	0.412356	0.551531	0.422415	0.351238	0.199702	0.298922	0.350901	0.455109	0.337513	0.442164
ENSG00000174574	AKIRIN1	0.108124	0.365089	0	0.424848	0.464163	0.229038	0.181983	0.0630065	0.19018	0.218517	0.137038	0.384205	0.191657	0.265862
ENSG00000196950	SLC39A10	0.139444	0	0.0937423	0.369647	0.221819	0.243959	0.255975	0.186692	0.117409	0.31293	0.0840476	0.484231	0.0952608	0.146615
ENSG00000031003	FAM13B	0.157888	0.235531	0.162283	0.322735	0.321705	0.357406	0.207812	0	0.306318	0.3323	0.182227	0.52232	0.1687	0.277628
ENSG00000163607	GTPBP8	0.254228	0.171087	0.211117	0.51242	0.362143	0.270443	0.220115	0.185512	0.179221	0.0945004	0.187165	0.442644	0	0.149255
ENSG00000152601	MBNL1	0	0.265083	0.548699	0.515799	0.472688	0.555005	0.284107	0.25068	0.240313	0.309247	0.334854	0.214325	0.275657	0.23792
ENSG00000055609	MLL3	0.234891	0	0.206967	0.269543	0.28171	0.0456017	0.4005	0.164656	0.307895	0.204158	0.368021	0.418901	0.469781	0.172755
ENSG00000167685	ZNF444	0.0909657	0	0.147177	0.209165	0.302084	0.194303	0.13174	0.195686	0.0666911	0.235847	0.334045	0.28541	0.318448	0.443619
ENSG00000187689	AMTN	0	0.0645107	0.0694894	0.370774	0.40571	0.267508	0.36997	0.284528	0.23489	0.434401	0.226166	0.530751	0.284003	0.353619
ENSG00000189050	RNFT1	0.0805058	0.116756	0.0529325	0.501796	0.432887	0.276485	0.120083	0.0144951	0.123217	0.285269	0.198882	0.111503	0	0.234267
ENSG00000158985	CDC42SE2	0	0.147411	0.168459	0.49341	0.254005	0.129876	0.357367	0.413749	0.0519616	0.291416	0.468984	0.385182	0.301379	0.385796
ENSG00000173599	PC	0.164713	0.298511	0.290573	0.519226	0.423701	0.306271	0	0.418685	0.310094	0.259245	0.283894	0.388073	0.422883	0.225957
ENSG00000060237	WNK1	0.257556	0	0.259789	0.174027	0.404003	0.43097	0.268523	0.375946	0.344591	0.385616	0.432763	0.400574	0.330276	0.203802
ENSG00000175283	DOLK	0.396691	0.328734	0.189147	0.358309	0.46695	0.433685	0.305492	0.192472	0.262998	0.226507	0.226199	0.298348	0.420271	0
ENSG00000136205	TNS3	0.140119	0	0.504027	0.633761	0.371172	0.389041	0.294642	0.296055	0.241365	0.272874	0.399808	0.437606	0.280239	0.421815
ENSG00000008394	MGST1	0.219088	0.274485	0	0.269325	0.340408	0.21256	0.195274	0.163548	0.254656	0.324048	0.444451	0.46509	0.230462	0.232863
ENSG00000198435	NRARP	0.127464	0	0.541908	0.505424	0.248114	0.357684	0.327807	0.0406991	0.0282344	0.111115	0.268254	0.263074	0.397995	0.0783933
ENSG00000171840	NINJ2	0.131797	0	0.217927	0.282832	0.368268	0.407243	0.585233	0.252811	0.305757	0.374782	0.370858	0.377375	0.500171	0.369049
ENSG00000110497	AMBRA1	0.0389884	0.136508	0.234126	0.315414	0.400099	0.330079	0.105125	0.100922	0.103246	0.211657	0.140242	0.0371599	0.238511	0
ENSG00000100099	HPS4	0.255684	0.296695	0	0.492436	0.524939	0.557442	0.532105	0.00582388	0.0887954	0.485091	0.622037	0.581531	0.155106	0.365468
ENSG00000197681	TBC1D3	0.185018	0.23796	0	0.296573	0.228888	0.197931	0.174412	0.087022	0.213627	0.37899	0.381979	0.459097	0.353391	0.311577
ENSG00000183340	JRKL	0.335176	0	0.140112	0.311619	0.371159	0.081149	0.289865	0.235245	0.253151	0.243434	0.233717	0.514939	0.290851	0.105268
ENSG00000134058	CDK7	0.19465	0.380418	0.205712	0.376531	0.540426	0.390247	0.332814	0	0.134627	0.191446	0.234215	0.276985	0.035002	0.152489
ENSG00000183475	ASB7	0.228683	0.453355	0.220046	0.48514	0.505046	0.356356	0	0.182719	0.261451	0.226714	0.226542	0.267004	0.307466	0.224881
ENSG00000184924	PTRHD1	0.000536611	0	0.249413	0.153308	0.0984734	0.509445	0.15251	0.0683902	0.0238107	0.226856	0.20866	0.190464	0.242001	0.136579
ENSG00000140948	ZCCHC14	0	0.103755	0.279742	0.349988	0.152874	0.184416	0.157272	0.187462	0.100242	0.279924	0.262321	0.297874	0.200742	0.193035
ENSG00000141867	BRD4	0	0.161052	0.218472	0.323177	0.43182	0.330741	0.185307	0.178979	0.163012	0.104744	0.154578	0.189706	0.259993	0.348538
ENSG00000067248	DHX29	0.149729	0.289014	0.0189029	0.0859075	0.290424	0.3269	0.119098	0.10142	0.149468	0.249975	0.350482	0.39703	0.296562	0
ENSG00000146872	TLK2	0.0497777	0.0403522	0.199688	0.418836	0.0791694	0.221457	0.269545	0	0.123464	0.24477	0.151541	0.408528	0.0592033	0.234552
ENSG00000133773	CCDC59	0	0.313661	0.276145	0.393542	0.463482	0.505273	0.410361	0.186956	0.0515252	0.171396	0.193018	0.192939	0.172816	0.130743
ENSG00000185112	FAM43A	0.221764	0.0582088	0.30284	0.346127	0.439538	0.266995	0.455438	0	0.386744	0.40855	0.36212	0.502439	0.23553	0.167035
ENSG00000164687	FABP5	0	0.223923	0.204411	0.313189	0.376561	0.405552	0.282396	0.148874	0.113358	0.147486	0.185345	0.257104	0.113203	0.279249
ENSG00000127920	GNG11	0	0.214946	0.0675192	0.431872	0.283793	0.156858	0.202502	0.0892617	0.24579	0.19681	0.268145	0.317096	0.0836201	0.174714
ENSG00000116874	WARS2	0.00726952	0.036711	0	0.116215	0.478229	0.146534	0.154871	0.163208	0.120077	0.158903	0.446169	0.124843	0.221329	0.290156
ENSG00000241945	PWP2	0.198807	0.182388	0.184584	0.44642	0.383471	0.41301	0.186133	0.164325	0	0.0745917	0.0872659	0.22638	0.138907	0.184088
ENSG00000115540	MOB4	0.0784954	0.338362	0.179731	0.547822	0.330641	0.279536	0.0987817	0.176998	0.161143	0.29074	0.190618	0.385969	0	0.20414
ENSG00000141232	TOB1	0.361522	0	0.0184794	0.228151	0.287165	0.207166	0.158744	0.13143	0.287114	0.235503	0.416261	0.421235	0.268146	0.249143
ENSG00000164031	DNAJB14	0.0643294	0.0276466	0.0299008	0.29782	0.44773	0.37816	0.30859	0.134487	0.133924	0.0669619	0	0.233932	0.164718	0.145926
ENSG00000182979	MTA1	0	0.306016	0.165252	0.245135	0.268301	0.345616	0.204414	0.12617	0.136218	0.247483	0.192071	0.163179	0.257234	0.243251
ENSG00000211456	SACM1L	0.217735	0	0.212688	0.341445	0.313389	0.284789	0.236878	0.0208868	0.128016	0.110259	0.215557	0.417925	0.175825	0.362466
ENSG00000263535	AK4P1	0.152725	0.161212	0.246928	0.539163	0.453818	0.283885	0.155974	0.16426	0.130819	0	0.0407947	0.250405	0.231855	0.239391
ENSG00000085415	SEH1L	0	0.205094	0.412673	0.414117	0.286402	0.317845	0.401581	0.0757416	0.139324	0.134145	0.195413	0.32161	0.331435	0.19665
ENSG00000236539	RP11-215I23.4	0.185722	0.25882	0.141448	0.49222	0.386379	0.263936	0.412509	0.180978	0.224766	0.262374	0.269172	0.367829	0.169099	0
ENSG00000237765	FAM200B	0.0173419	0.338079	0.201792	0.465158	0.125378	0.269853	0.304362	0.0629278	0.167176	0	0.281217	0.44444	0.328553	0.265172
ENSG00000176946	THAP4	0	0.27864	0.207004	0.257049	0.323349	0.413919	0.166291	0.200693	0.0903888	0.186467	0.171024	0.0576953	0.309173	0.16989
ENSG00000107338	SHB	0	0.282493	0.450198	0.510888	0.419404	0.50385	0.318809	0.305445	0.276893	0.195681	0.5447	0.214197	0.247908	0.367434
ENSG00000104783	KCNN4	0	0.108611	0.280331	0.279049	0.0312169	0.0863425	0.0953967	0.0700346	0.037498	0.282869	0.205391	0.380585	0.499976	0.176437
ENSG00000065809	FAM107B	0	0.428011	0.193089	0.48503	0.545688	0.349929	0.511243	0.0631284	0.276442	0.263989	0.364833	0.239046	0.097353	0.0617724
ENSG00000213015	ZNF580	0.122612	0.136815	0.18575	0.363434	0	0.345425	0.333038	0.320651	0.140668	0.3274	0.400705	0.500031	0.599357	0.509404
ENSG00000125676	THOC2	0	0.311729	0.0845931	0.339271	0.38557	0.245271	0.413107	0.0772395	0.187951	0.200574	0.26243	0.438743	0.0997288	0.180991
ENSG00000183386	FHL3	0	0.252603	0.273417	0.390641	0.286862	0.365225	0.358115	0.0829989	0.0498796	0.181261	0.21689	0.236358	0.224116	0.199974
ENSG00000072786	STK10	0.103249	0.255929	0.334001	0.315548	0.494647	0.42493	0.200545	0.0487613	0	0.171888	0.104877	0.334494	0.0454959	0.1008
ENSG00000157110	RBPMS	0	0.349507	0.189896	0.46711	0.440286	0.477825	0.335311	0.402374	0.387019	0.252392	0.498412	0.143004	0.163699	0.0513775
ENSG00000181472	ZBTB2	0	0.261573	0.302855	0.571545	0.400285	0.336521	0.380249	0.191372	0.227755	0.268273	0.26287	0.313652	0.0935848	0.179175
ENSG00000123146	CD97	0	0.239366	0.31165	0.413938	0.304393	0.29066	0.187439	0.065328	0.190412	0.379831	0.292091	0.345696	0.0739379	0.0466007
ENSG00000162542	TMCO4	0.0538534	0	0.294627	0.191107	0.434592	0.423821	0.140217	0.0803611	0.221557	0.468524	0.149438	0.270312	0.251822	0.319644
ENSG00000153574	RPIA	0	0.150491	0.283055	0.399604	0.305455	0.121386	0.155141	0.0550451	0.0245823	0.277324	0.174991	0.197095	0.299153	0.196849
ENSG00000005700	IBTK	0.207394	0.125046	0.122664	0.316939	0.260476	0.358325	0.294349	0.165359	0.292532	0.305614	0.342773	0.408634	0	0.170409
ENSG00000179604	CDC42EP4	0.24629	0.034505	0.234	0.469387	0.0665997	0.131049	0	0.135097	0.24655	0.254401	0.436449	0.16431	0.40827	0.2118
ENSG00000185128	TBC1D3F	0.0803009	0.203848	0	0.256759	0.125438	0.113668	0.0755103	0.0957769	0.276445	0.347547	0.44854	0.413658	0.409596	0.222319
ENSG00000182217	HIST2H4B	0	0.240386	0.114094	0.300455	0.429532	0.357682	0.607731	0.437293	0.355233	0.320727	0.514435	0.63342	0.414626	0.425614
ENSG00000048162	NOP16	0.28516	0.244043	0.366412	0.32391	0.409893	0.37921	0.269041	0.0655086	0	0.242696	0.212621	0.158202	0.411295	0.191478
ENSG00000081087	OSTM1	0.0668913	0.0900054	0.115511	0.296763	0.24297	0.198663	0.199928	0	0.0205684	0.360856	0.0860763	0.413191	0.381353	0.349515
ENSG00000205726	ITSN1	0.10451	0	0.19843	0.275201	0.256116	0.427224	0.226307	0.126393	0.201517	0.236196	0.0636791	0.0475727	0.20902	0.159869
ENSG00000107651	SEC23IP	0.138883	0.102674	0.179518	0.294348	0.336232	0.470743	0.337256	0	0.223186	0.242557	0.160526	0.280367	0.243511	0.443828
ENSG00000138594	TMOD3	0	0.155926	0.146559	0.43636	0.23259	0.136043	0.22535	0.0968185	0.0943638	0.132262	0.129256	0.274629	0.125702	0.162185
ENSG00000163785	RYK	0	0.166192	0.148365	0.30064	0.326151	0.204959	0.431362	0.0639553	0.227135	0.169046	0.203596	0.460746	0.140785	0.173939
ENSG00000120658	ENOX1	0.033897	0.020858	0.00781895	0.201302	0.549679	0.354121	0.248057	0.0991333	0	0.200548	0.0518719	0.213556	0.0407918	0.134868
ENSG00000111666	CHPT1	0.201781	0	0.166679	0.213143	0.264912	0.268781	0.185808	0.158253	0.319104	0.159282	0.146199	0.176	0.471728	0.178282
ENSG00000090905	TNRC6A	0	0.106674	0.213348	0.11252	0.232317	0.388729	0.373755	0.236538	0.243531	0.328396	0.36948	0.318221	0.266962	0.176899
ENSG00000055483	USP36	0.0722329	0.383626	0.233295	0.406054	0.335089	0.244289	0.188254	0.0614199	0	0.238316	0.15625	0.29882	0.175214	0.210899
ENSG00000148572	NRBF2	0	0.232895	0.0609188	0.468638	0.370427	0.308476	0.222393	0.0986991	0.218185	0.236444	0.111256	0.219565	0.000925849	0.107935
ENSG00000144283	PKP4	0.0838753	0	0.221218	0.203725	0.335113	0.45316	0.146916	0.181826	0.0822858	0.0358881	0.0836294	0.123315	0.25583	0.150867
ENSG00000164307	ERAP1	0.149739	0.406556	0.311134	0.428274	0.484686	0.330892	0.328612	0.224884	0.25809	0.213241	0.32456	0.431845	0	0.155567
ENSG00000132470	ITGB4	0.0832553	0.161977	0.103243	0.337706	0	0.441159	0.143037	0.323409	0.115637	0.567496	0.547007	0.306376	0.281287	0.220536
ENSG00000151151	IPMK	0.113134	0.244404	0.264199	0.466401	0.260096	0	0.239001	0.196377	0.189737	0.165009	0.231601	0.537631	0.12525	0.163436
ENSG00000122299	ZC3H7A	0.174065	0.0956094	0	0.39754	0.264254	0.124469	0.325571	0.14399	0.199092	0.232065	0.156656	0.594017	0.0511975	0.181271
ENSG00000147650	LRP12	0.0905339	0	0.247006	0.265471	0.387448	0.456576	0.125027	0.285751	0.388896	0.159792	0.197738	0.368469	0.181068	0.297013
ENSG00000149257	SERPINH1	0	0.0830045	0.1338	0.284083	0.264559	0.311256	0.309821	0.295909	0.138203	0.315883	0.326868	0.141613	0.381184	0.382117
ENSG00000004866	ST7	0	0.0341215	0.223971	0.174272	0.211898	0.259754	0.39615	0.170427	0.242445	0.278561	0.361826	0.42657	0.143734	0.208948
ENSG00000261613	RP11-20I23.8	0.104896	0.108013	0.12548	0.244069	0.406539	0.515137	0.250015	0.133097	0	0.0919076	0.0363226	0.219805	0.184655	0.0400503
ENSG00000135503	ACVR1B	0.0517969	0.0948651	0.131511	0.305272	0.479033	0.234747	0.122863	0.0932427	0	0.275144	0.112107	0.0990246	0.0859427	0.224577
ENSG00000127990	SGCE	0.146891	0.177695	0	0.349785	0.107798	0.376606	0.342184	0.295247	0.19936	0.270167	0.406345	0.491141	0.113643	0.100645
ENSG00000196427	NBPF4	0.176029	0.243152	0.310275	0.160717	0.300335	0.463797	0.32942	0	0.243409	0.343231	0.526117	0.49362	0.0167118	0.123229
ENSG00000091409	ITGA6	0	0.18183	0.130743	0.290764	0.425572	0.361928	0.510315	0.316029	0.272182	0.285962	0.511771	0.344616	0.251646	0.415123
ENSG00000136153	LMO7	0	0.276933	0.237748	0.393751	0.416328	0.395336	0.282344	0.301143	0.362039	0.402104	0.373368	0.480629	0.0620772	0.0241213
ENSG00000213492	AC092661.2	0.428501	0.218041	0.185203	0.621329	0.343315	0.335639	0.356027	0	0.319375	0.37285	0.288019	0.564847	0.326707	0.275009
ENSG00000115756	HPCAL1	0.0124024	0.219206	0.311675	0.473631	0.164797	0.219881	0.149286	0.215588	0	0.146769	0.366064	0.127576	0.549003	0.301411
ENSG00000047644	WWC3	0	0.356761	0.318646	0.504871	0.273243	0.417888	0.265073	0.0977019	0.138151	0.244885	0.12984	0.225539	0.0708239	0.205523
ENSG00000072110	ACTN1	0	0.13681	0.233075	0.24783	0.286216	0.43852	0.379889	0.293212	0.24348	0.280684	0.278535	0.25754	0.293657	0.254415
ENSG00000086061	DNAJA1	0	0.0523574	0.110447	0.173878	0.385336	0.312157	0.257138	0.0712677	0.253356	0.141035	0.268218	0.274514	0.090412	0.0214849
ENSG00000165675	ENOX2	0.0631791	0	0.106083	0.223428	0.340772	0.291371	0.102137	0.0915892	0.32273	0.54458	0.221902	0.309674	0.309947	0.0994186
ENSG00000169855	ROBO1	0.0813369	0	0.0835947	0.0866133	0.17843	0.178333	0.20261	0.152774	0.241583	0.272138	0.300886	0.367409	0.281069	0.22051
ENSG00000205544	C17orf61	0.0799562	0.0379235	0	0.160657	0.275441	0.0343716	0.2448	0.129876	0.123177	0.0940803	0.505261	0.286309	0.232135	0.25477
ENSG00000109654	TRIM2	0	0.0412464	0.14512	0.0831486	0.123512	0.163876	0.275383	0.128901	0.276556	0.312871	0.349185	0.458848	0.234419	0.202968
ENSG00000181026	AEN	0.2636	0.378453	0.111082	0.459805	0.250828	0.498988	0.2838	0.134853	0	0.0870458	0.065976	0.331439	0.331366	0.144654
ENSG00000106484	MEST	0	0.0215239	0.112619	0.441883	0.265178	0.196334	0.222338	0.272891	0.120858	0.173312	0.174786	0.137247	0.193447	0.22378
ENSG00000130382	MLLT1	0.0593465	0	0.163436	0.043327	0.175745	0.286421	0.198598	0.197986	0.148202	0.108242	0.285715	0.222118	0.395792	0.300259
ENSG00000081307	UBA5	0.195469	0.232577	0	0.472516	0.216891	0.232836	0.253985	0.266739	0.25491	0.177765	0.370837	0.477873	0.202982	0.272254
ENSG00000115306	SPTBN1	0	0.176369	0.260289	0.233752	0.271941	0.371695	0.289292	0.218648	0.205071	0.283194	0.27947	0.215543	0.230377	0.0975569
ENSG00000173905	GOLIM4	0.0969643	0.14862	0.18193	0.138728	0.199671	0.282868	0.233722	0.0785915	0.13727	0.192216	0.215539	0.364195	0.173528	0
ENSG00000012211	PRICKLE3	0.0280168	0.0256019	0.394711	0.252649	0.195037	0.0199781	0.174405	0	0.051268	0.215644	0.253887	0.332713	0.438952	0.24531
ENSG00000115970	THADA	0	0.0406041	0.179385	0.310429	0.245849	0.30088	0.287252	0.0809319	0.34573	0.0737508	0.16345	0.360527	0.162605	0.119668
ENSG00000135316	SYNCRIP	0	0.0812808	0.150323	0.169438	0.366172	0.278822	0.332796	0.0420936	0.173193	0.147154	0.0631681	0.321707	0.22631	0.207156
ENSG00000131504	DIAPH1	0.192867	0.183296	0.169589	0.405344	0.322511	0.193428	0.211925	0.0887835	0.278488	0.16956	0.255079	0.304486	0	0.140336
ENSG00000184584	TMEM173	0.191961	0.238326	0.218022	0.558592	0.391207	0.452678	0.219441	0.250162	0.211345	0.20316	0.194975	0.15094	0	0.137898
ENSG00000183941	HIST2H4A	0	0.238216	0.113026	0.299306	0.42903	0.365904	0.636075	0.439092	0.362831	0.326151	0.531912	0.63155	0.427433	0.443664
ENSG00000084112	SSH1	0	0.420383	0.35243	0.26581	0.55808	0.558913	0.341703	0.163687	0.227065	0.545599	0.33441	0.307731	0.328618	0.22292
ENSG00000229097	CALM2P2	0.259981	0.320914	0.284056	0.479241	0.491556	0.399704	0.376332	0	0.256989	0.266488	0.213401	0.431213	0.061038	0.0487656
ENSG00000184640	41526	0	0.113468	0.242332	0.423762	0.275691	0.30115	0.304922	0.411282	0.31565	0.406941	0.49158	0.347275	0.498852	0.583601
ENSG00000106211	HSPB1	0.106592	0	0.155414	0.0687974	0.114492	0.210245	0.201809	0.244519	0.138035	0.240224	0.272319	0.189964	0.488579	0.282728
ENSG00000155506	LARP1	0	0.19982	0.336914	0.196426	0.348906	0.259827	0.345064	0.10659	0.0470313	0.23059	0.260141	0.284995	0.233241	0.191932
ENSG00000072401	UBE2D1	0.457218	0.418703	0.299686	0.500456	0.539686	0.489376	0.311191	0	0.282802	0.451682	0.465269	0.307198	0.379611	0.403359
ENSG00000169093	ASMTL	0.0657544	0	0.146724	0.206479	0.187789	0.459502	0.282054	0.362674	0.149812	0.199439	0.280247	0.0980143	0.324927	0.280632
ENSG00000076685	NT5C2	0	0.200231	0.459553	0.329911	0.343382	0.472703	0.374718	0.102711	0.294084	0.154198	0.35192	0.549642	0.0149853	0.351414
ENSG00000196712	NF1	0	0.0388691	0.0626672	0.247831	0.180423	0.276663	0.136113	0.00968102	0.117405	0.531647	0.202728	0.537117	0.15228	0.248951
ENSG00000169251	NMD3	0.0199373	0.0790862	0.158373	0.18738	0.246086	0.394777	0.175194	0.0123945	0	0.132285	0.125762	0.312892	0.0914983	0.0834094
ENSG00000130202	PVRL2	0	0.0928409	0.0790351	0.331761	0.170638	0.210011	0.202815	0.12913	0.110833	0.359388	0.0728839	0.307504	0.19367	0.128094
ENSG00000173638	SLC19A1	0.0662884	0.256591	0.383465	0.467148	0.289516	0.333659	0.214059	0.0825519	0	0.371144	0.231074	0.114225	0.425365	0.359772
ENSG00000118508	RAB32	0.22501	0.112041	0.224809	0.412918	0.379211	0.192646	0.202911	0.10257	0	0.0790795	0.0070353	0.332171	0.275582	0.239178
ENSG00000241978	AKAP2	0	0.463943	0.206211	0.441357	0.484253	0.35767	0.14445	0.148529	0.124076	0.188674	0.153508	0.0786638	0.0428351	0.137819
ENSG00000183421	RIPK4	0.0766157	0.0819949	0.200326	0.17933	0.150356	0.409917	0.161633	0.116148	0.12456	0.366206	0.372989	0.186495	0	0.0113473
ENSG00000143815	LBR	0.161262	0	0.214057	0.445413	0.469953	0.311271	0.161721	0.129412	0.265111	0.364088	0.345903	0.438839	0.268719	0.106873
ENSG00000157456	CCNB2	0	0.0736324	0.117509	0.285506	0.47124	0.361966	0.247438	0.0172914	0.152464	0.356812	0.379865	0.515211	0.0831618	0.0147168
ENSG00000198901	PRC1	0	0.120247	0.302951	0.479368	0.467091	0.347174	0.101829	0.0191999	0.29045	0.423565	0.549612	0.431107	0.153413	0.134894
ENSG00000164611	PTTG1	0	0.146033	0.246271	0.355918	0.441435	0.335996	0.404745	0.176136	0.30373	0.400488	0.370578	0.586991	0.230443	0.154235
ENSG00000135451	TROAP	0	0.00753976	0.205236	0.360389	0.347958	0.338388	0.143257	0.196825	0.321298	0.457004	0.554557	0.320815	0.317751	0.214883
ENSG00000089685	BIRC5	0.0483054	0.119328	0.22568	0.397689	0.417369	0.369279	0.263344	0	0.247773	0.324774	0.33501	0.413479	0.0718661	0.00334922
ENSG00000116560	SFPQ	0	0.226014	0.272205	0.299976	0.406726	0.403872	0.257487	0.0134272	0.132068	0.220774	0.214566	0.344236	0.123745	0.0986833
ENSG00000230216	HSPB1P2	0.195679	0.143341	0.0910024	0.107079	0.349053	0.591028	0	0.248364	0.0401933	0.134243	0.0881848	0.227215	0.515351	0.228272
ENSG00000133265	HSPBP1	0.174945	0.135142	0.276579	0.11852	0.322906	0.337956	0.164889	0.18767	0	0.20305	0.187065	0.539664	0.383341	0.296141
ENSG00000073536	NLE1	0.133742	0.17802	0.182348	0.217524	0.24763	0.339921	0.168668	0.14398	0	0.0453903	0.235965	0.192985	0.535255	0.252874
ENSG00000226085	UQCRFS1P1	0.273373	0.169116	0.153365	0.0707552	0.446422	0.430942	0.184899	0.290731	0	0.193638	0.0760699	0.210208	0.483112	0.292493
ENSG00000131480	AOC2	0.0440803	0.114631	0.110139	0.117451	0.45602	0.694337	0.402866	0.0679005	0	0.112573	0.253755	0.100695	0.368597	0.0677435
ENSG00000148296	SURF6	0.148883	0.185332	0.27959	0.221512	0.31244	0.457441	0.2391	0.119438	0	0.216871	0.233122	0.195573	0.400767	0.246445
ENSG00000137815	RTF1	0.212114	0.219274	0	0.152608	0.302108	0.176305	0.183961	0.191617	0.195318	0.178052	0.325638	0.57048	0.196425	0.334423
ENSG00000188825	CTD-3014M21.4	0.283432	0	0.0706395	0.110963	0.151287	0.651518	0.415347	0.274635	0.21502	0.127097	0.294978	0.314071	0.551683	0.142296
ENSG00000124383	MPHOSPH10	0.340214	0.199121	0	0.143183	0.419984	0.217834	0.162343	0.0899429	0.192527	0.0202457	0.280608	0.375758	0.168783	0.199482
ENSG00000101901	ALG13	0.284429	0.280185	0	0.249967	0.368958	0.42731	0.165939	0.137632	0.172878	0.0934089	0.0842045	0.47445	0.116764	0.17487
ENSG00000197982	C1orf122	0.291356	0.214924	0.194435	0.319512	0.461969	0.22407	0.41218	0.172676	0	0.108732	0.308981	0.374497	0.440013	0.340213
ENSG00000127914	AKAP9	0.238581	0.302479	0	0.124985	0.340918	0.216031	0.265639	0.192557	0.134301	0.121382	0.31064	0.444767	0.305679	0.42098
ENSG00000169992	NLGN2	0.31117	0.348303	0.144295	0.297275	0.246631	0.525183	0	0.0534862	0.102984	0.102984	0.397872	0.397872	0.35582	0.27526
ENSG00000106459	NRF1	0.262994	0.0868561	0.0308255	0.297069	0.464235	0.356188	0.418142	0.0985252	0	0.128645	0.154772	0.263346	0.439131	0.028953
ENSG00000175602	CCDC85B	0.161776	0.275521	0.462261	0.208806	0.209698	0.375583	0.152539	0.104273	0	0.296242	0.244231	0.363709	0.69262	0.359762
ENSG00000091164	TXNL1	0.223741	0.143471	0	0.176222	0.339017	0.242683	0.214742	0.0984913	0.242426	0.0796058	0.220128	0.32919	0.175197	0.22368
ENSG00000028839	TBPL1	0.229693	0.109967	0.0012201	0.284189	0.452924	0.298515	0.144105	0	0.0119809	0.205051	0.233106	0.261161	0.26992	0.13557
ENSG00000172239	PAIP1	0.0989487	0.0616598	0.0354877	0.18749	0.349426	0.136953	0.116083	0	0.249386	0.187593	0.286831	0.40572	0.50461	0.312273
ENSG00000250746	RP11-39C10.1	0.250973	0.189065	0	0.248323	0.357915	0.21927	0.183793	0.0815926	0.264808	0.239261	0.311388	0.542918	0.0731398	0.15815
ENSG00000179886	TIGD5	0.477559	0.208839	0.0817732	0.111599	0.121144	0.315415	0.173987	0.140312	0	0.0651061	0.195687	0.444859	0.394339	0.418204
ENSG00000204371	EHMT2	0.347132	0.166337	0.0836237	0	0.134468	0.228896	0.226805	0.151796	0.134985	0.115327	0.216319	0.409676	0.406733	0.338398
ENSG00000126391	FRMD8	0.257117	0.230943	0.206166	0.181974	0.279261	0.325332	0.10838	0.164857	0	0.23356	0.233614	0.0877516	0.452484	0.288799
ENSG00000225093	RPL3P7	0.00543659	0.1342	0.212042	0	0.196147	0.344848	0.207948	0.0710473	0.0284752	0.166428	0.304381	0.303851	0.440543	0.254296
ENSG00000163597	SNHG16	0.208443	0.254285	0.181582	0.318037	0.356288	0.367042	0.103482	0	0.0321051	0.11136	0.304112	0.351428	0.102713	0.213828
ENSG00000132128	LRRC41	0.194089	0.247663	0.261967	0.170455	0.257113	0.383012	0.305757	0.159706	0	0.0741012	0.301115	0.229803	0.312622	0.28593
ENSG00000130821	SLC6A8	0.335924	0.194361	0.298227	0.32166	0.3451	0.572447	0.296549	0.261858	0.159896	0	0.22896	0.400694	0.33524	0.338559
ENSG00000198818	SFT2D1	0.155015	0.333969	0.124255	0.325957	0.400746	0.392486	0.261019	0.194784	0.04013	0	0.254488	0.289599	0.32471	0.346695
ENSG00000267100	ILF3-AS1	0.106032	0.15632	0.0452154	0.014174	0.254822	0.406836	0.64559	0.182141	0	0.116088	0.377997	0.406242	0.47978	0.201557
ENSG00000131941	RHPN2	0.272603	0.268601	0.150894	0.378484	0.468784	0.296392	0.290293	0.0810542	0	0.234241	0.259586	0.284931	0.179984	0.266145
ENSG00000123358	NR4A1	0.26485	0.487952	0.213872	0.016096	0.280336	0.604374	0.353449	0.06922	0	0.183436	0.10484	0.386927	0.3363	0.241272
ENSG00000134824	FADS2	0.231756	0	0.0585734	0.117147	0.344841	0.329666	0.265265	0.408584	0.224817	0.190995	0.0951164	0.567845	0.332709	0.285886
ENSG00000172830	SSH3	0.210068	0.114618	0.0358063	0.332411	0.412074	0.0926895	0.19545	0.204043	0	0.123038	0.164643	0.235081	0.305519	0.257382
ENSG00000213516	RBMXL1	0.224812	0.0657208	0	0.218581	0.267579	0.181126	0.251987	0.152744	0.0815536	0.221402	0.241982	0.412727	0.15649	0.267234
ENSG00000104859	CLASRP	0.260478	0.109184	0	0.147941	0.3706	0.245507	0.12399	0.31268	0.0138391	0.14275	0.278907	0.318533	0.187755	0.443499
ENSG00000197223	C1D	0.324875	0.233258	0	0.253874	0.381006	0.189155	0.167681	0.0876472	0.107117	0.242177	0.200246	0.399894	0.104775	0.181915
ENSG00000124201	ZNFX1	0	0.176943	0.240133	0.181481	0.471111	0.316896	0.249355	0.0337428	0.0146581	0.114797	0.180321	0.409414	0.12183	0.122736
ENSG00000099810	MTAP	0.0851716	0.191867	0.137567	0.078104	0.272956	0.43245	0.18771	0.274797	0.0636821	0	0.153189	0.254584	0.297355	0.229287
ENSG00000236814	RP11-446E9.1	0.385945	0.114901	0	0.243034	0.214992	0.122731	0.10597	0.0892089	0.0521568	0.0151047	0.286851	0.519415	0.164051	0.210706
ENSG00000129911	KLF16	0.0892877	0.101521	0.166413	0.132784	0.0632326	0.440039	0.200863	0.115378	0	0.0633024	0.0491007	0.117147	0.638895	0.189059
ENSG00000152413	HOMER1	0.31809	0.317945	0	0.248419	0.231069	0.317111	0.208289	0.0189377	0.121518	0.00713646	0.369842	0.600279	0.154611	0.113501
ENSG00000108468	CBX1	0.377821	0.167992	0	0.105101	0.406497	0.19453	0.208444	0.260408	0.0616045	0.179029	0.0304588	0.306049	0.331869	0.195522
ENSG00000187953	PMS2CL	0.387286	0.386566	0.27218	0.36055	0.44892	0.641234	0.334299	0	0.229259	0.221833	0.292014	0.425761	0.388006	0.404519
ENSG00000132323	ILKAP	0.27088	0	0.12727	0.109345	0.155065	0.302915	0.197141	0.0668039	0.0244967	0.102931	0.337915	0.204962	0.289101	0.218164
ENSG00000120029	C10orf76	0.193055	0.115796	0.0864368	0	0.194286	0.375345	0.193491	0.00168786	0.391104	0.108954	0.272503	0.416001	0.244079	0.257059
ENSG00000137055	PLAA	0.272164	0.201486	0.0190399	0.0981888	0.278983	0.130228	0	0.119335	0.147912	0.0327039	0.289175	0.404993	0.138127	0.248255
ENSG00000142444	C19orf52	0.336964	0.388726	0.134362	0	0.348194	0.492914	0.223022	0.218086	0.261725	0.245225	0.228114	0.363488	0.498862	0.450661
ENSG00000129932	DOHH	0.272485	0.373223	0.392909	0.24086	0.401243	0.485949	0.211588	0.197365	0	0.135217	0.0645504	0.219034	0.368954	0.271157
ENSG00000231434	RP11-144L1.8	0.14324	0.135715	0.040281	0.179817	0.282543	0.114683	0.124299	0.0178525	0	0.245716	0.28334	0.339478	0.174775	0.244478
ENSG00000100462	PRMT5	0.162444	0.124412	0.0670865	0.242983	0.316994	0.287854	0.199787	0.0820927	0.105571	0.0717425	0.10526	0.449466	0	0.162055
ENSG00000134108	ARL8B	0.146255	0.188763	0.11911	0.203008	0.286906	0.310308	0.203914	0	0.323774	0.132793	0.320716	0.38324	0.158405	0.311501
ENSG00000133243	BTBD2	0.362867	0	0.0223298	0.148342	0.274353	0.204508	0.277939	0.208058	0.0589595	0.0102151	0.167716	0.294435	0.421154	0.221742
ENSG00000167487	KLHL26	0.0396593	0.273153	0.0647241	0.22043	0.376135	0.402343	0.308153	0.213963	0	0.483451	0.22549	0.241319	0.459155	0.247394
ENSG00000112787	FBRSL1	0.225619	0.433736	0.28553	0.407103	0.279763	0.459509	0.199909	0.217107	0	0.131451	0.288437	0.274405	0.450484	0.360475
ENSG00000168575	SLC20A2	0.19519	0.293526	0	0.287815	0.201093	0.296634	0.324732	0.120643	0.123266	0.112178	0.158816	0.465166	0.138311	0.252699
ENSG00000231167	YBX1P2	0.261598	0.144349	0.0639899	0.329485	0.451236	0.338646	0.147373	0.182841	0.00596735	0	0.121779	0.219818	0.130191	0.163038
ENSG00000224864	CTC-260E6.2	0.125137	0.152508	0	0.187586	0.215212	0.308974	0.0576459	0.128149	0.168425	0.0150187	0.364579	0.238668	0.361588	0.303189
ENSG00000087152	ATXN7L3	0.28886	0.10809	0	0.0824332	0.246977	0.2335	0.135963	0.192597	0.0538043	0.167386	0.345115	0.250232	0.168882	0.270688
ENSG00000161179	YDJC	0.210985	0.26927	0.304244	0.342995	0.382719	0.522739	0.260695	0.143132	0	0.132063	0.185963	0.0500529	0.305092	0.28949
ENSG00000137207	YIPF3	0.367384	0.166398	0	0.252677	0.306224	0.256817	0.258522	0.020104	0.351353	0.127951	0.203449	0.420913	0.250774	0.282425
ENSG00000069011	PITX1	0.219757	0.152817	0.163178	0.135348	0.0566917	0.0756954	0.179047	0.0567085	0	0.194676	0.207252	0.220981	0.508837	0.285284
ENSG00000165661	QSOX2	0.194903	0.178831	0.263845	0.141217	0.143519	0.358235	0.164541	0.171233	0	0.231966	0.291902	0.212025	0.278699	0.31511
ENSG00000125944	HNRNPR	0.166508	0.148253	0.120896	0.164604	0.363616	0.241487	0.263262	0.110009	0	0.0994789	0.147997	0.234939	0.156013	0.111307
ENSG00000145780	FEM1C	0.257584	0.213117	0.0184083	0.278068	0.305287	0.190464	0.208686	0.133775	0.0497661	0.153491	0.130019	0.337644	0	0.218178
ENSG00000136003	ISCU	0.406522	0.307005	0.303913	0.36861	0.330883	0.430456	0.365606	0.271643	0	0.131559	0.246618	0.321096	0.495442	0.233409
ENSG00000165912	PACSIN3	0.257899	0.23191	0.038981	0.119293	0.145447	0.139728	0.217043	0.213043	0	0.156838	0.146265	0.289338	0.352079	0.173833
ENSG00000125753	VASP	0.0255948	0.180899	0.0499915	0.123824	0.373866	0.33287	0.365501	0.131211	0.0754377	0	0.331645	0.322867	0.153926	0.10748
ENSG00000130254	SAFB2	0.108579	0.151713	0.214	0	0.157765	0.437828	0.215154	0.305945	0.0542345	0.0996472	0.165798	0.144648	0.556564	0.309092
ENSG00000243918	EIF4BP8	0.441886	0.277837	0.481502	0.365617	0.623112	0.238144	0.244614	0.337181	0	0.142927	0.22455	0.611256	0.296807	0.306496
ENSG00000124587	PEX6	0.231195	0.207633	0.176605	0	0.200584	0.252984	0.187428	0.175456	0.163792	0.145665	0.288064	0.0335884	0.453134	0.266102
ENSG00000198113	TOR4A	0.148727	0.168583	0.146926	0.302795	0.381825	0.548878	0.427461	0.178908	0	0.145946	0.154189	0.00837027	0.339624	0.297558
ENSG00000104133	SPG11	0.290931	0.32295	0.182033	0.232643	0.26608	0.299517	0.144832	0	0.0565659	0.332849	0.263086	0.61452	0.0940976	0.0956233
ENSG00000161547	SRSF2	0.185835	0.044605	0.0581653	0.196125	0.154657	0.278966	0.28537	0.0981313	0	0.0382594	0.1253	0.222204	0.382493	0.290214
ENSG00000100038	TOP3B	0.371296	0.217678	0.0374186	0.220928	0.0790035	0.444557	0.0435958	0.104907	0.24369	0	0.226294	0.43205	0.231101	0.142734
ENSG00000107758	PPP3CB	0.167278	0.102737	0.0175936	0.239264	0.122323	0.148386	0.188331	0	0.160784	0.0849523	0.273584	0.47576	0.235009	0.147831
ENSG00000060491	OGFR	0.381988	0.253798	0.206205	0.26852	0.273136	0.422845	0.323531	0.260735	0	0.222028	0.234175	0.216239	0.41793	0.225193
ENSG00000136816	TOR1B	0.360754	0.206229	0.164589	0	0.302864	0.375249	0.261757	0.131065	0.070367	0.127605	0.267883	0.154637	0.293301	0.0272497
ENSG00000165494	PCF11	0.245723	0	0.0669396	0.0424313	0.296496	0.194082	0.0648852	0.073198	0.120485	0.421674	0.232521	0.504996	0.261023	0.220293
ENSG00000061794	MRPS35	0.265127	0.182854	0.217557	0.192228	0.342327	0.133376	0.124543	0.139422	0	0.249538	0.308584	0.359617	0.105184	0.161371
ENSG00000261061	RP11-303E16.2	0.185189	0.135615	0	0.162806	0.261125	0.123345	0.0750178	0.186406	0.0400799	0.116874	0.182694	0.393306	0.15925	0.107213
ENSG00000205765	C5orf51	0.382174	0.167221	0	0.1794	0.364066	0.154191	0.26284	0.173438	0.475663	0.269306	0.29125	0.646315	0.246347	0.321904
ENSG00000138398	PPIG	0.159429	0.208435	0.117931	0.254899	0.24601	0.185164	0.202942	0.144268	0.187095	0.0864395	0.288648	0.474888	0	0.301824
ENSG00000180771	SRSF8	0.18091	0.284133	0.136873	0.337072	0.258366	0.310138	0.117543	0.0126397	0	0.0605276	0.202434	0.264898	0.318283	0.204988
ENSG00000180198	RCC1	0.22018	0.170203	0.331954	0.22959	0.272934	0.38829	0.273824	0.0859272	0	0.111978	0.13703	0.203789	0.267439	0.149363
ENSG00000179562	GCC1	0.185936	0.194574	0.0995342	0.0376493	0.305204	0.304386	0.244533	0.25235	0.094135	0.11922	0	0.389458	0.135828	0.235469
ENSG00000116337	AMPD2	0.188413	0.23397	0.20064	0.218589	0.015329	0.214088	0.173304	0.0135595	0	0.121359	0.278898	0.240018	0.359383	0.279486
ENSG00000228887	EEF1DP1	0.300316	0.176732	0.228565	0.119286	0.187961	0.340617	0.216973	0.135032	0	0.28129	0.170546	0.23118	0.291814	0.188354
ENSG00000172939	OXSR1	0.319647	0.222778	0.0974335	0.19938	0.257403	0.203196	0.128221	0	0.103871	0.122431	0.0894941	0.44637	0.178108	0.0900857
ENSG00000132768	DPH2	0.265596	0.331355	0.257301	0.323717	0.291406	0.417118	0.353641	0.169843	0	0.180199	0.183232	0.164169	0.467234	0.285055
ENSG00000107362	FAM108B1	0.26948	0.279983	0.131301	0.168397	0.205493	0.160772	0	0.105447	0.23281	0.164941	0.26465	0.565582	0.0688208	0.202434
ENSG00000180628	PCGF5	0.165806	0.313805	0.107543	0.282467	0.262938	0.211268	0.192562	0	0.195032	0.0262784	0.140033	0.261539	0.535531	0.192238
ENSG00000144354	CDCA7	0.19858	0	0.0289603	0.174382	0.244425	0.466924	0.641346	0.269554	0.0843206	0.143894	0.228845	0.375355	0.478634	0.495547
ENSG00000175827	AP001266.1	0.164754	0.240717	0.162012	0.216155	0.284473	0.352791	0.0564153	0.279397	0	0.278079	0.133414	0.266858	0.400303	0.272836
ENSG00000066117	SMARCD1	0.178182	0.217659	0.0790929	0.0872879	0.237374	0.341751	0.231068	0.092406	0.129104	0.19502	0	0.336518	0.126648	0.234378
ENSG00000054277	OPN3	0.316699	0.19976	0.0451909	0.260097	0.23604	0.379042	0.321527	0	0.307873	0.289729	0.205404	0.557132	0.242852	0.0843158
ENSG00000166170	BAG5	0.34072	0.155812	0.0469674	0.171199	0.230682	0.369665	0.291428	0.186767	0.111053	0.0309737	0.152823	0.326588	0	0.268264
ENSG00000234771	RP11-395P17.3	0.420674	0.481603	0.188083	0.104081	0.26504	0.427177	0.291025	0.100154	0.169634	0	0.270127	0.243688	0.478283	0.182048
ENSG00000124193	SRSF6	0.236145	0.319271	0.023906	0.267125	0.353011	0.286463	0.232843	0	0.183938	0.0977625	0.235281	0.304171	0.125054	0.133974
ENSG00000196182	STK40	0.218437	0.371876	0.301495	0.239321	0	0.494107	0.426112	0.358117	0.123533	0.117702	0.129002	0.644742	0.517073	0.231544
ENSG00000106066	CPVL	0.426489	0.234978	0.0494839	0.214926	0.228656	0.155558	0.0924922	0.178599	0.224765	0	0.268111	0.569294	0.123445	0.265311
ENSG00000153885	KCTD15	0.380759	0.240176	0.181625	0.0138817	0.271375	0.528868	0.431689	0.313458	0	0.00118789	0.484278	0.409437	0.494243	0.337934
ENSG00000115539	PDCL3	0.368828	0.0987215	0	0.181319	0.27771	0.222687	0.194225	0.157801	0.0547992	0.0877787	0.0743392	0.329864	0.223135	0.0778825
ENSG00000142751	GPN2	0.298866	0.177195	0.13837	0.304835	0.310017	0.390118	0.204836	0.108997	0.0131583	0.0853193	0.319141	0.143225	0.132265	0
ENSG00000148690	FRA10AC1	0.293151	0.244059	0	0.176597	0.227657	0.0539195	0.255272	0.0815314	0.145266	0.34752	0.327289	0.693896	0.159792	0.20093
ENSG00000259850	RP11-45M22.1	0	0.337443	0.286071	0.415693	0.576064	0.510605	0.480178	0.101774	0.244036	0.371885	0.271564	0.227063	0.182562	0.289639
ENSG00000215570	ZDHHC20	0.146893	0.137007	0	0.180782	0.311424	0.222432	0.300963	0.164407	0.318228	0.0674502	0.271276	0.454337	0.352157	0.335304
ENSG00000127580	WDR24	0.475703	0.396648	0.22215	0.111075	0	0.384823	0.397337	0.320068	0.486693	0.152273	0.296975	0.178416	0.314693	0.467518
ENSG00000204291	COL15A1	0.187796	0.2685	0.184844	0.175186	0.167391	0.145071	0.360624	0.372663	0.384703	0.101787	0	0.105486	0.210973	0.502425
ENSG00000136371	MTHFS	0.306095	0.228956	0.300336	0.148137	0.312685	0.26021	0.385159	0.322766	0.131519	0.0530649	0	0.165208	0.353237	0.391801
ENSG00000237172	B3GNT9	0.445521	0.415221	0.222281	0.0188427	0	0.157713	0.114059	0.64718	0.512712	0.501824	0.168966	0.413947	0.658928	0.549162
ENSG00000116005	PCYOX1	0.426629	0.265528	0.176887	0.0963058	0.150206	0.104894	0.17575	0.25744	0.345339	0.222129	0	0.29551	0.355568	0.342332
ENSG00000148842	CNNM2	0.279701	0	0.182672	0.0745399	0.319424	0.240895	0.399711	0.558528	0.385352	0.17962	0.305385	0.268512	0.415519	0.355171
ENSG00000137700	SLC37A4	0.285841	0.352961	0.151786	0	0.101042	0.221686	0.355307	0.488929	0.103223	0.27955	0.215869	0.208568	0.229489	0.332759
ENSG00000213684	LDHBP2	0.123644	0.199597	0.175747	0.111645	0.0475424	0	0.330245	0.398332	0.288776	0.160503	0.119705	0.251124	0.382543	0.402625
ENSG00000087157	PGS1	0.457708	0.297028	0.203243	0.0497421	0	0.206578	0.366776	0.429664	0.189744	0.121692	0.476854	0.322422	0.167989	0.34412
ENSG00000166847	DCTN5	0.408455	0.276054	0.139426	0.0904029	0.0389746	0.327519	0.288745	0.387525	0.162549	0	0.104142	0.114575	0.104263	0.364772
ENSG00000034063	UHRF1	0	0.0408742	0.1328	0.0934674	0.224786	0.304893	0.456596	0.509129	0.0956133	0.020299	0.0404964	0.0883941	0.424257	0.436266
ENSG00000187954	CYHR1	0.387052	0.255413	0.242434	0.0614024	0	0.303634	0.194255	0.455349	0.012978	0.127805	0.0426996	0.171673	0.245601	0.271478
ENSG00000234912	LINC00338	0.323786	0.308798	0.16869	0.0475264	0.0902845	0.259631	0.532025	0	0.0639721	0.109995	0.0779065	0.405526	0.196392	0.342276
ENSG00000121680	PEX16	0.47892	0.262594	0.151016	0.0916711	0.130166	0.254376	0.0457575	0.347349	0.190565	0.127219	0.0636095	0	0.254263	0.305415
ENSG00000250565	ATP6V1E2	0.390382	0.357734	0.229774	0.351785	0.0912718	0.326522	0.561773	0.427229	0	0.193273	0.25246	0.292212	0.331964	0.280869
ENSG00000101452	DHX35	0.316409	0.12374	0.137035	0	0.285808	0.395367	0.490593	0.366705	0.189813	0.337054	0.425711	0.292968	0.509078	0.536569
ENSG00000217950	AC073869.20	0.608103	0.269667	0.294059	0.429315	0.591132	0.585246	0.587973	0.48073	0.380442	0	0.380994	0.288507	0.458865	0.697373
ENSG00000198554	WDHD1	0.261824	0.32086	0.106141	0	0.147934	0.104787	0.406974	0.419002	0.172325	0.127197	0.156069	0.153515	0.127691	0.369653
ENSG00000250539	KRT8P33	0.352246	0.183252	0.208832	0.243896	0	0.333246	0.407493	0.482675	0.362572	0.284998	0.138317	0.265522	0.295998	0.309721
ENSG00000093009	CDC45	0.402415	0.182851	0.0847956	0	0.0424849	0.194248	0.277701	0.618285	0.403001	0.182738	0.152778	0.300494	0.128777	0.337314
ENSG00000172809	RPL38	0.141233	0.155874	0.168259	0	0.206586	0.234838	0.28019	0.470132	0.18391	0.271597	0.278257	0.300217	0.56299	0.34008
ENSG00000083812	ZNF324	0.294809	0.413398	0.22556	0.0734978	0.234116	0.233655	0.452257	0.373022	0.0165119	0	0.0862702	0.197234	0.308198	0.236486
ENSG00000167395	ZNF646	0.390471	0.525946	0.317515	0.0851783	0.0673391	0.205878	0.378513	0.3814	0.285516	0.142758	0	0.0670488	0.386507	0.201418
ENSG00000176102	CSTF3	0.214038	0.318391	0.00626218	0	0.132807	0.428598	0.446503	0.320275	0.256696	0.278426	0.174234	0.30928	0.409924	0.300309
ENSG00000131669	NINJ1	0.374886	0.235575	0.180451	0.0793698	0	0.137911	0.175105	0.230206	0.14504	0.187398	0.25531	0.280639	0.463216	0.448513
ENSG00000145002	FAM86B2	0.253308	0.323467	0.393626	0.456386	0	0.353083	0.491945	0.580604	0.23582	0.0668756	0.0450899	0.0956459	0.139579	0.459284
ENSG00000229180	GS1-124K5.11	0.45633	0.288174	0.322688	0.00218936	0	0.155546	0.480102	0.3118	0.459179	0.368699	0.270933	0.283489	0.35624	0.493593
ENSG00000131153	GINS2	0.282643	0.0081083	0.0855895	0.115618	0	0.197147	0.439308	0.68147	0.350521	0.372024	0.0833372	0.062273	0.242117	0.500754
ENSG00000136868	SLC31A1	0.182407	0.412115	0.267079	0.223914	0.190569	0.297016	0.251508	0.301607	0.263177	0	0.0564975	0.264357	0.378768	0.352603
ENSG00000126215	XRCC3	0.410061	0.300522	0.119937	0.224913	0.0872258	0.355073	0.286887	0.41058	0.302828	0	0.394979	0.52077	0.407405	0.488413
ENSG00000188242	CTD-2228K2.5	0.591356	0.145537	0.157598	0	0.0871934	0.253438	0.363743	0.144119	0.0940478	0.162943	0.239045	0.13649	0.419178	0.195526
ENSG00000132680	KIAA0907	0.222223	0.183234	0.192308	0.0102378	0	0.0622543	0.395103	0.264376	0.232003	0.0961697	0.0768037	0.197953	0.402651	0.229047
ENSG00000087903	RFX2	0.226727	0.352425	0.15133	0.445162	0.211971	0.193141	0.595231	0.491492	0	0.12626	0.25252	0.226775	0.201031	0.497559
ENSG00000136982	DSCC1	0.305303	0.190193	0.0709783	0.132728	0.136405	0.119669	0.241145	0.431444	0.355608	0.180635	0	0.22166	0.102173	0.539015
ENSG00000215012	C22orf29	0.574227	0.374023	0.530252	0	0.120581	0.241162	0.35294	0.125848	0.193908	0.207606	0.148374	0.241392	0.22515	0.377701
ENSG00000129282	MRM1	0.29116	0.0740289	0.241928	0.0244929	0.115136	0.300068	0.277583	0.248472	0.144097	0.183808	0	0.392729	0.415328	0.377309
ENSG00000197903	HIST1H2BK	0	0.180637	0.118777	0.129416	0.272484	0.283091	0.473847	0.636897	0.35968	0.406358	0.466815	0.380765	0.569768	0.564259
ENSG00000092853	CLSPN	0.430101	0.240873	0.027913	0.00526155	0.0871407	0.0379962	0.425727	0.53848	0.387943	0.0679808	0	0.0193144	0.115001	0.354999
ENSG00000111328	CDK2AP1	0.351132	0.142917	0.301216	0	0.385633	0.327604	0.528847	0.370376	0.295759	0.159691	0.176295	0.334334	0.359173	0.230044
ENSG00000145284	SCD5	0.491309	0.245172	0.335366	0	0.422812	0.262613	0.165315	0.355936	0.293513	0.190652	0.0877909	0.0997131	0.471391	0.295591
ENSG00000177084	POLE	0.326456	0.397322	0.161056	0	0.0874578	0.278358	0.24434	0.315155	0.0985342	0.137372	0.162297	0.230257	0.275907	0.214896
ENSG00000166508	MCM7	0.190757	0.0820847	0.070013	0	0.0808926	0.164861	0.291131	0.530481	0.308911	0.183098	0.102253	0.215635	0.285409	0.339577
ENSG00000179085	DPM3	0.4762	0.214427	0.299345	0.340474	0.226991	0.365326	0.448575	0.357712	0.191722	0.30427	0.30013	0	0.561219	0.45696
ENSG00000165724	ZMYND19	0.298853	0.0983113	0.0665486	0.134326	0.215549	0.319362	0.419073	0.384468	0	0.0804017	0.155973	0.00720479	0.408567	0.491314
ENSG00000175215	CTDSP2	0.0988141	0.17691	0.178143	0.155594	0	0.153109	0.494873	0.443683	0.326615	0.241674	0.0901785	0.155771	0.389492	0.24927
ENSG00000168209	DDIT4	0.338802	0.073276	0.138885	0	0.151526	0.225272	0.394714	0.371949	0.363124	0.377239	0.308599	0.322911	0.471451	0.414001
ENSG00000100034	PPM1F	0.278272	0.306161	0.334051	0.149278	0.209032	0.226409	0.596187	0.298158	0.0381265	0.130738	0.0616404	0.207807	0.353974	0
ENSG00000149792	MRPL49	0.394828	0.172005	0.197942	0.0871584	0.149913	0.354737	0.258772	0.401457	0.210298	0.18401	0	0.32468	0.179628	0.141746
ENSG00000228594	C1orf233	0.447746	0.464312	0.446503	0.240394	0.278652	0.381466	0.306552	0.563618	0.128303	0.152988	0	0.00184369	0.439267	0.411451
ENSG00000012171	SEMA3B	0.311762	0.321022	0.113229	0.0633241	0	0.126668	0.0972402	0.268415	0.143841	0.0859488	0.172082	0.268482	0.301102	0.469876
ENSG00000172992	DCAKD	0.519746	0.162283	0.00996576	0.0605584	0	0.137087	0.391616	0.311065	0.130758	0.172281	0.0813209	0.140574	0.327522	0.195475
ENSG00000134901	KDELC1	0.58569	0.30064	0.110552	0.104165	0.13691	0	0.351165	0.17548	0.212391	0.265946	0.319501	0.222133	0.124766	0.507088
ENSG00000007376	RPUSD1	0.341475	0.411502	0.265588	0.243841	0.251813	0.248887	0.447916	0.257005	0.168791	0.164523	0.138983	0	0.391039	0.402481
ENSG00000102401	ARMCX3	0.549369	0.370597	0.226401	0	0.267789	0.409771	0.569756	0.395579	0.565181	0.213059	0.256582	0.386742	0.320312	0.203201
ENSG00000162191	UBXN1	0.212573	0.325918	0.175948	0	0.104564	0.275066	0.320526	0.302476	0.193645	0.213571	0.0958346	0.105888	0.293996	0.150145
ENSG00000171861	RNMTL1	0.42951	0.25022	0.163787	0.0878737	0.138661	0.338469	0.220521	0.228386	0	0.157492	0.0918404	0.217539	0.242168	0.260778
ENSG00000111678	C12orf57	0.373824	0.308967	0.24633	0	0.22204	0.320567	0.351654	0.230095	0.374415	0.231163	0.305315	0.350178	0.36118	0.382827
ENSG00000261221	ZNF865	0.241633	0.179621	0.303903	0.100527	0.0386044	0.293806	0.270654	0.467916	0.221814	0.205258	0.352131	0	0.39924	0.510532
ENSG00000164045	CDC25A	0.167492	0.252571	0.00771888	0.0581284	0.432304	0.208221	0.596168	0.350489	0.10434	0	0.115839	0.152551	0.497111	0.220619
ENSG00000114779	ABHD14B	0.445547	0.270844	0.146709	0.0912508	0	0.21511	0.15082	0.403994	0.17001	0.144869	0.090382	0.172226	0.218723	0.120005
ENSG00000164180	TMEM161B	0.552697	0.383141	0	0.170481	0.246832	0.246832	0.194711	0.194711	0.246864	0.232596	0.0908805	0.140629	0.284422	0.385593
ENSG00000153879	CEBPG	0.536555	0.244138	0.471652	0.432208	0.392763	0.451506	0.586162	0.383377	0.196758	0.093955	0	0.165027	0.183786	0.481455
ENSG00000171222	SCAND1	0.539039	0.378215	0.291241	0.266307	0	0.182225	0.201323	0.269216	0.172781	0.28681	0.405113	0.301784	0.524652	0.539887
ENSG00000164897	TMUB1	0.34061	0	0.204054	0.123854	0.0933585	0.26653	0.129013	0.343086	0.152431	0.370744	0.10638	0.243548	0.380648	0.467995
ENSG00000100297	MCM5	0.25285	0.038225	0	0.0387343	0.115538	0.20203	0.355118	0.687893	0.635255	0.292558	0.19315	0.548189	0.367461	0.705796
ENSG00000108774	RAB5C	0.264002	0.166236	0.226832	0	0.144936	0.269758	0.253936	0.3543	0.22972	0.187565	0.163952	0.184676	0.26768	0.223564
ENSG00000133250	ZNF414	0.425555	0.191533	0.183398	0.0607394	0.0341385	0.260905	0.206702	0.152499	0.270339	0.135169	0	0.070465	0.285968	0.234683
ENSG00000184117	NIPSNAP1	0.405963	0.320346	0.153341	0.025684	0.206065	0.234321	0.351036	0.261686	0.152249	0.323754	0	0.154855	0.214845	0.226333
ENSG00000186283	TOR3A	0.347965	0.247597	0.102828	0.0182047	0	0.00142694	0.317804	0.283723	0.270971	0.103192	0.032617	0.354662	0.266886	0.30175
ENSG00000130748	TMEM160	0.394802	0.291559	0.254417	0.250831	0	0.198101	0.204968	0.276461	0.299039	0.187686	0.346955	0.129876	0.460614	0.489294
ENSG00000225267	RPL8P2	0.221158	0.24089	0.143607	0.0764655	0.118177	0.124662	0.229619	0.326322	0.0365634	0	0.1934	0.173534	0.330444	0.487354
ENSG00000159259	CHAF1B	0.372653	0.153388	0.144648	0.0166622	0	0.170747	0.181156	0.55976	0.227465	0.0559919	0.00182499	0.0953012	0.149076	0.25341
ENSG00000064490	RFXANK	0.325206	0.199095	0.187375	0	0.190936	0.28451	0.247615	0.303407	0.267748	0.107327	0.222295	0.0181782	0.235526	0.352839
ENSG00000226065	AC108938.2	0.131801	0.348054	0.372728	0.305339	0	0.178266	0.51852	0.383837	0.163414	0.235236	0.283034	0.234077	0.517724	0.392993
ENSG00000141026	MED9	0.305655	0.441426	0.2103	0	0.499102	0.482561	0.495003	0.212629	0.167313	0.183119	0.162908	0.142696	0.247081	0.703444
ENSG00000188677	PARVB	0.388962	0.308496	0.3239	0.244815	0.167572	0.362449	0.303519	0.472622	0.127318	0.125509	0.2584	0	0.396168	0.278071
ENSG00000173548	SNX33	0.3586	0.0618099	0.280195	0.225061	0.211845	0.295527	0.155966	0.384559	0.20037	0.253784	0	0.220297	0.373956	0.403026
ENSG00000196183	RPS2P4	0.421383	0	0.188748	0.313129	0.154401	0.269999	0.465102	0.475561	0.267874	0.288074	0.434557	0.431885	0.429213	0.36229
ENSG00000162512	SDC3	0.639304	0.12476	0.323075	0.174996	0	0.14307	0.170334	0.304547	0.0301369	0.125934	0.221732	0.201047	0.180363	0.636204
ENSG00000221990	C5orf55	0.158835	0.0857408	0.184287	0	0.246378	0.492757	0.407163	0.590304	0.177462	0.073509	0.346752	0.365379	0.454425	0.286711
ENSG00000108641	B9D1	0.387989	0.350216	0.420988	0.165485	0.291913	0.360467	0.429021	0.329803	0.353468	0.171214	0.0856069	0	0.374999	0.336513
ENSG00000104679	R3HCC1	0.281737	0.37752	0.153705	0.338787	0.159174	0.204884	0.461088	0.278248	0.0824818	0	0	0.319014	0.319014	0.282026
ENSG00000131668	BARX1	0.382485	0.279332	0	0.298995	0.152475	0.26369	0.269973	0.276255	0.250098	0.319999	0.527894	0.166978	0.551174	0.549392
ENSG00000117408	IPO13	0.307735	0.0926388	0.15312	0.0822325	0.146717	0.146717	0.388055	0.388055	0.0743686	0.185817	0	0.0968408	0.188578	0.363749
ENSG00000184205	TSPYL2	0.400125	0.375506	0.235598	0.0724765	0.162602	0.249226	0.296744	0.41932	0.151836	0.0539062	0.102418	0.27443	0.0568416	0
ENSG00000172613	RAD9A	0.452196	0.148127	0.0228734	0.0281259	0.00578627	0.0945558	0.085493	0.574475	0.087655	0	0.0920329	0.300729	0.212078	0.426581
ENSG00000104853	CLPTM1	0.232451	0.0532223	0.196046	0.249001	0.100943	0.332841	0.300717	0.329983	0.107879	0.161144	0	0.241111	0.394864	0.283274
ENSG00000013375	PGM3	0.303083	0.262893	0.190064	0.157457	0	0.114836	0.353584	0.290031	0.213018	0.300562	0.388106	0.175952	0.353869	0.531785
ENSG00000108510	MED13	0.270562	0.383112	0.264592	0.146073	0.200088	0.210531	0.637951	0.423627	0.209302	0.24683	0.34743	0.372043	0	0.445436
ENSG00000144647	GTDC2	0.335165	0.340955	0.24774	0.257437	0.23094	0.150581	0.447372	0.480244	0.0689832	0	0.17314	0.322321	0.258565	0.231414
ENSG00000182909	LENG9	0.432029	0.226073	0.248279	0.125555	0.0103386	0.289956	0.303306	0.256587	0.102084	0.051042	0	0.0401128	0.280134	0.264207
ENSG00000239779	WBP1	0.150534	0.375738	0.29177	0	0.189079	0.230603	0.321471	0.343303	0.263888	0.396828	0.398754	0.2083	0.605777	0.376688
ENSG00000182858	ALG12	0.351893	0.331976	0.222038	0.0909539	0.11938	0.174623	0	0.497741	0.194802	0.194802	0.0338737	0.0338737	0.240559	0.231299
ENSG00000214182	PTMAP5	0.226958	0.1335	0.218708	0.0370293	0.143221	0.249413	0.0887858	0.31204	0.282839	0	0.124801	0.105821	0.568699	0.184978
ENSG00000178567	EPM2AIP1	0.340212	0.179663	0	0.0858432	0.123749	0.293836	0.481089	0.295132	0.369638	0.315914	0.381538	0.547055	0.504737	0.434583
ENSG00000049541	RFC2	0.418097	0.215096	0.083788	0.0694052	0.0265194	0.207988	0.348997	0.288176	0.310626	0	0.139522	0.339956	0.0929243	0.295482
ENSG00000206573	SETD5-AS1	0.233882	0.387347	0.208319	0.335127	0.0696509	0.382268	0.579162	0.230889	0.222519	0.11126	0	0.490935	0.401799	0.154362
ENSG00000162551	ALPL	0.318069	0.0496373	0.20254	0.0832914	0.0252076	0.324653	0.365173	0.307675	0.184256	0.162422	0.0558105	0	0.286955	0.28505
ENSG00000077942	FBLN1	0.274411	0.230871	0.163568	0.164885	0.0748567	0.209611	0.253225	0.360155	0.193728	0.282533	0	0.26784	0.120683	0.345649
ENSG00000186350	RXRA	0.572341	0.392928	0.505285	0.303463	0.180729	0.263989	0.225353	0.434009	0.0969642	0	0.128027	0.185875	0.409934	0.208156
ENSG00000083123	BCKDHB	0.309333	0.333968	0.206624	0.168609	0.130595	0	0.449192	0.316685	0.119151	0.273473	0.170083	0.184888	0.265804	0.323135
ENSG00000155254	MARVELD1	0.52908	0.122931	0.0607727	0	0.0480596	0.280097	0.287556	0.249329	0.157594	0.240222	0.0502517	0.274798	0.19798	0.159954
ENSG00000166619	BLCAP	0.271906	0.258085	0.208843	0.172642	0.0198896	0.196452	0.183826	0.302067	0.107205	0.198977	0.173409	0	0.533288	0.424528
ENSG00000125875	TBC1D20	0.205718	0.409704	0.364233	0.148362	0.314456	0.179053	0.315361	0.451669	0.165986	0.226945	0	0.345166	0.464742	0.307065
ENSG00000235847	LDHAP7	0.240532	0.163054	0.195516	0.156926	0.399937	0.158645	0.540233	0.359303	0.383884	0.256282	0.292882	0	0.430156	0.596052
ENSG00000100056	DGCR14	0.364535	0.145005	0.228337	0.0661121	0.00107756	0.248552	0.200159	0.280569	0	0.108791	0.049927	0.244941	0.250432	0.259397
ENSG00000117748	RPA2	0.438617	0.175426	0.114039	0.0829568	0.318345	0.366658	0.294163	0.38063	0.0718171	0.0885909	0.148266	0	0.25967	0.393478
ENSG00000180385	AC034193.5	0.358041	0.439791	0.0691712	0.0569549	0.095625	0.392734	0.320815	0.177276	0.13441	0.0970089	0	0.203913	0.172904	0.287786
ENSG00000178531	CTXN1	0.0775827	0.149004	0.194168	0	0.0840376	0.26311	0.342288	0.327838	0.146037	0.336307	0.258568	0.0821814	0.526113	0.449719
ENSG00000176182	MYPOP	0.406422	0.191294	0.181859	0.0918556	0.165141	0.396619	0.208855	0.382211	0.0338837	0.276281	0.20533	0	0.493481	0.338035
ENSG00000197744	PTMAP2	0.11277	0.124817	0.170627	0	0.134869	0.136778	0.328138	0.345091	0.147163	0.163098	0.0659257	0.232284	0.292451	0.249028
ENSG00000197256	KANK2	0.325009	0.139669	0.0810571	0	0.129524	0.273684	0.390649	0.552633	0.506569	0.381199	0.428258	0.325109	0.504104	0.278272
ENSG00000151176	PLBD2	0	0.213013	0.174165	0.0748463	0.0710433	0.241858	0.263846	0.341491	0.333624	0.217774	0.101925	0.26381	0.417372	0.162472
ENSG00000128951	DUT	0.274256	0.185141	0.000189215	0.0566338	0	0.092202	0.143909	0.52372	0.227686	0.104644	0.358095	0.374276	0.260505	0.583384
ENSG00000197355	UAP1L1	0.363296	0	0.181917	0.234927	0.275602	0.2784	0.43546	0.27356	0.188575	0.409256	0.205789	0.323385	0.432623	0.446725
ENSG00000117318	ID3	0.217387	0.0893488	0.166737	0	0.122316	0.327015	0.355866	0.43947	0.31147	0.356428	0.386379	0.417012	0.493577	0.369681
ENSG00000115392	FANCL	0.278127	0	0.178084	0.00722405	0.12825	0.0892662	0.288799	0.422174	0.305333	0.149011	0.0637814	0.193875	0.075559	0.382299
ENSG00000267855	NDUFA7	0.275959	0.289842	0.303725	0	0.217469	0.327052	0.228324	0.551559	0.157178	0.192063	0.226948	0.193886	0.242726	0.176084
ENSG00000167302	ENTHD2	0.303356	0.261622	0.0903444	0.0959583	0.101572	0	0.35389	0.35449	0.183136	0.12232	0.247634	0.164461	0.0812873	0.456497
ENSG00000167110	GOLGA2	0.411568	0.282933	0.1426	0	0.0798233	0.148836	0.137561	0.242216	0.13918	0.0812283	0.188227	0.218752	0.165578	0.343205
ENSG00000148908	RGS10	0.442428	0.416322	0.11903	0.36416	0.0368029	0.369113	0.338372	0.547245	0.185286	0.167233	0.113861	0.197613	0.269444	0
ENSG00000131165	CHMP1A	0.32828	0.274321	0.153541	0	0.261956	0.363233	0.223591	0.231191	0.17611	0.194883	0.0526041	0.0357883	0.351602	0.302434
ENSG00000198909	MAP3K3	0.424488	0.075184	0.275173	0.174054	0.0729346	0.247724	0.448208	0.42506	0.287452	0.117932	0.058966	0	0.0975643	0.14736
ENSG00000198324	FAM109A	0.52144	0.255358	0.0749639	0.106622	0.108775	0.336586	0.227906	0.419359	0.0895238	0.187893	0.168128	0.277502	0	0.203839
ENSG00000213866	YBX1P10	0.258389	0.288389	0.203683	0	0.206561	0.198341	0.32377	0.283495	0.197153	0.0650119	0.10171	0.120605	0.25265	0.123771
ENSG00000128309	MPST	0.342843	0.177964	0.232353	0.110334	0.140437	0.271602	0.210013	0.214087	0.221314	0.372633	0.0683002	0	0.397274	0.366164
ENSG00000101346	POFUT1	0.255899	0.104747	0.116888	0.0530097	0.183651	0.313978	0.412696	0.310035	0.157991	0.12852	0.0393018	0	0.18991	0.284809
ENSG00000221838	AP4M1	0.482363	0.064727	0.0315663	0.0607988	0.426693	0.24537	0.273442	0.29525	0.174281	0	0.245664	0.29469	0.300541	0.494855
ENSG00000118894	FAM86A	0.375876	0	0.0626722	0.157663	0.162952	0.27477	0.257722	0.182455	0.144104	0.105754	0.113666	0.221561	0.224957	0.429931
ENSG00000114378	HYAL1	0.465332	0.224886	0.331619	0.0586323	0.338013	0.258599	0.223588	0.474181	0.0722057	0.127075	0	0.15434	0.173211	0.182606
ENSG00000206195	AP000525.8	0.337339	0.35218	0.379032	0.224172	0.123964	0.260055	0.204523	0.19836	0.0850514	0.220592	0	0.306288	0.411226	0.358174
ENSG00000137203	TFAP2A	0.326304	0.13244	0.257939	0.185223	0	0.142048	0.109433	0.379656	0.231094	0.368981	0.136947	0.15334	0.497858	0.486109
ENSG00000162073	PAQR4	0.0877178	0	0.0896938	0.175541	0.253464	0.474835	0.424606	0.560469	0.164641	0.0239824	0.187738	0.21299	0.469462	0.326618
ENSG00000109084	TMEM97	0.425465	0.228594	0.269137	0.10167	0.154049	0.295549	0.411247	0.302939	0.0513001	0.0421992	0	0.0451978	0.170915	0.14844
ENSG00000086232	EIF2AK1	0.428854	0.268896	0.16224	0	0.256196	0.235088	0.349355	0.281934	0.355146	0.334813	0.298896	0.270755	0.277202	0.258888
ENSG00000171551	ECEL1	0.479976	0.173105	0.207124	0.0756119	0.129551	0.244032	0.398718	0.0910937	0.0899168	0.135745	0	0.219543	0.0991167	0.115784
ENSG00000213337	ANKRD39	0.451533	0.397927	0.258814	0.315747	0.238235	0.314207	0.25641	0.321124	0.279168	0.137439	0	0.115036	0.230072	0.251554
ENSG00000214135	AC024560.3	0.207399	0.124097	0.193647	0	0.149237	0.24337	0.2764	0.469218	0.0957272	0.0857794	0.0858136	0.0858478	0.134538	0.28676
ENSG00000235297	FAUP1	0.217518	0.286141	0.0923903	0.151867	0.226047	0.204188	0.265446	0.373783	0.210346	0.190221	0.130209	0	0.259402	0.408158
ENSG00000169242	EFNA1	0.465208	0	0.179359	0.0894661	0.0493603	0.0952482	0.284963	0.348012	0.210047	0.398324	0.272681	0.372834	0.358929	0.502329
ENSG00000175573	C11orf68	0.307487	0.335702	0.137686	0.142915	0.0821738	0.255545	0.34653	0.353907	0.202638	0.179529	0	0.0320026	0.254071	0.0245604
ENSG00000130707	ASS1	0.297616	0.130798	0.16545	0.0154255	0.14362	0.203513	0.419024	0.190524	0.176553	0.0669865	0	0.13021	0.16667	0.218341
ENSG00000168936	TMEM129	0.315262	0.0915333	0.0932098	0	0.0178148	0.292611	0.460782	0.361638	0.101682	0.405928	0.0889055	0.178235	0.37626	0.210977
ENSG00000166123	GPT2	0.518018	0.457184	0.572534	0.346605	0.289793	0.346298	0.408956	0.624182	0.251702	0	0.159531	0.0721255	0.303327	0.27652
ENSG00000102870	ZNF629	0.232953	0.227274	0.198175	0.202663	0.101807	0.206955	0.215488	0.399946	0.19953	0	0.0811652	0.0975422	0.193647	0.299504
ENSG00000169925	BRD3	0.233775	0.121633	0.105732	0.0570016	0.00817952	0.251208	0.226094	0.358763	0.138068	0	0.144514	0.228961	0.313408	0.274374
ENSG00000104936	DMPK	0.4588	0.25947	0	0.0426541	0.0853082	0.123092	0.275569	0.428046	0.0342926	0.477525	0.462326	0.134499	0.632768	0.461646
ENSG00000182903	ZNF721	0.412179	0.254752	0.173125	0.297173	0.421222	0.242268	0.638725	0.270579	0.21237	0.413326	0	0.282039	0.282039	0.173125
ENSG00000225108	AC013268.2	0.109051	0.31312	0.342769	0.276718	0	0.154319	0.466546	0.346863	0.147345	0.176927	0.268169	0.162184	0.513295	0.347262
ENSG00000100711	ZFYVE21	0.317825	0	0.174618	0.243461	0.312304	0.229767	0.264422	0.316595	0.131812	0.157261	0.18271	0.288345	0.293526	0.562994
ENSG00000169750	RAC3	0.433028	0	0.269028	0.26695	0.387781	0.374311	0.274347	0.596997	0.168268	0.177856	0.187444	0.244284	0.301124	0.33391
ENSG00000111077	TENC1	0.496612	0.248306	0	0.22098	0.117462	0.100873	0.39469	0.571252	0.261353	0.408572	0.519004	0.500158	0.481312	0.349212
ENSG00000164258	NDUFS4	0.271812	0.0959376	0.143556	0	0.144861	0.164491	0.310953	0.376678	0.22001	0.170786	0.145734	0.274562	0.187036	0.190428
ENSG00000269131	AC004447.2	0.315132	0	0.280733	0.0194707	0.0323136	0.113284	0.121437	0.484727	0.358299	0.104726	0.0954263	0.319285	0.324737	0.351712
ENSG00000137200	FTSJD2	0.374184	0.30039	0.217072	0.0520106	0.201225	0.204496	0.407543	0.152684	0.174409	0.20052	0.139364	0.451249	0.403777	0
ENSG00000140044	JDP2	0.385537	0.251385	0.254655	0.265274	0.120835	0.347511	0.725475	0.234361	0.00667059	0	0.0524202	0.162287	0.230497	0.134315
ENSG00000152117	AC093838.4	0.197954	0.333672	0.155435	0.1029	0.161026	0.405397	0.132302	0.194463	0.262793	0	0.0973383	0.342861	0.243575	0.401151
ENSG00000100226	GTPBP1	0.192875	0.190507	0.130046	0.0579009	0	0.172661	0.444415	0.254167	0.0639186	0.114473	0.131195	0.148917	0.275131	0.271609
ENSG00000197417	SHPK	0.0474348	0.0542358	0.103991	0	0.0876591	0.21969	0.101209	0.417928	0.11574	0.0945698	0.115269	0.22804	0.34081	0.460233
ENSG00000136720	HS6ST1	0.462525	0.192518	0.257876	0.240287	0.222698	0	0.168763	0.320304	0.214316	0.349556	0.245086	0.337808	0.665083	0.45304
ENSG00000016391	CHDH	0.215356	0.199552	0	0.0983089	0.196618	0.16649	0.282545	0.263919	0.347753	0.0259957	0.204792	0.27422	0.343648	0.41699
ENSG00000143799	PARP1	0.229709	0.247647	0.182542	0	0.0685374	0.185704	0.305305	0.314558	0.149078	0.159235	0.138306	0.178189	0.265789	0.128267
ENSG00000185515	BRCC3	0.370137	0.143432	0.149626	0.16345	0.246455	0.233648	0.304447	0.320094	0.389279	0.150513	0	0.149008	0.129895	0.341526
ENSG00000182240	BACE2	0.24635	0.289863	0	0.242116	0.0770031	0.0976365	0.420847	0.307408	0.210805	0.264388	0.102127	0.388132	0.297126	0.380482
ENSG00000115661	STK16	0.427676	0.311297	0.194919	0	0.0978514	0.115745	0.0466736	0.128715	0.186637	0.0352127	0.0508352	0.406544	0.330606	0.262762
ENSG00000256663	RP11-424C20.2	0.0578181	0.00400374	0.0776067	0.116612	0.14696	0.299319	0.451416	0.509936	0.0629427	0.0271064	0	0.041653	0.319553	0.336517
ENSG00000157259	GATAD1	0.368913	0.284643	0	0.123559	0.0823103	0.0177311	0.120805	0.218163	0.25058	0.183222	0.0588624	0.295111	0.255528	0.390788
ENSG00000196562	SULF2	0.264191	0.0639216	0.221264	0.182461	0.37054	0.361931	0.278775	0.386727	0.300164	0.254894	0.165158	0	0.46927	0.558754
ENSG00000125656	CLPP	0.308678	0.245194	0.19448	0.236884	0.187092	0.286732	0.185488	0.415872	0.184784	0.102248	0.161347	0	0.196427	0.294882
ENSG00000117122	MFAP2	0.155316	0.00489739	0.144527	0	0.0208896	0.210991	0.199385	0.301361	0.179576	0.122816	0.0316906	0.180226	0.344125	0.390507
ENSG00000153406	NMRAL1	0.341917	0.255543	0.261798	0.112925	0.250325	0.252257	0.253063	0.268245	0.195477	0.00842447	0.0232382	0	0.131053	0.411392
ENSG00000101057	MYBL2	0.288705	0.127647	0.117134	0	0.0594576	0.165622	0.247594	0.401882	0.222613	0.145292	0.0367637	0.0741978	0.173156	0.267654
ENSG00000132004	FBXW9	0.483259	0.145934	0.251379	0.222145	0.192911	0.280176	0.26831	0.221374	0	0.336944	0.117492	0.0546807	0.511691	0.369784
ENSG00000182173	TSEN54	0.182834	0.235747	0.272119	0.395242	0	0.240075	0.317808	0.317346	0.228668	0.113307	0.249591	0.385875	0.335647	0.511982
ENSG00000185990	F8A3	0.266534	0.160178	0.196387	0.141793	0.102	0.171263	0.144565	0.292829	0.154662	0.261422	0.20278	0	0.505372	0.457403
ENSG00000170846	AC093323.3	0.443974	0.303862	0.34107	0.223644	0.105793	0.281218	0.109189	0.119665	0.123662	0.311327	0	0.250636	0.44982	0.245756
ENSG00000214941	ZSWIM7	0.495576	0.501092	0.0553379	0	0.362966	0.164491	0.188826	0.308163	0.108024	0.128077	0.14813	0.251264	0.354397	0.287409
ENSG00000015475	BID	0.322946	0.297613	0.448594	0.371936	0.3284	0.46315	0.573032	0.471387	0.241303	0.208259	0	0.358283	0.203665	0.313176
ENSG00000105127	AKAP8	0.130695	0.299238	0.235657	0.0763918	0.192681	0.234459	0.290965	0.322864	0.207784	0.19967	0	0.0904479	0.180896	0.246955
ENSG00000145779	TNFAIP8	0.283154	0.312477	0.104901	0	0.171027	0.0487754	0.203114	0.382378	0.303117	0.156088	0.0230792	0.319331	0.163957	0.214717
ENSG00000075131	TIPIN	0.234764	0.177158	0.119552	0.0486366	0.228758	0.34428	0.220445	0.478451	0.133045	0	0.18562	0.12331	0.0831245	0.460918
ENSG00000130522	JUND	0.355069	0.21096	0.286399	0.0854274	0	0.00904236	0.129835	0.137764	0.204413	0.216637	0.189664	0.316603	0.495072	0.491392
ENSG00000178715	RP11-169K16.8	0.161041	0.264339	0.186572	0.380887	0	0.169132	0.304981	0.338963	0.174022	0.188298	0.228468	0.345245	0.462022	0.393575
ENSG00000168101	NUDT16L1	0.475963	0.186097	0.164214	0.0660179	0	0.125941	0.249021	0.264275	0.105593	0.0534992	0.00140567	0.117214	0.233021	0.188
ENSG00000099917	MED15	0.164473	0.209805	0.216613	0.0613334	0.103771	0.19736	0.29651	0.382048	0.17159	0.225227	0	0.368407	0.189785	0.192309
ENSG00000150459	SAP18	0.404019	0.214546	0.14285	0	0.168337	0.232861	0.258961	0.284806	0.138628	0.210207	0.119632	0.235284	0.163566	0.095542
ENSG00000070018	LRP6	0.297999	0.267749	0.379208	0.282419	0.313012	0.268465	0.334601	0.400736	0.114679	0.0573397	0	0.258232	0.155292	0.328008
ENSG00000146963	LUC7L2	0.194066	0.089329	0.152219	0	0.100999	0.245262	0.297735	0.312101	0.297725	0.197605	0.148157	0.0986392	0.308931	0.259992
ENSG00000172009	THOP1	0.293705	0.209753	0.282902	0.157659	0.140084	0.305742	0.155733	0.390059	0.148599	0.160251	0.231925	0	0.364902	0.347466
ENSG00000226666	HSPA9P1	0.394917	0.377735	0.266909	0	0.505624	0.407521	0.532303	0.340605	0.439024	0.319844	0.315957	0.264414	0.413514	0.346427
ENSG00000011052	NME2	0.309821	0.277829	0.175628	0.0906247	0.142393	0.21086	0.342129	0.2355	0.166837	0.195776	0.0847636	0.160871	0	0.180518
ENSG00000246067	RP11-113K21.5	0.305305	0.0621607	0.166961	0.176622	0.151023	0	0.178131	0.306315	0.208885	0.102715	0.0402921	0.196314	0.352336	0.259649
ENSG00000099940	SNAP29	0.23836	0.295424	0.190147	0	0.0729939	0.220784	0.257329	0.50717	0.119012	0.0240107	0.25654	0.48907	0.181297	0.26401
ENSG00000198444	F8A2	0.260246	0.157871	0.192457	0.135813	0.0961181	0.171659	0.142974	0.286476	0.148651	0.26447	0.204407	0	0.500963	0.454172
ENSG00000135245	HILPDA	0.355727	0.346855	0.17646	0.037206	0.039451	0.126038	0.340843	0.133541	0.0713243	0	0.0698968	0.260238	0.285793	0.0933159
ENSG00000214783	POLR2J4	0.356122	0.17917	0.0966226	0	0.285925	0.242571	0.233984	0.363748	0.167779	0.196644	0.126103	0.0497739	0.294063	0.284914
ENSG00000102854	MSLN	0.454041	0.280611	0.249508	0.4687	0.163657	0.2801	0.375423	0.313891	0.24646	0.355618	0	0.240823	0.212623	0.114362
ENSG00000213881	NPM1P6	0.0765491	0.0704719	0.103765	0.177888	0.165813	0.255831	0.386826	0.369246	0.185102	0.0756096	0	0.231037	0.205371	0.223033
ENSG00000181938	GINS3	0.495302	0.245007	0.146781	0.135145	0.121762	0.181356	0.0805385	0.0812113	0.212328	0	0.0310668	0.0836017	0.30835	0.227565
ENSG00000143570	SLC39A1	0.205408	0.221491	0.199137	0.152509	0.184626	0.280661	0.344126	0.269346	0.129799	0	0.0734645	0.127551	0.171751	0.238259
ENSG00000168487	BMP1	0.228326	0.387412	0.284171	0.120543	0.00131922	0.12228	0.344973	0.262088	0.205073	0	0.0751008	0.124204	0.278271	0.296863
ENSG00000163281	GNPDA2	0.602991	0.203783	0.134928	0	0.114992	0.026289	0.225864	0.0567797	0.356331	0.0686587	0.133762	0.26496	0.137477	0.281471
ENSG00000158941	KIAA1967	0.295967	0.139953	0.21694	0	0.115722	0.154884	0.286153	0.282007	0.277042	0.0702764	0.139799	0.178069	0.145161	0.20114
ENSG00000118655	DCLRE1B	0.290824	0.315557	0.0311663	0.0456104	0.0480783	0.157547	0.241502	0.421617	0.150385	0.0861103	0	0.161619	0.0243819	0.228375
ENSG00000137106	GRHPR	0.385748	0.287069	0.278777	0.125757	0.089955	0.202037	0.215786	0.306746	0.0775514	0.0668632	0.0548806	0	0.255488	0.182767
ENSG00000099899	TRMT2A	0.3732	0.404742	0.175683	0	0.0395362	0.103698	0.136447	0.217943	0.0780995	0.14769	0.130173	0.082118	0.194468	0.548997
ENSG00000072071	LPHN1	0.155342	0	0.137022	0.0168226	0.00790849	0.0679799	0.201445	0.280299	0.259079	0.161782	0.136281	0.252873	0.450727	0.38083
ENSG00000005448	WDR54	0.393391	0.186135	0.258634	0	0.324261	0.254489	0.326943	0.230968	0.232367	0.00531224	0.0716068	0.0287331	0.24674	0.233537
ENSG00000076944	STXBP2	0.555891	0.296704	0.161609	0.334761	0	0.268511	0.188819	0.191856	0.0610069	0.121156	0.168748	0.365285	0.243163	0.28671
ENSG00000132581	SDF2	0.358243	0.269668	0.204092	0.197526	0.16964	0.224838	0.190461	0.33703	0.129261	0	0.0631224	0.226532	0.16707	0.0937198
ENSG00000112039	FANCE	0.180719	0	0.126182	0.0576942	0.259097	0.280456	0.462101	0.393023	0.0974548	0.0903451	0.118848	0.261329	0.185325	0.110655
ENSG00000140682	TGFB1I1	0.365815	0.222671	0	0.0410352	0.0645202	0.34634	0.282416	0.219049	0.155681	0.132948	0.110215	0.270971	0.0362968	0.298254
ENSG00000167523	C16orf55	0.250296	0.167784	0.0610193	0	0.108973	0.217946	0.263413	0.397394	0.0601311	0.173431	0.132669	0.127168	0.121667	0.411508
ENSG00000068137	PLEKHH3	0.205575	0.0138568	0.070709	0.0353545	0	0.170269	0.239187	0.300974	0.36342	0.201952	0.173817	0.118888	0.51577	0.451414
ENSG00000177963	RIC8A	0.271961	0.263771	0.107328	0	0.18097	0.178036	0.237081	0.26634	0.189428	0.212746	0.0544823	0.224833	0.102632	0.24225
ENSG00000130021	HDHD1	0.0752752	0	0.103701	0.00146077	0.206508	0.297376	0.241444	0.576763	0.212472	0.211375	0.269541	0.210046	0.15055	0.487946
ENSG00000050748	MAPK9	0.362454	0.116904	0.16734	0	0.150597	0.154054	0.340363	0.147329	0.276797	0.142717	0.15003	0.303043	0.136724	0.232137
ENSG00000010803	SCMH1	0.285251	0.03919	0.223232	0.143824	0.0644168	0.156172	0	0.680625	0.0644742	0.234232	0.277958	0.07303	0.531312	0.377272
ENSG00000147130	ZMYM3	0.575531	0.153066	0.139579	0	0.143481	0.283822	0.13087	0.168924	0.202127	0.368312	0.185807	0.340762	0.251783	0.272359
ENSG00000087448	KLHDC5	0.430171	0.371464	0.312758	0.501278	0.100954	0.286233	0.471512	0.277341	0.284382	0.0131725	0.0769738	0	0.0638355	0.390604
ENSG00000247572	CTC-281B15.1	0.294432	0.256256	0.21808	0.131244	0.0748556	0.179063	0.488166	0.654958	0.143854	0.296045	0.0650441	0	0.00308941	0.00617882
ENSG00000159346	ADIPOR1	0.246427	0.275159	0.161889	0.114233	0	0.306193	0.33777	0.350594	0.15007	0.17365	0.186055	0.0858158	0.184979	0.178073
ENSG00000137171	KLC4	0.356633	0.329615	0.272668	0.201607	0.130547	0.141882	0.312747	0.0694933	0	0.185848	0.0497304	0.151196	0.396542	0.269154
ENSG00000225580	RP1-159M24.1	0.135755	0.251035	0.261283	0	0.225745	0.326555	0.457208	0.26121	0.161114	0.150106	0.142497	0.129167	0.224114	0.194435
ENSG00000243989	ACY1	0.194273	0.21367	0.17676	0	0.222325	0.251297	0.31394	0.388244	0.246682	0.302788	0.394309	0.22814	0.330279	0.197299
ENSG00000260521	CTD-2576F9.1	0	0.37873	0.123195	0.111432	0.0996702	0.185342	0.155426	0.270024	0.30834	0.13151	0.0563517	0.0887473	0.446204	0.237926
ENSG00000267059	UQCR11	0.33695	0.388239	0.400148	0.0359933	0.237439	0.259513	0.153578	0.164024	0	0.0496494	0.211669	0.273432	0.321073	0.527674
ENSG00000165233	C9orf89	0.289858	0.380684	0.0936003	0.0496417	0.00568315	0.205676	0.345291	0.240901	0	0.116191	0.333472	0.265566	0.197661	0.405894
ENSG00000198663	C6orf89	0.469842	0.326708	0.176838	0.402158	0.275386	0.363266	0.263902	0.19068	0.176416	0.197107	0	0.203746	0.173808	0.326842
ENSG00000156983	BRPF1	0.283414	0.282869	0.150217	0.426766	0.17832	0.288298	0.487476	0.263506	0.200016	0.143708	0	0.105399	0.0474846	0.253779
ENSG00000166002	C11orf75	0.0225091	0.119759	0	0.0655607	0.0665395	0.25236	0.313134	0.373908	0.294583	0.11073	0.293264	0.51821	0.340455	0.531981
ENSG00000167085	PHB	0.396812	0.150431	0.205106	0	0.22045	0.239344	0.290553	0.400715	0.238629	0.24986	0.129959	0.0559922	0.158928	0.126872
ENSG00000184750	MAGEA2	0.399764	0.232858	0.23136	0.229806	0.360871	0.284718	0.483184	0.233682	0.2277	0.092345	0.124039	0.209761	0.125079	0
ENSG00000188566	NDOR1	0.29097	0.26569	0.169195	0	0.0559048	0.230424	0.0691375	0.450011	0.209292	0.122875	0.208046	0.0173497	0.17287	0.253715
ENSG00000226950	DANCR	0.118116	0	0.130529	0.107943	0.108795	0.22206	0.36455	0.396526	0.199433	0.178992	0.237478	0.151213	0.259491	0.306279
ENSG00000107672	NSMCE4A	0.455751	0.255039	0.152577	0.194277	0.235977	0.163232	0.26226	0.321031	0.281745	0	0.5112	0.244632	0.161646	0.39942
ENSG00000158042	MRPL17	0.117937	0.322659	0.169306	0	0.0507671	0.1209	0.190801	0.38772	0.073952	0.0676869	0.0661274	0.165299	0.141484	0.33539
ENSG00000166347	CYB5A	0.453656	0.250187	0.175467	0.031056	0	0.0770741	0.0671154	0.301647	0.0613307	0.247857	0.0665207	0.145739	0.138788	0.464766
ENSG00000142632	ARHGEF19	0.645203	0.489956	0.195961	0.208947	0.221933	0.342287	0.262457	0.256897	0.0490499	0	0.0374362	0.0685603	0.282582	0.107507
ENSG00000182318	ZSCAN22	0.281539	0.252597	0.19619	0.124088	0.0519861	0.194133	0.412382	0.258876	0.202268	0.142885	0.156075	0	0.152823	0.182985
ENSG00000103175	WFDC1	0.26388	0.282428	0.202777	0.174663	0.249452	0.256572	0.380971	0.237728	0.250716	0.167303	0.111198	0	0.149541	0.212993
ENSG00000130558	OLFM1	0.406063	0.457475	0.316413	0.203699	0.321323	0.356444	0.588572	0.145564	0.185695	0.108653	0	0.216501	0.129496	0.137493
ENSG00000110108	TMEM109	0.388367	0.231461	0.19558	0.116334	0	0.180393	0.122129	0.286103	0.191224	0.0244147	0.0175642	0.0028825	0.195204	0.337437
ENSG00000135535	CD164	0.199149	0.0964849	0.195036	0.0417906	0.0198241	0.23938	0.290222	0.258934	0.128666	0.107377	0	0.248608	0.361438	0.00270124
ENSG00000064205	WISP2	0.545655	0.285388	0.458991	0.51975	0.0439888	0.0237167	0.478321	0.414532	0.216451	0.349537	0	0.389441	0.402948	0.269021
ENSG00000104140	RHOV	0.608651	0	0.102042	0.191232	0.280422	0.199399	0.37677	0.194981	0.163375	0.399063	0.134034	0.381182	0.329366	0.390302
ENSG00000105552	BCAT2	0.253238	0.220051	0.265915	0.0745517	0.161252	0.206976	0.1956	0.38015	0.122682	0.0960958	0.0503321	0	0.252553	0.140163
ENSG00000168077	SCARA3	0.542474	0.410896	0.532142	0.364019	0.212302	0.364903	0.48758	0.252799	0.265699	0.17299	0	0.165951	0.203146	0.209302
ENSG00000143537	ADAM15	0.270091	0.27153	0.183094	0.0476278	0	0.142624	0.135035	0.253802	0.118715	0.133716	0.0428632	0.0345386	0.332046	0.24225
ENSG00000152804	HHEX	0.525904	0.325443	0.355734	0.265047	0.17436	0.149822	0.40549	0.107184	0	0.262426	0.190319	0.285522	0.380725	0.280099
ENSG00000205572	SERF1B	0.433402	0.242346	0.275283	0.169927	0.294949	0.305686	0.563264	0.0755521	0.214	0.25179	0	0.375304	0.135752	0.159844
ENSG00000142208	AKT1	0.398132	0.311101	0.22772	0.264954	0.156972	0.264734	0.256704	0.326002	0.109298	0.0309919	0.0364375	0	0.214122	0.113387
ENSG00000169105	CHST14	0.287683	0.248802	0.180097	0.307494	0.0681254	0.0268309	0.367728	0.364573	0.0860544	0	0.0319849	0.142103	0.312999	0.201089
ENSG00000145604	SKP2	0.171649	0.195639	0.107841	0.0747996	0.0938959	0.087218	0.299781	0.347646	0.403964	0.0229003	0.0452991	0	0.119026	0.499313
ENSG00000138668	HNRNPD	0.076773	0.0680316	0	0.0769908	0.166325	0.187514	0.365661	0.285656	0.225102	0.172095	0.234903	0.260606	0.35999	0.309929
ENSG00000148343	FAM73B	0.342536	0	0.179261	0.259452	0.234218	0.238639	0.373777	0.312333	0.310483	0.122164	0.165329	0.221525	0.321617	0.0712705
ENSG00000132423	COQ3	0.473758	0.0791576	0.165804	0.1621	0	0.223445	0.0965615	0.306138	0.229926	0.300042	0.370514	0.288253	0.2273	0.527155
ENSG00000101986	ABCD1	0.329574	0.410033	0.248909	0.0281136	0.0719664	0.266131	0.0389656	0.17602	0	0.214278	0.0562112	0.21359	0.324209	0.328324
ENSG00000142178	SIK1	0.29928	0.1207	0.156306	0	0.0518639	0.0395047	0.158302	0.192377	0.237272	0.22098	0.21	0.249379	0.337372	0.415482
ENSG00000196465	MYL6B	0.310457	0.237321	0.303381	0	0.187303	0.112023	0.141883	0.321511	0.152416	0.0582722	0.169912	0.06913	0.489046	0.19283
ENSG00000163479	SSR2	0.374858	0.132225	0.288406	0	0.231006	0.245922	0.226628	0.310138	0.207896	0.251641	0.09409	0.200014	0.388847	0.00250954
ENSG00000134597	RBMX2	0.50568	0.25284	0	0.10522	0.125507	0.237945	0.350383	0.219107	0.0992533	0.0173208	0.228682	0.266531	0.109629	0.0958108
ENSG00000167196	FBXO22	0.422084	0.37105	0.329384	0.177901	0.211504	0.120774	0.403266	0.139031	0.0994817	0.223523	0	0.0242794	0.259196	0.424989
ENSG00000158747	NBL1	0.240971	0.100333	0.192778	0.292216	0.200217	0.259113	0.352956	0.4468	0.0940705	0.128374	0	0.0299068	0.242679	0.244365
ENSG00000132661	NXT1	0.253831	0.242771	0.229406	0.287009	0.344613	0	0.427213	0.241063	0.164773	0.240163	0.162176	0.384902	0.302688	0.611998
ENSG00000167700	MFSD3	0.232416	0.244635	0.183385	0.0854357	0	0.15595	0.0707214	0.222207	0.180645	0.219826	0.182802	0.153523	0.402248	0.346456
ENSG00000152558	TMEM123	0.103657	0.17552	0.408194	0.199012	0.28583	0.365083	0.414989	0.412798	0.196569	0.198076	0	0.140375	0.250699	0.398105
ENSG00000102081	FMR1	0.011043	0.226917	0.0704311	0	0.0765299	0.0936666	0.436046	0.152304	0.270486	0.0791923	0.128144	0.210463	0.295617	0.263582
ENSG00000138744	NAAA	0.372692	0.191831	0.395521	0.229308	0.250201	0.311766	0.272269	0.193448	0.293555	0	0.143414	0.271553	0.186686	0.410099
ENSG00000213401	MAGEA12	0.18614	0.261693	0.24104	0.0820663	0.295826	0.25349	0.384809	0.309598	0.0963354	0	0.0599944	0.128128	0.144768	0.202007
ENSG00000135052	GOLM1	0.410608	0.195586	0.371515	0.236391	0.361101	0.275301	0.485297	0.385459	0.149879	0.290393	0	0.291629	0.216495	0.120131
ENSG00000233961	RP11-87H9.2	0.532715	0.209172	0	0.0636008	0.127202	0.0703395	0.0737327	0.163548	0.0418002	0.117764	0.0548439	0.210017	0.23984	0.269663
ENSG00000157870	FAM213B	0.679241	0.30695	0.289362	0.119324	0.173991	0.16307	0.0660212	0.23585	0.0243786	0.0121893	0	0.0374042	0.123196	0.321681
ENSG00000106367	AP1S1	0.331763	0.251326	0.197273	0.10849	0.158833	0.13361	0.267749	0.296082	0.133294	0	0.0879864	0.128411	0.193277	0.104253
ENSG00000128973	CLN6	0.16905	0.21263	0.24666	0.0553683	0	0.0886259	0.191122	0.302401	0.208294	0.14701	0.0235944	0.108595	0.264663	0.318556
ENSG00000141858	SAMD1	0.328401	0.0816905	0.13838	0.0155547	0.0358735	0	0.0241949	0.411109	0.296076	0.246001	0.206434	0.337463	0.376611	0.485104
ENSG00000226478	UPF3AP1	0.367995	0.165075	0.0705478	0.146915	0.188069	0.194023	0.140605	0.636956	0.187337	0.114665	0.0419923	0.34351	0	0.0352739
ENSG00000174989	FBXW8	0.228653	0.138685	0.00882975	0.104074	0.165409	0.217973	0.411028	0	0.0948591	0.221631	0.106725	0.145474	0.289406	0.509458
ENSG00000154767	XPC	0.413057	0.232475	0.0660443	0.136249	0.178493	0.195294	0.488466	0.19244	0.400024	0.111129	0.120951	0.168587	0.135288	0
ENSG00000110442	COMMD9	0.45516	0.283297	0.0991219	0.137675	0.157297	0.219317	0.229877	0.0974775	0.143137	0.0623755	0.0562098	0	0.130076	0.271286
ENSG00000187713	TMEM203	0.414303	0.306165	0.289473	0.351501	0.0731962	0.143472	0	0.352382	0.0493035	0.243549	0.124572	0.139606	0.460447	0.390694
ENSG00000187244	BCAM	0.459251	0.129149	0.163693	0.0380032	0.112907	0.0742845	0.23304	0.224058	0.0018718	0.142303	0	0.262887	0.18929	0.180082
ENSG00000162769	FLVCR1	0.211528	0.585808	0.154563	0.353677	0.304724	0.173948	0.400523	0.336411	0.16503	0	0	0.271165	0.271165	0.41863
ENSG00000130165	ELOF1	0.25686	0.289958	0.37484	0.23178	0.128825	0.421294	0.27692	0.47558	0.131922	0.158333	0.132446	0	0.31215	0.221813
ENSG00000181418	DDN	0.410939	0.291677	0.608763	0.290228	0.0436337	0.204635	0.253905	0.428459	0	0.0639015	0.249698	0.193426	0.332531	0.442919
ENSG00000182963	GJC1	0.476859	0.29584	0.358888	0.297968	0.257535	0.217102	0.209174	0.0899221	0.213681	0	0.198597	0.251853	0.305108	0.331998
ENSG00000183723	CMTM4	0.29828	0.282452	0.291953	0.328786	0.47287	0.286382	0.2963	0.215782	0.20879	0.185804	0	0.136308	0.314109	0.42979
ENSG00000221869	CEBPD	0.0581794	0.100963	0.0151451	0.12594	0	0.0884224	0.335245	0.176778	0.249613	0.322449	0.277783	0.334032	0.653258	0.621176
ENSG00000213453	FTH1P3	0.355378	0.254217	0.231351	0.267066	0.183364	0	0.320944	0.261615	0.209099	0.143855	0.0861232	0.325039	0.154494	0.25047
ENSG00000156469	MTERFD1	0.546454	0.242228	0.228622	0.243638	0.296408	0	0.497044	0.0345775	0.358395	0.185294	0.122125	0.380809	0.195603	0.370239
ENSG00000168876	ANKRD49	0.476412	0.118655	0.0416981	0.169616	0.0934696	0.367838	0.256269	0	0.363152	0.363152	0.205487	0.205487	0.449139	0.439321
ENSG00000198917	C9orf114	0.365833	0.294166	0.138602	0.137483	0.169491	0.221481	0.0837105	0.386713	0.0487325	0.189871	0	0.145398	0.279048	0.0580214
ENSG00000007520	TSR3	0.299231	0.316531	0.319344	0.308317	0.360057	0.461061	0.235425	0.440498	0.0922806	0.0609257	0	0.140038	0.315527	0.36696
ENSG00000196998	WDR45	0.341673	0.270964	0.205447	0.272136	0	0.390228	0.216075	0.449757	0.159674	0.139973	0.0822633	0.0907397	0.217665	0.0886449
ENSG00000183530	PRR14L	0.528084	0.531437	0.3312	0	0.29368	0.171452	0.149496	0.143095	0.174872	0.15899	0.297232	0.327743	0.358254	0.477063
ENSG00000092201	SUPT16H	0.373184	0.26408	0.279989	0	0.255722	0.17298	0.315984	0.266336	0.191729	0.206937	0.0820371	0.182694	0.161238	0.0758783
ENSG00000117118	SDHB	0.404902	0.21026	0.0787423	0	0.338381	0.214798	0.358649	0.313089	0.380797	0.259497	0.13318	0.281919	0.207945	0.146306
ENSG00000175198	PCCA	0.244362	0.231817	0.222351	0.231477	0	0.468312	0.384572	0.366508	0.275492	0.332151	0.315058	0.349042	0.315963	0.393828
ENSG00000065057	NTHL1	0.57506	0.235393	0.198041	0.244449	0.195465	0.263466	0.148801	0.24441	0	0.0262378	0.140478	0.143775	0.249314	0.150017
ENSG00000164053	ATRIP	0.519183	0.209895	0.114017	0.361902	0.146137	0.292471	0.346678	0.400885	0.188042	0.217977	0.0533475	0	0.0527209	0.0985961
ENSG00000128791	TWSG1	0.254486	0.226262	0.188133	0.112656	0.441399	0.287085	0.291227	0.405024	0.524013	0	0.0942764	0.267	0.171011	0.262352
ENSG00000111725	PRKAB1	0.222487	0.151194	0.127875	0.235839	0.228406	0.299385	0.416217	0.387901	0.209521	0.13382	0.041838	0.000538524	0.293781	0
ENSG00000164967	RPP25L	0.438806	0.229637	0.0920027	0.0572121	0.0445854	0.237396	0.119433	0.210592	0.114524	0.191049	0.105965	0.210655	0.315421	0
ENSG00000100058	CRYBB2P1	0.428125	0.164688	0.298563	0	0.0111766	0.227339	0.153307	0.407018	0.0896094	0.141941	0.244625	0.347309	0.266591	0.197016
ENSG00000130725	UBE2M	0.440837	0.115526	0.121545	0	0.143294	0.372835	0.175705	0.363114	0.332435	0.164347	0.190352	0.261505	0.159146	0.0629807
ENSG00000228818	RP11-567G24.1	0.269653	0.375545	0.168077	0.191933	0.226691	0.299474	0.313621	0.182934	0.301037	0.198512	0.115441	0	0.198881	0.308723
ENSG00000081059	TCF7	0.139495	0.204333	0.185994	0.191381	0.122349	0.189317	0.335421	0.296738	0.202823	0	0.0974407	0.0832071	0.0689734	0.325562
ENSG00000261740	BOLA2B	0.402087	0.359818	0.013128	0.193641	0.284725	0.174866	0.297756	0.344704	0.295502	0.2463	0	0.131147	0.334054	0.0726313
ENSG00000167695	FAM57A	0.393109	0.471903	0.31896	0.196175	0.0967146	0.487515	0.445323	0.219238	0	0.0830239	0.12254	0.19877	0.291687	0.180364
ENSG00000154978	VOPP1	0.247696	0.103674	0.174829	0.219799	0.098822	0.211877	0.0914337	0.310913	0.164401	0.0839587	0.100963	0	0.251015	0.431075
ENSG00000173692	PSMD1	0.353544	0.255271	0.22638	0	0.134855	0.186142	0.046124	0.197525	0.225522	0.209867	0.0508142	0.214329	0.221996	0.0892026
ENSG00000108840	HDAC5	0.190381	0.231964	0.338612	0.300034	0.299924	0.151318	0.50221	0.543306	0.237753	0.180536	0	0.0743991	0.148798	0.183812
ENSG00000063176	SPHK2	0.135892	0.337761	0.193898	0.0282317	0.131248	0.121388	0.101269	0.332216	0.0665055	0.340249	0	0.215847	0.347745	0.29881
ENSG00000213376	GAPDHP71	0.270201	0.0789292	0.160876	0	0.0102394	0.164281	0.259859	0.355437	0.141486	0.133806	0.169944	0.200085	0.230226	0.195551
ENSG00000113761	ZNF346	0.548616	0.181924	0.177058	0.133359	0.0560248	0.264928	0.227183	0.189438	0.0887236	0.0189947	0	0.0749376	0.149875	0.0978991
ENSG00000157538	DSCR3	0.28945	0.18507	0.247118	0.45754	0	0.184304	0.344915	0.154659	0.211952	0.150549	0.0891454	0.154019	0.115586	0.586425
ENSG00000157020	SEC13	0.195316	0.250862	0.166274	0	0.077489	0.133074	0.281896	0.282159	0.076196	0.23729	0.0810515	0.142245	0.28413	0.191336
ENSG00000198171	DDRGK1	0.393449	0.205427	0.256396	0.0890456	0.0704115	0.225662	0.245163	0.325041	0.11536	0.185651	0.0240707	0	0.223936	0.081217
ENSG00000213145	CRIP1	0.36377	0.206992	0.213166	0.0405508	0.0236868	0.227393	0.223423	0.257792	0.149761	0.115716	0.0638445	0	0.201788	0.0952603
ENSG00000130311	DDA1	0.306438	0.254026	0.137915	0.109037	0.173928	0.169477	0.209267	0.256719	0.209729	0.100667	0.109106	0	0.093475	0.24714
ENSG00000063660	GPC1	0.439799	0.161938	0.225002	0.287325	0.0777806	0.121176	0.154974	0.140104	0	0.0613769	0.108467	0.195938	0.311509	0.427988
ENSG00000145050	MANF	0.305687	0.424506	0.186219	0	0.233546	0.19625	0.36557	0.234864	0.403774	0.180438	0.206354	0.428179	0.272938	0.220605
ENSG00000083454	P2RX5	0.0893817	0.267439	0.246094	0.22114	0.140655	0.216209	0.454686	0.247869	0	0.111669	0.091189	0.244642	0.148549	0.170155
ENSG00000172172	MRPL13	0.317367	0.266442	0.0557697	0.020941	0.1167	0.233651	0.240368	0.245005	0.338076	0.270835	0	0.206376	0.123455	0.134851
ENSG00000169592	INO80E	0.368811	0.299044	0.132102	0.393264	0.046678	0.265257	0.185509	0.338532	0.177359	0.146571	0.0387861	0	0.187572	0.226675
ENSG00000103245	NARFL	0.241207	0.163288	0.151835	0.190045	0.0651562	0.206164	0	0.226097	0.220045	0.46765	0.0671484	0.276843	0.347898	0.505333
ENSG00000139190	VAMP1	0.393784	0.220832	0.0776994	0.089661	0.101623	0.254258	0.343254	0.197051	0	0.193542	0.043211	0.246378	0.11651	0.0118402
ENSG00000240950	RP11-372E1.1	0.390909	0.202958	0.0883308	0	0.147593	0.0698032	0.0608073	0.365027	0.199013	0.276694	0.312845	0.365015	0.353196	0.37427
ENSG00000106009	BRAT1	0.413181	0.323398	0.224211	0.229755	0.0813578	0.328231	0.314966	0.180588	0.0755682	0.12487	0.124062	0	0.277277	0.0955713
ENSG00000116786	PLEKHM2	0.182478	0.254485	0.21579	0.331133	0.220341	0.209886	0.372482	0.212079	0.1931	0.038009	0.101082	0	0.315249	0.31081
ENSG00000185608	MRPL40	0.290544	0.0586142	0.245125	0.113029	0.120988	0.150949	0.438772	0.226488	0.195726	0.243086	0	0.250807	0.123347	0.108473
ENSG00000248113	RP11-791G16.4	0.551334	0.427625	0.303916	0.379563	0.511598	0.354244	0.335147	0.348855	0.219458	0.109729	0	0.487324	0.272257	0.288087
ENSG00000267321	RP11-1094M14.11	0.125403	0.600497	0.192859	0.0995624	0.00626587	0.242171	0.262629	0.337012	0	0.0667653	0.0678926	0.426293	0.459187	0.228785
ENSG00000169756	LIMS1	0	0.170472	0.134015	0.287589	0.147994	0.18086	0.336683	0.309161	0.209975	0.209709	0.0432874	0.048698	0.356485	0.332281
ENSG00000100281	HMGXB4	0.390168	0.373906	0.0681049	0.0993192	0.214705	0	0.140589	0.0913426	0.233064	0.0802012	0.106378	0.18338	0.21098	0.352661
ENSG00000135776	ABCB10	0.493473	0.318584	0.223292	0.217793	0.209059	0.156431	0.375887	0.127966	0.104318	0.0498129	0.0821605	0.290726	0	0.129268
ENSG00000112473	SLC39A7	0.256531	0.112763	0.0189323	0	0.136734	0.237164	0.300663	0.30392	0.222109	0.140662	0.106435	0.0983231	0.228964	0.0993959
ENSG00000070423	RNF126	0.126173	0.294325	0.175715	0.0812015	0.138202	0.300146	0.231968	0.282251	0.0517882	0.0211858	0	0.0859626	0.283531	0.078483
ENSG00000197312	DDI2	0.216438	0.305628	0.274082	0.361548	0.318719	0.366579	0.541585	0.125325	0.0626626	0	0.187712	0.375424	0.202479	0.578816
ENSG00000105705	SUGP1	0.170294	0.112319	0.249055	0.0826588	0.219526	0.28735	0.444426	0.388178	0.143255	0	0.484519	0.0568049	0.377499	0.277759
ENSG00000153933	DGKE	0.437734	0.313015	0.445785	0.451501	0.162232	0	0.368026	0.171767	0.277476	0.0135816	0.155885	0.275817	0.562453	0.115594
ENSG00000131899	LLGL1	0.38794	0.253103	0.201985	0.0999568	0.117159	0.228912	0	0.274432	0.180762	0.179349	0.15832	0.0875232	0.20933	0.146149
ENSG00000116212	LRRC42	0.378703	0.0892847	0.044345	0.132464	0.269331	0.327093	0.244811	0.339329	0.322032	0.100706	0	0.209199	0.0920446	0.161372
ENSG00000088298	EDEM2	0.383014	0.279783	0.242321	0.110285	0.136388	0.180505	0	0.138967	0.115773	0.226267	0.035722	0.242792	0.204062	0.237326
ENSG00000196187	TMEM63A	0.374745	0.218878	0.0817336	0.0328434	0	0.269906	0.292233	0.208241	0.044402	0.0923486	0.138274	0.227295	0.110733	0.10985
ENSG00000157036	EXOG	0.306141	0.296441	0	0.196981	0.134342	0.0717033	0.0349642	0.44328	0.125552	0.0999528	0.163917	0.205333	0.243995	0.230222
ENSG00000107833	NPM3	0.331608	0.195346	0.276484	0.100431	0.133508	0.17852	0.208452	0.33953	0.0609144	0.221967	0	0.166746	0.212954	0.139839
ENSG00000197905	TEAD4	0.269334	0.440906	0.530253	0.408092	0.270455	0.325258	0.450521	0.367632	0.0317228	0.0765186	0.0831777	0	0.372265	0.51214
ENSG00000185800	DMWD	0.141765	0.334566	0.295551	0.189059	0.210476	0.154364	0.250222	0.395009	0.176331	0.200485	0.0317739	0	0.389873	0.171011
ENSG00000107438	PDLIM1	0.278457	0.227258	0.155589	0.205838	0.162613	0.153391	0.484597	0.201572	0.0760246	0.110135	0.0377009	0	0.106997	0.214353
ENSG00000213523	SRA1	0.302517	0.212092	0.224436	0.0851566	0.188128	0.195341	0.308646	0.294222	0.151173	0.114889	0	0.0368062	0.0961409	0.11215
ENSG00000107262	BAG1	0.114274	0.0313451	0.0716832	0	0.0946603	0.0793658	0.232149	0.219905	0.178258	0.151272	0.14899	0.242642	0.367999	0.386531
ENSG00000175203	DCTN2	0.278008	0.164887	0.177823	0.0557544	0.0392428	0.145708	0.228311	0.286712	0.106795	0.0713405	0.0434403	0.304005	0	0.223987
ENSG00000116857	TMEM9	0.161252	0.0501257	0.241179	0.0605575	0.188551	0.158173	0.180665	0.348478	0.140589	0	0.106483	0.151746	0.385939	0.213782
ENSG00000116752	BCAS2	0.32067	0.342504	0.208778	0.0823649	0.294793	0.249208	0.268197	0.204293	0.293546	0.154589	0.152363	0.249665	0.11228	0
ENSG00000175550	DRAP1	0.174487	0.269199	0.179186	0.138693	0	0.206811	0.11472	0.365329	0.0998811	0.136043	0.122609	0.0370513	0.317653	0.227671
ENSG00000196655	TRAPPC4	0.401613	0.273581	0.121331	0.0805636	0.130671	0.136051	0.362992	0.250132	0	0.247567	0.0225062	0.161602	0.0944622	0.0875116
ENSG00000162517	PEF1	0.167721	0.192363	0.130453	0	0.146294	0.26779	0.496836	0.22285	0.107502	0.205176	0.208007	0.267934	0.0544085	0.159882
ENSG00000150995	ITPR1	0	0.19336	0.375529	0.389154	0.272161	0.324829	0.62432	0.367354	0.158322	0.163685	0.243422	0.127432	0.387644	0.351157
ENSG00000116133	DHCR24	0.218946	0.134654	0.230664	0.0207032	0.0708557	0.190782	0.182433	0.189774	0.203344	0.106914	0	0.13653	0.191276	0.249909
ENSG00000126746	ZNF384	0.149629	0.157009	0.142788	0.136905	0.0563639	0.326304	0.292869	0.382319	0	0.0948762	0.0636009	0.221262	0.0790808	0.18051
ENSG00000255927	AC005000.1	0.435591	0.359387	0.0693034	0.338267	0.147799	0.340469	0.430652	0.270832	0.227763	0.191828	0.154619	0.305029	0	0.0708877
ENSG00000141570	CBX8	0.412082	0.369075	0.225305	0	0.0751441	0.016441	0.293527	0.220537	0.119585	0.110995	0.102405	0.06056	0.294078	0.0417066
ENSG00000106351	AGFG2	0.250749	0	0.163557	0.0211585	0.0829942	0.124227	0.0497448	0.348526	0.243028	0.166221	0.0608447	0.0851152	0.357249	0.205591
ENSG00000105568	PPP2R1A	0.0846517	0.240995	0.233358	0	0.114161	0.288845	0.172392	0.339099	0.14655	0.174849	0.154492	0.0831077	0.24355	0.213418
ENSG00000114023	FAM162A	0.330448	0.250605	0.256291	0	0.257587	0.270625	0.358086	0.200439	0.173872	0.171412	0.0983999	0.146771	0.0255887	0.128453
ENSG00000111907	TPD52L1	0.270373	0.159905	0.299085	0.0980785	0.132681	0.118301	0.344836	0.177933	0.122309	0.136881	0	0.0799074	0.168307	0.303217
ENSG00000157326	DHRS4	0.450952	0.232429	0.259697	0.240097	0.12194	0.297036	0.109374	0.128253	0.145493	0.129675	0	0.120308	0.237433	0.142268
ENSG00000120211	INSL4	0.296679	0.0807989	0.130849	0.13121	0.180503	0.183814	0.43916	0.185577	0.192512	0.099293	0	0.232683	0.103708	0.000714134
ENSG00000213104	AC010746.4	0.0964385	0.243549	0.0762528	0.0669836	0.281511	0	0.504068	0.313888	0.313888	0.166819	0.166819	0.517469	0.135401	0.479771
ENSG00000188739	RBM34	0.468395	0.419254	0.143794	0.276974	0.44699	0.340467	0.312781	0.251425	0.151186	0.0917698	0.135301	0.214979	0	0.339955
ENSG00000142686	C1orf216	0.407687	0.159331	0.0281456	0.0309638	0.033782	0.22992	0.259399	0.370389	0	0.309283	0.0352905	0.174226	0.324571	0.0499287
ENSG00000099385	BCL7C	0.357841	0.191297	0.174276	0.12199	0.0707238	0.0609742	0.185517	0.180986	0.199873	0.0706361	0.0664537	0	0.218029	0.250376
ENSG00000236565	HNRNPA3P5	0	0.0871731	0.348649	0.234826	0.160637	0.216226	0.528375	0.482078	0.117626	0.123292	0.128958	0.216064	0.169863	0.147358
ENSG00000186594	MIR22HG	0.134225	0.470105	0.02191	0.0383481	0.12603	0.202975	0.534273	0.224057	0.154564	0.127275	0.0258235	0.316427	0	0.13255
ENSG00000213239	AC018737.4	0.0291498	0.0881841	0.221877	0.0847227	0.234809	0.495954	0.439651	0.446981	0.120292	0.0928387	0	0.206759	0.229384	0.0918211
ENSG00000116473	RAP1A	0.336964	0.116418	0.180153	0	0.219158	0.196731	0.235014	0.227093	0.298207	0.246897	0.0239212	0.256608	0.0499538	0.202591
ENSG00000083807	SLC27A5	0.31269	0.321613	0.392244	0.299094	0.213448	0.329781	0.388597	0.302281	0.284489	0.192361	0.0936558	0	0.272902	0.138367
ENSG00000244187	TMEM141	0.436375	0	0.258735	0.134852	0.160975	0.168241	0.0819742	0.363141	0.197153	0.112904	0.0557091	0.079904	0.258311	0.101669
ENSG00000004700	RECQL	0.293036	0.297817	0.16959	0.399591	0.136005	0.158898	0.432174	0.135787	0.340676	0.102329	0	0.259713	0.0405687	0.135896
ENSG00000103855	CD276	0.364522	0.3668	0.185433	0.104515	0.212446	0.261471	0.21533	0.128706	0.188552	0.144447	0	0.0397436	0.0632415	0.194937
ENSG00000112576	CCND3	0.107632	0.171956	0.251247	0.33799	0.19784	0.21722	0.565623	0.261244	0.0705872	0.117292	0	0.077277	0.148527	0.346701
ENSG00000100528	CNIH	0.10608	0.21496	0.200153	0.254813	0.241408	0.329892	0.355272	0.390032	0.250965	0	0.0427127	0.275601	0.0526757	0.0946707
ENSG00000067836	ROGDI	0.611892	0.164071	0.416012	0.326171	0	0.41451	0.193534	0.348506	0.0654419	0.0334976	0.00155334	0.249501	0.339475	0.0908339
ENSG00000114956	DGUOK	0.239663	0.191737	0.115561	0.214548	0.105969	0.245886	0.285561	0.322624	0.124096	0.113772	0.0239987	0	0.171072	0.159639
ENSG00000127837	AAMP	0.180957	0.235853	0.201547	0.103136	0.155741	0.336656	0.393912	0.250704	0.0870169	0	0.0899884	0.0667096	0.198874	0.0697802
ENSG00000172893	DHCR7	0.365267	0.405383	0.500966	0.377639	0.20831	0.32551	0.305168	0.261923	0.138716	0	0.194737	0.141023	0.299618	0.474623
ENSG00000174099	MSRB3	0.287439	0	0.184328	0.274346	0.369515	0.144748	0.381715	0.421374	0.116923	0.0293955	0.0646884	0.24129	0.245863	0.17631
ENSG00000158604	TMED4	0.204607	0.134438	0.12913	0.081166	0	0.11716	0.164024	0.352462	0.117968	0.107624	0.123444	0.0571921	0.19094	0.397612
ENSG00000155827	RNF20	0.495074	0.231709	0.124722	0	0.161415	0.0884652	0.287669	0.109294	0.300876	0.0414497	0.264378	0.305519	0.193618	0.0941344
ENSG00000125459	MSTO1	0.407146	0.38403	0.374961	0.135152	0.28875	0.224139	0.305394	0.213966	0	0.104337	0.0778853	0.074351	0.272602	0.198272
ENSG00000197766	CFD	0.341595	0.0516537	0.341267	0.350495	0	0.295958	0.133043	0.243608	0.0593046	0.102184	0.176681	0.094839	0.520331	0.453909
ENSG00000120333	MRPS14	0.267934	0.143249	0.12682	0.0581175	0.0845434	0	0.0165073	0.168666	0.233305	0.0630204	0.245343	0.176663	0.309082	0.467938
ENSG00000213399	AC022210.2	0.301897	0.0186792	0.149532	0.312615	0.200751	0.24356	0.307687	0.271477	0.218432	0.201873	0.251879	0	0.305299	0.4572
ENSG00000132591	ERAL1	0.384958	0.252647	0.155913	0.00227358	0.179847	0.298302	0.25063	0.0353913	0.260687	0.0198826	0.0522311	0.224852	0	0.0328664
ENSG00000125246	CLYBL	0.421339	0.480051	0.212025	0.109953	0.00788015	0.205963	0	0.0827447	0.0812842	0.152304	0.0869653	0.240849	0.0229463	0.542936
ENSG00000231831	MTHFD1P1	0.154119	0	0.232267	0.258392	0.284516	0.16975	0.468374	0.436784	0.210743	0.323238	0.0761335	0.086714	0.239548	0.34937
ENSG00000239306	RBM14	0.0774823	0.171578	0.251442	0.116249	0	0.125082	0.167341	0.384091	0.16199	0.0511678	0.116405	0.0759175	0.23873	0.412528
ENSG00000214026	MRPL23	0.173423	0.298589	0.336963	0.452958	0.136439	0.231445	0.326451	0.307298	0.100426	0	0.140487	0.21811	0.295734	0.254751
ENSG00000109790	KLHL5	0.0597714	0.186935	0.280268	0.120164	0.151165	0.342763	0.387839	0.313421	0.251589	0.133366	0.13158	0.297202	0	0.140383
ENSG00000077254	USP33	0.218664	0.281688	0	0.193316	0.148546	0.198777	0.161827	0.16314	0.335665	0.230235	0.142576	0.328036	0.104398	0.548363
ENSG00000173889	PHC3	0.434661	0.290701	0.14674	0.087067	0.107814	0.197813	0.278363	0	0.102348	0.0972723	0.149274	0.201276	0.00263507	0.114502
ENSG00000163812	ZDHHC3	0.213351	0	0.140835	0.266992	0.186833	0.269629	0.319891	0.370153	0.234419	0.316948	0.0419896	0.183112	0.148984	0.244661
ENSG00000185753	CXorf38	0.294397	0.306015	0.150874	0.131069	0.2496	0.208048	0.392764	0.04488	0.172105	0.265532	0	0.126887	0.253774	0.0912204
ENSG00000185246	PRPF39	0.478257	0.141571	0.112803	0.146028	0.0470112	0.19783	0.380489	0.0504187	0.0941294	0.178936	0	0.209065	0.0829425	0.162516
ENSG00000233927	RPS28	0.242399	0.262941	0.103538	0.0965928	0.0892682	0.212562	0.379976	0.215962	0	0.131208	0.101659	0.113577	0.126426	0.114842
ENSG00000165097	KDM1B	0.393719	0.355863	0.482943	0.488674	0.25955	0.168488	0.394174	0.455509	0.136262	0.106409	0.0765558	0.144722	0.385633	0
ENSG00000214293	RSBN1L-AS1	0.419104	0.275579	0	0.0235925	0.0501714	0.160369	0.303049	0.0955922	0.283478	0.0235165	0.112772	0.134142	0.173653	0.0868267
ENSG00000005882	PDK2	0.471829	0.0915157	0.157017	0.0928947	0	0.126716	0.153272	0.0540278	0.139225	0.177266	0.00809323	0.171463	0.334833	0.188366
ENSG00000136295	TTYH3	0.427975	0.2771	0.209101	0.0426381	0	0.174043	0.0555037	0.168788	0.0241383	0.257113	0.23329	0.0737525	0.335417	0.401691
ENSG00000176994	SMCR8	0.16953	0.419389	0.207688	0.0152693	0.169335	0.258166	0.279168	0.119729	0.217141	0.00559439	0.0517335	0.195413	0	0.206913
ENSG00000180304	OAZ2	0.315821	0.520639	0.342818	0	0.259322	0.243849	0.428328	0.145206	0.238018	0.0568487	0.19086	0.420183	0.186719	0.237335
ENSG00000124370	MCEE	0.53281	0.271582	0.245958	0	0.245601	0.345547	0.400808	0.298747	0.395307	0.491867	0.520335	0.548804	0.289829	0.478249
ENSG00000173530	TNFRSF10D	0.146737	0.270802	0.0592608	0.0780752	0.303789	0.122505	0.187516	0.282095	0.279141	0	0.0915755	0.0569238	0.236808	0.36465
ENSG00000172113	NME6	0.358237	0.161276	0.358169	0	0.145888	0.226683	0.148165	0.103058	0.172813	0.154687	0.0856978	0.123338	0.178012	0.304991
ENSG00000121022	COPS5	0.305646	0.299776	0.126799	0.022218	0.180794	0.153908	0.1308	0.15444	0.230876	0	0.0605016	0.31242	0.20613	0.0142054
ENSG00000072274	TFRC	0.153458	0	0.0970165	0.0226185	0.203785	0.190974	0.270419	0.245741	0.145379	0.0918434	0.0787484	0.15047	0.181118	0.323975
ENSG00000171960	PPIH	0.286062	0.228453	0.16326	0.00650725	0.0958201	0.186126	0.232796	0.270091	0.139806	0.17924	0	0.166652	0.113747	0.0209277
ENSG00000225159	RP11-40H20.2	0	0.0316647	0.0811285	0.0527694	0.0991865	0.221841	0.334578	0.344273	0.127008	0.0643486	0.0700257	0.17296	0.246612	0.124525
ENSG00000250899	RP11-253E3.3	0.315485	0.390534	0.454309	0.276444	0.155642	0.489754	0.508325	0.416296	0	0.123889	0.232195	0.330891	0.20765	0.234629
ENSG00000198728	LDB1	0.302741	0.172589	0.110695	0.113544	0	0.021846	0.155255	0.31716	0.147789	0.183791	0.0905503	0.0377893	0.331141	0.29613
ENSG00000164048	ZNF589	0.447358	0.340061	0.0765973	0.132761	0.391918	0	0.143505	0.28701	0.0480538	0.195791	0.104837	0.196972	0.124607	0.480181
ENSG00000100239	PPP6R2	0.321196	0.194985	0.264769	0	0.0338365	0.0508084	0.110985	0.278294	0.211541	0.162661	0.238964	0.158629	0.466174	0.100887
ENSG00000079974	RABL2B	0.421331	0.361384	0.0980985	0.250334	0	0.340541	0.265768	0.190995	0.223367	0.22691	0.118796	0.0106827	0.385285	0.0236549
ENSG00000102103	PQBP1	0.208238	0.190462	0.181875	0.0264368	0.194492	0.267528	0.176972	0.25387	0.289548	0.214531	0.09885	0.171751	0.204078	0
ENSG00000169504	CLIC4	0.13511	0.260678	0.241535	0.226885	0.193731	0.329108	0.353911	0.253057	0.185496	0.100533	0	0.117691	0.149994	0.074191
ENSG00000144791	LIMD1	0.309673	0.131376	0.102929	0.0957248	0	0.0234093	0.161244	0.302828	0.0531259	0.130195	0.00927354	0.0997559	0.275062	0.353227
ENSG00000166946	CCNDBP1	0.325873	0.237888	0	0.0760302	0.169453	0.0974815	0.427843	0.0818478	0.248157	0.264508	0.0651035	0.296363	0.117461	0.0889704
ENSG00000128422	KRT17	0.260093	0.295412	0.262335	0.333661	0.342518	0.397783	0.736814	0.140349	0.135072	0.179864	0	0.194423	0.20754	0.214334
ENSG00000141959	PFKL	0.404953	0.144282	0.182155	0	0.071982	0.144994	0.0449133	0.236848	0.0863207	0.0696146	0.14166	0.0320511	0.264783	0.277398
ENSG00000163463	KRTCAP2	0.133367	0.126782	0.209476	0.0395166	0.111728	0.173803	0.33729	0.0993748	0.259481	0.076352	0	0.231523	0.123836	0.0709657
ENSG00000170502	NUDT9	0.390695	0.430475	0.155438	0.134234	0.277887	0.0741902	0.416952	0	0.0910965	0.247796	0.230553	0.329528	0.222932	0.429401
ENSG00000163626	COX18	0.406586	0.203293	0	0.13784	0.290502	0.186087	0.407461	0.395278	0.410833	0.344996	0.535074	0.436777	0.33848	0.467232
ENSG00000132182	NUP210	0.171417	0.0741863	0.225643	0.0729066	0.0449379	0.180572	0.113738	0.350764	0.169579	0.154192	0.0912038	0	0.241537	0.322383
ENSG00000177082	WDR73	0.348811	0.431769	0.281891	0.457272	0.345219	0.416151	0.386855	0.334811	0.236325	0.057336	0.171143	0.286733	0	0.430366
ENSG00000105186	ANKRD27	0.221588	0.161252	0.0993661	0.249955	0	0.121204	0.410975	0.114862	0.239623	0.0991585	0.0424015	0.204172	0.110247	0.209154
ENSG00000135446	CDK4	0.243456	0.099905	0.2381	0	0.0740212	0.264737	0.225499	0.297085	0.191167	0.167457	0.139154	0.0456798	0.202852	0.142077
ENSG00000130119	GNL3L	0.174241	0.285641	0.0869655	0.19383	0.220122	0.196972	0.371697	0.149017	0.251073	0.0393852	0	0.168296	0.163446	0.0697874
ENSG00000072310	SREBF1	0.278003	0.106538	0.108467	0.0260974	0	0.0467048	0.0949991	0.379991	0.336931	0.372817	0.273725	0.425172	0.392111	0.578012
ENSG00000235238	SUMO2P1	0.311523	0.297867	0.11321	0.26887	0.126932	0.260276	0.290189	0.111875	0.349398	0.197305	0.101274	0.206542	0.191539	0
ENSG00000141698	NT5C3L	0.0910106	0.1595	0.197894	0.0386977	0.170575	0.278967	0.304096	0.337856	0.0982268	0.116273	0.100007	0.133135	0.138234	0
ENSG00000136149	RPL13AP25	0.227413	0.177117	0.137854	0	0.129507	0.140513	0.31499	0.202645	0.156445	0.0568015	0.0759064	0.155114	0.142358	0.0490959
ENSG00000161091	MFSD12	0.312213	0.413296	0.358359	0.196227	0.210897	0.32893	0.353352	0.233319	0.0519993	0.0620116	0	0.110889	0.246956	0.131966
ENSG00000148337	CIZ1	0.21565	0.122885	0.144628	0	0.0746974	0.276178	0.228454	0.296391	0.0768466	0.068374	0.0842703	0.103979	0.164544	0.106791
ENSG00000185201	IFITM2	0.245966	0.0180344	0.383829	0.210244	0.0995182	0.194332	0.340413	0.357553	0	0.149522	0.108365	0.050713	0.271246	0.388508
ENSG00000105137	SYDE1	0.172723	0.427954	0.281911	0.240415	0.162923	0.411462	0.415808	0.152408	0	0.0797471	0.0786969	0.00608059	0.213391	0.454505
ENSG00000164916	FOXK1	0.0610196	0.288764	0.458605	0.275087	0.253825	0.513276	0.532664	0.477879	0.172523	0.290915	0.127182	0	0.339549	0.356699
ENSG00000101294	HM13	0.251824	0.149844	0.191417	0.112808	0.104278	0.222171	0.33229	0.231338	0.146628	0	0.132983	0.211587	0.0863249	0.0103607
ENSG00000184402	SS18L1	0.082811	0.0802882	0.0777655	0.0691004	0.0659078	0.179268	0.0173288	0.358876	0	0.185055	0.11092	0.132762	0.428881	0.410259
ENSG00000241370	RPP21	0.357721	0.113946	0.246066	0.186469	0.0160599	0.178866	0.265501	0.22439	0.0266043	0.097601	0.0908853	0	0.268522	0.283024
ENSG00000149091	DGKZ	0.328495	0.288751	0.308928	0	0.314833	0.292549	0.451172	0.138356	0.293274	0.132529	0.218412	0.0520003	0.116735	0.114113
ENSG00000130717	UCK1	0.3993	0.18497	0.0525051	0.0214239	0.124611	0.327718	0	0.345666	0.249033	0.00116779	0.184764	0.131384	0.134761	0.101271
ENSG00000224520	KRT8P45	0.0632725	0	0.0531214	0.0301233	0.0540734	0.109037	0.503085	0.196875	0.345656	0.159359	0.0461415	0.225863	0.254935	0.153836
ENSG00000105700	KXD1	0.356772	0.394481	0.180702	0.141139	0.065772	0.250983	0.239963	0.190789	0	0.20207	0.0476997	0.00424431	0.23937	0.103875
ENSG00000204104	TRAF3IP1	0.417215	0.0928167	0.0141067	0	0.250186	0.200178	0.195783	0.299621	0.0864502	0.313416	0.0560058	0.198046	0.133975	0.321304
ENSG00000068724	TTC7A	0.290343	0.0379516	0.0862091	0.245088	0	0.0830351	0.232466	0.399239	0.124812	0.0667356	0.0524859	0.0228887	0.25681	0.35582
ENSG00000198894	KIAA1737	0.438844	0.434735	0.561445	0.303176	0.279149	0.255122	0.249737	0.196078	0.162962	0.26598	0	0.0623691	0.442954	0.372499
ENSG00000100083	GGA1	0.392625	0.300915	0.142243	0.0859548	0.0509317	0	0.149372	0.0469488	0.135429	0.144211	0.0328237	0.236236	0.159845	0.140328
ENSG00000184863	RBM33	0.163159	0.165608	0.105167	0.132866	0.00596188	0	0.208615	0.291661	0.113661	0.00639542	0.115295	0.228663	0.206415	0.409522
ENSG00000234127	TRIM26	0.30121	0.0802159	0.195612	0.0701821	0.0913118	0.138099	0.296032	0.301923	0.0748795	0.1613	0.0280953	0	0.14542	0.165186
ENSG00000115107	STEAP3	0.409621	0.273636	0.334563	0.167666	0.116017	0.188925	0.154512	0.152439	0.0889339	0.0650353	0	0.143203	0.226792	0.0769287
ENSG00000263740	Metazoa_SRP	0.486363	0.214785	0.174683	0.210629	0	0.422167	0.534785	0.0466248	0.122617	0.267788	0.0913868	0.0719577	0.160054	0.0746632
ENSG00000073905	VDAC1P1	0.218238	0.0571855	0.112716	0	0.125534	0.102975	0.127255	0.276075	0.150899	0.0801664	0.0177263	0.190346	0.165555	0.258252
ENSG00000105514	RAB3D	0.267585	0.0466219	0.0555722	0.0277861	0	0.151777	0.0247061	0.450763	0.155875	0.177209	0.275965	0.208064	0.13707	0.496761
ENSG00000147677	EIF3H	0.148684	0.132875	0.0810401	0	0.157495	0.18881	0.306457	0.237631	0.20304	0.12443	0.0438454	0.19586	0.0708601	0.0984697
ENSG00000014641	MDH1	0.462985	0.281366	0.152415	0.0686464	0.334375	0.170134	0.325351	0.164109	0.315336	0.175966	0.099889	0.42664	0.0704075	0
ENSG00000149532	CPSF7	0.0980957	0.0542908	0.0519779	0	0.0982241	0.267907	0.233856	0.282401	0.183994	0.117191	0.0233793	0.239247	0.131736	0.116313
ENSG00000103260	METRN	0.322146	0.4274	0.525181	0.434	0.295123	0.438349	0.523923	0.609498	0.217646	0.234061	0.341491	0	0.280399	0.40279
ENSG00000169223	LMAN2	0.185378	0.198409	0.155313	0	0.0732671	0.0434114	0.182448	0.215067	0.211062	0.0212563	0.0659628	0.182154	0.158484	0.192467
ENSG00000258839	MC1R	0	0.28756	0.127084	0.10967	0.066128	0.543595	0.409019	0.459062	0.571602	0.295471	0.132519	0.489064	0.205265	0.462593
ENSG00000136444	RSAD1	0.537423	0.183516	0.186117	0.182568	0	0.243313	0.073132	0.174817	0.0620102	0.0397118	0.0367916	0.148629	0.155232	0.082083
ENSG00000111640	GAPDH	0.258186	0.184208	0.201202	0	0.0663524	0.147699	0.158751	0.281045	0.137128	0.140489	0.0745859	0.0555485	0.173964	0.139001
ENSG00000188313	PLSCR1	0.215935	0.328187	0.0164627	0.325684	0	0.155811	0.146038	0.34758	0.144349	0.132799	0.121249	0.330461	0.132376	0.380544
ENSG00000213676	ATF6B	0.396681	0.286964	0.134713	0	0.185096	0.134217	0.249504	0.147904	0.22385	0.262313	0.0476882	0.400027	0.0786632	0.0465063
ENSG00000110200	ANAPC15	0.144818	0.0593362	0.207028	0.044412	0	0.12083	0.297012	0.268245	0.17745	0.120262	0.0497873	0.236236	0.149711	0.0599322
ENSG00000175866	BAIAP2	0.256036	0.225468	0.217475	0.0884875	0.244941	0.224289	0.482427	0.159615	0	0.0143338	0.0400868	0.143239	0.0935911	0.0259815
ENSG00000104731	KLHDC4	0.0495664	0.0716391	0.156839	0.0829301	0.110608	0.076963	0.367127	0.13676	0.117448	0.0427984	0	0.238589	0.0529522	0.374912
ENSG00000215033	AL603965.1	0.157555	0.379911	0.198675	0.458083	0.242366	0.216692	0.546376	0.150351	0.108106	0	0.0207854	0.131302	0.212589	0.225189
ENSG00000149930	TAOK2	0.363589	0.292859	0.0703673	0	0.0219277	0.166765	0.161101	0.205952	0.164607	0.0230197	0.0994125	0.025821	0.191854	0.140761
ENSG00000060971	ACAA1	0.235291	0.319296	0.213304	0.0229403	0.053615	0.111782	0	0.233171	0.117903	0.138099	0.128769	0.267402	0.170663	0.17056
ENSG00000020129	NCDN	0.395676	0.457962	0.272082	0.0943709	0.126019	0.265006	0.113492	0.175522	0.0564501	0.0705634	0	0.00465983	0.196379	0.156154
ENSG00000111605	CPSF6	0.347864	0.267268	0.155332	0.0365848	0	0.432378	0.316738	0.015985	0.10795	0.0568483	0.0557831	0.101381	0.166404	0.0782358
ENSG00000120885	CLU	0.27287	0.114004	0.0716643	0.0073797	0.129563	0.0582734	0.309631	0.143158	0.21984	0.158704	0	0.228649	0.151323	0.0884767
ENSG00000148399	WDR85	0.299842	0.104168	0.311165	0.0681813	0.00622181	0.128285	0.424747	0.247128	0	0.161731	0.0316119	0.0124729	0.169931	0.253505
ENSG00000189319	FAM53B	0.22861	0.255735	0.474666	0.244501	0.0747748	0.21075	0.214656	0.323085	0.093007	0.1006	0.0126874	0	0.350012	0.19298
ENSG00000068903	SIRT2	0.471435	0.324589	0.245517	0.386307	0.161562	0.291861	0.0724331	0.224458	0.185958	0.0713655	0.0514105	0.150466	0.101585	0
ENSG00000188021	UBQLN2	0.0819092	0	0.0422513	0.0539648	0.0525389	0.0318935	0.296272	0.252724	0.193807	0.144803	0.0356746	0.221805	0.223525	0.275215
ENSG00000235587	GAPDHP65	0.212514	0.186123	0.229837	0.0524095	0.0517381	0.281592	0.135923	0.274832	0.208193	0.172297	0.0416058	0	0.107175	0.111483
ENSG00000183426	NPIP	0.205886	0.354865	0.133625	0	0.104588	0.0748587	0.138732	0.170916	0.191304	0.146459	0.00996605	0.175895	0.147572	0.143656
ENSG00000132541	HRSP12	0.281004	0.160151	0.123763	0.217369	0.320435	0	0.40646	0.417041	0.116889	0.0268624	0.127718	0.175474	0.22323	0.0857162
ENSG00000108474	PIGL	0.263034	0.364654	0	0.00332833	0.186691	0.249683	0.306553	0.322067	0.199376	0.245824	0.0127348	0.0510868	0.0894388	0.0496765
ENSG00000161013	MGAT4B	0.292288	0.187197	0.15595	0	0.0760879	0.138876	0.14285	0.285765	0.100239	0.0875505	0.0791294	0.070798	0.191675	0.0604668
ENSG00000144043	TEX261	0.215003	0.200601	0.179932	0.0602061	0.0983677	0.231947	0.320701	0.048333	0.0625373	0	0.0201726	0.00694567	0.0822244	0.277296
ENSG00000141569	TRIM65	0.402355	0.341218	0.213397	0.0717542	0.179513	0.0961764	0.249167	0.151712	0.0386188	0	0.124023	0.000515422	0.226439	0.125973
ENSG00000105202	FBL	0.203314	0.111335	0.145008	0	0.113082	0.190128	0.231454	0.276001	0.126724	0.157229	0.0929784	0.100861	0.142567	0.109259
ENSG00000110955	ATP5B	0.257615	0.0844927	0.144077	0	0.142236	0.0990149	0.311172	0.239818	0.216613	0.137125	0.111288	0.321093	0.105553	0.00749144
ENSG00000167900	TK1	0.253166	0.0777072	0.113127	0.012076	0.0138156	0	0.104637	0.340334	0.246315	0.116113	0.059975	0.113552	0.198806	0.18648
ENSG00000106554	CHCHD3	0.20854	0.0465674	0	0.0274828	0.152288	0.186443	0.186898	0.315059	0.264588	0.196523	0.0188112	0.212516	0.0955513	0.159755
ENSG00000138231	DBR1	0.469084	0.53635	0.1267	0.283078	0.284615	0.247847	0.170574	0.198656	0.203465	0.0740288	0.0546709	0.107228	0.262473	0
ENSG00000170291	ELP5	0.32484	0.184363	0.166244	0.00671351	0.164698	0.0868004	0.254046	0.199087	0.167881	0.112748	0.0827573	0	0.154705	0.0556179
ENSG00000141873	SLC39A3	0.284667	0.437211	0.410647	0.396251	0.381856	0.27796	0.448679	0.250948	0	0.0657314	0.168821	0.024976	0.373545	0.40666
ENSG00000105341	ATP5SL	0.330899	0.165789	0.347812	0	0.00987219	0.181869	0.263071	0.23971	0.206138	0.212885	0.0664604	0.434348	0.235545	0.0478626
ENSG00000144580	RQCD1	0.397966	0.224722	0.124273	0.124522	0.157323	0.230661	0.220978	0.267583	0.0476492	0.00513232	0.0652686	0.0165367	0.123829	0
ENSG00000149243	KLHL35	0.531646	0.267138	0.591427	0.0674638	0.126608	0.392454	0.0260642	0.105202	0.105202	0	0	0.0311361	0.202531	0.396979
ENSG00000127870	RNF6	0.0454003	0.392338	0.392338	0.178734	0.178734	0.204913	0.469292	0.227456	0	0.178792	0.032414	0.366721	0.216172	0.216172
ENSG00000156374	PCGF6	0.472276	0.150322	0.149361	0.130445	0.47382	0.226639	0.485205	0.266003	0.136986	0.194229	0.101381	0	0.0088674	0.0948434
ENSG00000103266	STUB1	0.203953	0.0555297	0.147845	0.0277377	0.0270864	0.174983	0.248127	0.210993	0.0679649	0.151301	0	0.110814	0.123301	0.305746
ENSG00000101220	C20orf27	0.18746	0.141817	0.30697	0.0317613	0.10149	0.243052	0.16158	0.363733	0.0175809	0.103355	0	0.00495402	0.201473	0.146971
ENSG00000002549	LAP3	0.360341	0.40208	0.195666	0.323505	0.131968	0.290667	0.191241	0.163016	0.115085	0.00479552	0	0.20521	0.0461806	0.10327
ENSG00000185736	ADARB2	0.0980527	0.0855557	0	0.0311227	0.272517	0.369915	0.222664	0.757313	0.414124	0.634545	0.440287	0.618431	0.563297	0.664665
ENSG00000151729	SLC25A4	0.378268	0.310671	0.277742	0.309353	0.286477	0.354444	0.490905	0.152818	0.224525	0.00617518	0.145754	0.0981993	0.0693185	0
ENSG00000160606	TLCD1	0.5469	0.0501488	0.192836	0.088803	0.0490211	0.342983	0.0935851	0.122829	0.275825	0.0651368	0.115453	0.0882333	0.0980017	0
ENSG00000226415	TPI1P1	0.115539	0.217189	0.242656	0	0.0941525	0.156175	0.215374	0.33222	0.142663	0.0915265	0.195145	0.0602072	0.214694	0.0731654
ENSG00000134285	FKBP11	0.276696	0.224291	0.166977	0.223018	0.0881528	0.200969	0.346729	0.214252	0	0.0586731	0.0255535	0.00190712	0.0650586	0.155895
ENSG00000236972	FABP5P1	0.178359	0.285626	0.266523	0.311341	0.377788	0.214081	0.455296	0.343255	0.164672	0	0.167929	0.163547	0.0989351	0.118465
ENSG00000213228	RP11-371B4.2	0.201594	0.0672643	0.14435	0.023401	0.165423	0.241937	0.322927	0.292427	0.0992546	0.0496839	0	0.0449532	0.0667633	0.0869459
ENSG00000101190	TCFL5	0.373085	0.200035	0.0384575	0.034332	0	0.109586	0.19111	0.155932	0.250717	0.0620703	0.0315117	0.184199	0.0665955	0.0205308
ENSG00000102978	POLR2C	0.085567	0.299797	0.181225	0	0.0996658	0.240523	0.225354	0.196515	0.00932447	0.0581413	0.0918001	0.0464211	0.131329	0.131599
ENSG00000113328	CCNG1	0.347665	0.133867	0.0189675	0	0.0212684	0.160218	0.415518	0.0130172	0.238018	0.226844	0.18367	0.262293	0.0973521	0.137181
ENSG00000147140	NONO	0.120231	0.23697	0.256823	0	0.0936269	0.187271	0.169546	0.296117	0.121433	0.144804	0.0412099	0.0958745	0.143358	0.0424144
ENSG00000130766	SESN2	0.197922	0.0653484	0.0921709	0.119654	0.10965	0.200568	0.367839	0.203046	0.11556	0.0891582	0	0.0566478	0.113296	0.0885602
ENSG00000174165	ZDHHC24	0	0.128749	0.354177	0.123793	0.0195888	0.233672	0.212221	0.400146	0.140216	0.212005	0.0235303	0.00523656	0.332984	0.208967
ENSG00000165238	WNK2	0.145351	0.212634	0.0805578	0.0352561	0.0287921	0.0253325	0.236919	0.245644	0.175121	0.0875603	0	0.182648	0.0780687	0.152187
ENSG00000185834	RPL12P4	0.206066	0.105738	0.174832	0.0107694	0.064767	0.198939	0.213537	0.236265	0.170011	0.119972	0.101836	0	0.101036	0.124795
ENSG00000135477	KRT121P	0.07054	0.058857	0.196413	0.0617564	0.0767397	0.216931	0.158559	0.391998	0.27648	0.303527	0	0.013173	0.281651	0.0756552
ENSG00000234719	RP11-166B2.1	0.169704	0.518727	0.534676	0.0294125	0	0.278478	0.215905	0.19215	0.0119698	0.0258375	0.13747	0.182242	0.371422	0.31686
ENSG00000100387	RBX1	0.19255	0.36294	0.06968	0.0757926	0.267679	0.282386	0.0474589	0.443304	0.197841	0.382352	0.132288	0	0.298144	0.096566
ENSG00000143106	PSMA5	0.115551	0.410901	0.0498492	0.0269162	0.285256	0.292908	0.405833	0.196477	0.335317	0.187137	0.0334609	0.279216	0.0184316	0
ENSG00000006016	CRLF1	0.177118	0.270284	0.028826	0.123989	0.19779	0.143049	0.39009	0.18245	0.342708	0	0.100577	0.178356	0.0660829	0.040441
ENSG00000204498	NFKBIL1	0.425351	0.10378	0.129611	0.0797369	0.0298622	0.147918	0.28634	0.278183	0	0.0211854	0.063687	0.0435612	0.0999322	0.0277288
ENSG00000169967	MAP3K2	0.0913614	0.47814	0.481357	0.0269247	0.193626	0.267595	0.341563	0	0.230268	0.141561	0.0745919	0.0590512	0.163981	0.329401
ENSG00000176422	SPRYD4	0.141196	0.312875	0.142483	0.0809565	0.00958996	0.0549953	0.263232	0.164369	0	0.0955943	0.00183547	0.269748	0.145154	0.0667518
ENSG00000167461	RAB8A	0.271005	0.0509019	0.113949	0.0718123	0.14971	0.0501938	0.161572	0.185813	0.311071	0	0.0161524	0.195296	0.141677	0.138923
ENSG00000166887	VPS39	0.462913	0.0574818	0.0335817	0.0976488	0.0808965	0.144659	0.333198	0.158343	0.0934949	0.0630487	0.13546	0.227489	0.0091157	0
ENSG00000213221	DNLZ	0.441858	0.259662	0.445661	0.467397	0.258796	0.426787	0.377886	0.278044	0	0.047596	0.0951921	0.139306	0.123381	0.284521
ENSG00000225241	NBPF8	0.221091	0.357339	0.108795	0.057349	0	0.0599602	0.00366672	0.167504	0.224326	0.120692	0.0560133	0.21102	0.126599	0.0703634
ENSG00000182986	ZNF320	0.195274	0.0437231	0.0732731	0.07477	0.0762668	0.111702	0.492986	0.254745	0.0018733	0.0431075	0.0843416	0.118625	0.159052	0
ENSG00000213619	NDUFS3	0.371187	0.177158	0.0397932	0.00405928	0.207918	0.188983	0.331945	0.16081	0.304488	0.0618498	0	0.0136425	0.0272851	0.0154938
ENSG00000124155	PIGT	0.204901	0.308128	0.281771	0.0710876	0.116355	0.176995	0.132271	0.1668	0.0735458	0	0.0402903	0.00526165	0.148792	0.112868
ENSG00000162734	PEA15	0.447068	0.301658	0.454969	0.449937	0.337326	0.425301	0.465631	0.36664	0	0.18563	0.052353	0.131901	0.159929	0.0492219
ENSG00000169692	AGPAT2	0.246756	0.356599	0.392438	0.278891	0.380435	0.498971	0.437204	0.36772	0.238893	0.103009	0	0.0439191	0.112123	0.0565266
ENSG00000138085	ATRAID	0.440622	0.0493483	0.13941	0.069705	0	0.247039	0.0999479	0.146584	0.109281	0.0981465	0.00617931	0.0258439	0.0344448	0.136255
ENSG00000163686	ABHD6	0.53805	0.171905	0.596789	0.536022	0.45837	0.182545	0.354433	0.209093	0.348882	0.348882	0	0	0.463925	0.530357
ENSG00000117676	RPS6KA1	0.516835	0.00991749	0	0.0689937	0.106552	0.108453	0.048076	0.135495	0.156381	0.0227027	0.112105	0.228962	0.0658313	0.135675
ENSG00000141404	GNAL	0.370252	0.312046	0.383721	0.517096	0.421231	0.509772	0.423131	0.308536	0.208103	0.176954	0	0.0299046	0.0598091	0.389162
ENSG00000125651	GTF2F1	0.120652	0.239702	0.146529	0.0642612	0.0667728	0.150685	0.257058	0.200673	0.10028	0.00627391	0.0551216	0.0664961	0.096365	0
ENSG00000124380	SNRNP27	0.35277	0.362507	0.110124	0.388365	0.274656	0.0507837	0.467869	0.122146	0.193504	0.16866	0	0.0850427	0.0884754	0.0871976
ENSG00000173145	NOC3L	0.336454	0.053743	0.196385	0.118692	0.207898	0.0590616	0.448722	0	0.0891379	0.0533712	0.0763177	0.156752	0.00659689	0.0900021
ENSG00000184916	JAG2	0.431357	0.427839	0.656289	0.385138	0.303855	0.244452	0.119801	0.221389	0.0943303	0.0656326	0	0.019751	0.355891	0.370932
ENSG00000180011	ZADH2	0.567282	0.00074245	0.219045	0.111882	0.00402399	0.00451708	0	0.0430644	0.0614894	0.0507053	0.0232417	0.122352	0.221463	0.221249
ENSG00000134215	VAV3	0.627731	0	0.00540698	0.010814	0.156967	0.0338609	0.240895	0.15985	0.603231	0.236679	0.681151	0.496898	0.38695	0.636712
ENSG00000169955	ZNF747	0.329004	0.469773	0.275866	0.383454	0.0448942	0.113848	0.252005	0.209921	0.145676	0.262668	0.144904	0.0496468	0	0.16608
ENSG00000168675	LDLRAD4	0.30481	0	0.128066	0.137844	0.0991985	0.0733272	0.351212	0.353977	0.388438	0.613698	0.295112	0.163272	0.336382	0.379847
ENSG00000138413	IDH1	0.564827	0.345613	0.204842	0.0686572	0.102197	0	0.147523	0.220291	0.374577	0.177048	0.255563	0.335968	0.170257	0.207699
ENSG00000164808	KIAA0146	0.558903	0.274354	0.17222	0.0979104	0.0236007	0	0.10131	0.151388	0.272156	0.264258	0.241565	0.225121	0.0235312	0.190991
ENSG00000070413	DGCR2	0.248196	0.316951	0.309505	0.366773	0	0.138533	0.370496	0.399175	0.347238	0.542311	0.119261	0.193867	0.442182	0.175438
ENSG00000136738	STAM	0.509236	0.495542	0.189932	0.581921	0.230879	0.250593	0.348953	0.414805	0.31049	0.326318	0.326318	0	0	0.236699
ENSG00000160058	BSDC1	0.376811	0.452705	0.0848378	0.212476	0	0.117283	0.172732	0.21628	0.21879	0.408459	0.353389	0.298319	0.104107	0.0968986
ENSG00000169871	TRIM56	0.469815	0.423992	0	0.24531	0.0830841	0.118179	0.254549	0.357245	0.292994	0.232503	0.240002	0.356426	0.363586	0.246296
ENSG00000134884	ARGLU1	0.297651	0.471201	0.155754	0.409976	0.162135	0	0.277436	0.473276	0.297384	0.289215	0.276498	0.338289	0.249562	0.331403
ENSG00000176444	CLK2	0.342319	0.276667	0.282495	0.221263	0.140911	0	0.156514	0.367117	0.365395	0.236678	0.353075	0.30386	0.173207	0.203956
ENSG00000179094	PER1	0.590465	0.250792	0.424242	0.0753346	0	0.164196	0.198799	0.232242	0.200792	0.170456	0.345774	0.169782	0.19062	0.21346
ENSG00000115282	TTC31	0.498802	0.311834	0.32893	0.106884	0.157298	0.0225032	0	0.237177	0.456973	0.358549	0.435746	0.34159	0.191558	0.239231
ENSG00000213672	NCKIPSD	0.523925	0.224317	0.19554	0.205954	0.0823322	0	0.128489	0.291396	0.119374	0.355498	0.295887	0.268373	0.240859	0.289132
ENSG00000184445	KNTC1	0.174796	0.266357	0.153388	0	0.137858	0.00582521	0.20986	0.413896	0.576841	0.50978	0.590254	0.330387	0.07052	0.252319
ENSG00000179046	TRIML2	0.174441	0.357503	0.485873	0.467863	0.088404	0	0.14664	0.19207	0.677739	0.385607	0.199831	0.49282	0.0498551	0.283929
ENSG00000146858	ZC3HAV1L	0.300357	0.505062	0.243699	0.373719	0.139538	0	0.228052	0.297991	0.109868	0.338885	0.213129	0.224031	0.268369	0.299524
ENSG00000149636	DSN1	0.549277	0.228255	0	0.0739089	0.0940162	0.00795986	0.184853	0.421617	0.380432	0.244648	0.00607239	0.048969	0.100546	0.278688
ENSG00000121690	DEPDC7	0.495625	0.370629	0.352704	0.5153	0.126525	0	0.193256	0.177505	0.438974	0.260537	0.157424	0.333826	0.109653	0.173453
ENSG00000153048	CARHSP1	0.36483	0.30153	0.179984	0.166327	0	0.0882898	0.205465	0.571535	0.382341	0.474959	0.510565	0.408502	0.368523	0.375619
ENSG00000221829	FANCG	0.474788	0.152536	0.0885753	0	0.0662481	0.0879435	0.295748	0.516091	0.215402	0.186905	0.177966	0.121186	0.184993	0.316889
ENSG00000135473	PAN2	0.444973	0.507822	0.25667	0.316489	0.0978861	0.0741766	0.429655	0.163705	0.221549	0.420651	0.375192	0.246962	0	0.00122696
ENSG00000206082	AC010507.5	0.402262	0.434484	0.478384	0.448278	0.218624	0.0940601	0.370683	0.310291	0.342088	0.432499	0.241516	0	0.370039	0.252754
ENSG00000182646	FAM156A	0.518876	0.534341	0.0431125	0.164246	0.0256572	0	0.1233	0.194103	0.264907	0.187003	0.109099	0.223778	0.12106	0.398557
ENSG00000106537	TSPAN13	0.567878	0.402983	0.238088	0.217166	0.198856	0.218616	0.389909	0.289014	0.233554	0.112538	0.096703	0.0808679	0	0.223785
ENSG00000121064	SCPEP1	0.497471	0.415235	0.385653	0.28571	0.0431059	0.28572	0.121805	0.291971	0.141819	0.352647	0.139463	0.107036	0.133646	0
ENSG00000137404	NRM	0.355486	0.229668	0.280031	0.183889	0	0.142712	0.000438044	0.41432	0.354919	0.349567	0.269607	0.234023	0.350093	0.455653
ENSG00000127838	PNKD	0.56715	0.375975	0.331278	0.197379	0.0128122	0	0.107188	0.195774	0.0866025	0.163489	0.27924	0.176921	0.258644	0.409263
ENSG00000103510	KAT8	0.401898	0.254207	0.208045	0.230807	0	0.143039	0.265334	0.152404	0.341644	0.484704	0.293417	0.368919	0.376051	0.247951
ENSG00000002330	BAD	0.576974	0.108228	0.273435	0.126942	0	0.163623	0.0587402	0.276189	0.198738	0.141917	0.197678	0.135141	0.0520878	0.233171
ENSG00000116793	PHTF1	0.524265	0.298334	0.119169	0.0963393	0	0.00267682	0.196853	0.214752	0.259873	0.222292	0.299934	0.270322	0.0903613	0.235813
ENSG00000109576	AADAT	0.312928	0.390569	0.228207	0.455363	0.219267	0.200696	0.182124	0.150859	0.405224	0.359008	0.259368	0.0548634	0	0.339691
ENSG00000146670	CDCA5	0.373066	0.277879	0.259958	0.28441	0.357484	0.163966	0.139672	0.296787	0.434256	0.305653	0.106426	0.118999	0	0.399204
ENSG00000196912	ANKRD36B	0.511128	0.425574	0.214406	0.526227	0.143562	0.130086	0.116611	0.134923	0.346409	0.476002	0	0.0696323	0.139265	0.250648
ENSG00000166171	DPCD	0.26136	0.291454	0.304514	0.154666	0.00481841	0.0979878	0.215291	0.332594	0.100739	0.149153	0.141399	0.0707812	0	0.279372
ENSG00000109689	STIM2	0.475261	0.322417	0.226187	0.365139	0.0103597	0.205016	0	0.287025	0.152401	0.359139	0.261798	0.243039	0.0773375	0.223063
ENSG00000100577	GSTZ1	0.318612	0.277466	0.239241	0.208074	0	0.141663	0.223185	0.198674	0.318641	0.529631	0.176848	0.482634	0.225366	0.174645
ENSG00000134755	DSC2	0.611145	0.397851	0	0.451646	0.254661	0.210154	0.310108	0.256833	0.550176	0.512113	0.277894	0.282214	0.286533	0.557726
ENSG00000004799	PDK4	0.279523	0.124292	0.106911	0.0685756	0.192959	0.00877362	0.125095	0.321848	0.682592	0.474042	0.458805	0.199873	0	0.156411
ENSG00000177732	SOX12	0.663322	0.21137	0.272461	0.141149	0	0.0139466	0.154822	0.330121	0.331592	0.465558	0.405193	0.339014	0.518903	0.424865
ENSG00000196636	ACN9	0.317035	0.16348	0.161054	0.115306	0	0.1533	0.273788	0.394277	0.244752	0.262361	0.125985	0.110073	0.0941604	0.22245
ENSG00000129255	MPDU1	0.31007	0.236159	0.267391	0.243851	0.0600358	0.182919	0.248313	0.239775	0.222986	0.35385	0.189267	0.200733	0.0851871	0
ENSG00000164327	RICTOR	0.273373	0.376434	0.0792532	0.133071	0.0960556	0.143494	0.128299	0.113104	0.449337	0.281993	0.187156	0.0894976	0	0.220763
ENSG00000149380	P4HA3	0.626887	0.408404	0	0.284061	0.0253089	0.0764277	0.253134	0.212155	0.0894285	0.261767	0.0775696	0.0630522	0.0485348	0.139206
ENSG00000134138	MEIS2	0.356752	0	0.237684	0.294526	0.148567	0.200111	0.0145847	0.403835	0.39129	0.38476	0.300252	0.26195	0.00718529	0.30225
ENSG00000204315	FKBPL	0.539687	0.413261	0.297446	0.251019	0.312222	0.17479	0	0.172671	0.27331	0.231311	0.219684	0.306623	0.0180091	0.267655
ENSG00000137177	KIF13A	0.200737	0	0.209337	0.18696	0.0406963	0.14149	0.125058	0.196333	0.54564	0.518816	0.205265	0.30495	0.19588	0.201144
ENSG00000117289	TXNIP	0.67356	0.419318	0.361517	0.216027	0.233111	0.400174	0.505434	0.341792	0.185722	0.284657	0.123874	0.124195	0.0491619	0
ENSG00000151491	EPS8	0.370889	0.594732	0.63089	0.391377	0.236905	0.374166	0.407515	0.579035	0.407878	0.606089	0.490767	0.229925	0	0.544301
ENSG00000108479	GALK1	0.390678	0.263648	0.341366	0.170683	0	0.307208	0.288799	0.354307	0.285211	0.0577085	0.280698	0.124567	0.151862	0.477595
ENSG00000156687	UNC5D	0.296589	0.42822	0.583849	0.402018	0.30057	0	0.204416	0.428557	0.620467	0.222378	0.269638	0.316898	0.243617	0.197712
ENSG00000197119	SLC25A29	0.669738	0.19936	0.127558	0.0936625	0	0.047475	0.129528	0.338033	0.209332	0.37468	0.165277	0.321681	0.339541	0.31193
ENSG00000152240	HAUS1	0.254658	0.497122	0	0.15174	0.0993263	0.0499005	0.157282	0.342736	0.288672	0.263321	0.258752	0.219907	0.241358	0.193748
ENSG00000169641	LUZP1	0.25445	0.460695	0.216904	0.317226	0.122899	0.183395	0.19112	0.202707	0.243648	0.453089	0.261854	0.339285	0	0.0809723
ENSG00000053900	ANAPC4	0.45405	0.351674	0.200333	0.0655299	0.338505	0	0.195013	0.194602	0.360929	0.388005	0.41508	0.229182	0.038321	0.212758
ENSG00000236287	ZBED5	0.355417	0.332494	0.117741	0.365167	0.134445	0.0170416	0.191586	0.438504	0.42855	0.129525	0.211634	0.284733	0	0.462546
ENSG00000213190	MLLT11	0.367376	0.487126	0.1869	0.240326	0.119063	0	0.00220306	0.24158	0.292884	0.197624	0.193914	0.321107	0.113784	0.296733
ENSG00000001167	NFYA	0.158472	0.498598	0.289142	0.335324	0.204165	0.0989444	0.132243	0.443771	0.25256	0	0.205302	0.14418	0.16328	0.349322
ENSG00000112282	MED23	0.528306	0.271505	0.15633	0.375049	0.138015	0	0.219331	0.248151	0.238927	0.657196	0.212391	0.369367	0.304947	0.240463
ENSG00000196507	TCEAL3	0.586397	0.191467	0.417274	0.290689	0.128828	0.047404	0.162097	0.416873	0.229371	0.186372	0.333771	0	0.241916	0.162942
ENSG00000165943	MOAP1	0.546943	0.527042	0.341973	0.267336	0.206594	0.421173	0.466842	0.518789	0	0.287193	0.157655	0.201467	0.203721	0.193439
ENSG00000143772	ITPKB	0.490782	0	0.199308	0.114513	0.0692799	0.149419	0.358404	0.546986	0.51159	0.279861	0.283392	0.244931	0.479464	0.203992
ENSG00000175287	PHYHD1	0.435479	0.101384	0.179974	0.329718	0.0591135	0.340338	0.358956	0.377574	0.276349	0.439461	0.237065	0.118532	0	0.0899871
ENSG00000120162	MOB3B	0.326278	0.129492	0.440856	0.237125	0.061342	0.0707298	0.283648	0.486805	0.504249	0.193926	0.0807187	0	0.214048	0.589585
ENSG00000255135	RP11-111M22.3	0.466381	0.492895	0.400762	0.217679	0.11763	0.230932	0.250894	0.631674	0.453612	0.237099	0.317814	0.412272	0.50673	0
ENSG00000173540	GMPPB	0.323101	0.200419	0.347898	0.135189	0.0245659	0	0.0788428	0.405322	0.325073	0.247335	0.0461391	0.115731	0.107565	0.121354
ENSG00000162430	SEPN1	0.498272	0.292847	0.320236	0.180569	0.142119	0.210492	0.186535	0.362938	0.149907	0.15967	0	0.164725	0.121131	0.149889
ENSG00000119280	C1orf198	0.408694	0.129222	0.350749	0.237111	0.123474	0	0.407234	0.207909	0.195169	0.34072	0.19889	0.211242	0.0941096	0.204842
ENSG00000230592	RPSAP8	0.36055	0.401268	0.441986	0	0.190742	0.257045	0.526566	0.436167	0.570919	0.0935874	0.236463	0.379338	0.126704	0.284345
ENSG00000132688	NES	0.532198	0.413182	0.244219	0.194	0.0738902	0.0923634	0.195369	0.164342	0.154228	0.163201	0.132106	0	0.122667	0.0721748
ENSG00000196459	TRAPPC2	0.19893	0.243888	0.301328	0.165653	0.0299786	0.111905	0.193831	0.391224	0.373771	0	0.0336315	0.181912	0.0899329	0.389506
ENSG00000150760	DOCK1	0.542464	0.377599	0.409284	0.460588	0.257031	0.21188	0.10594	0	0.347562	0.456043	0.228539	0.192522	0.156504	0.412829
ENSG00000157778	PSMG3	0.503433	0.33816	0.312789	0.216275	0.198241	0.111703	0.225197	0.19602	0.142248	0.129239	0	0.138034	0.106885	0.203303
ENSG00000198862	LTN1	0.212964	0.269926	0	0.386725	0.244654	0.18092	0.255699	0.479861	0.467207	0.430178	0.436634	0.253747	0.0708606	0.375646
ENSG00000095209	TMEM38B	0.254369	0.323206	0.214011	0.134841	0.156064	0.172203	0.451204	0.287683	0.295465	0.300675	0.234591	0	0.0648216	0.254235
ENSG00000257621	RP11-349A22.5	0.3447	0.191082	0.333779	0.382042	0.215079	0	0.231734	0.353909	0.648638	0.285293	0.48937	0.413186	0.155737	0.380177
ENSG00000185567	AHNAK2	0.637924	0.535315	0.543517	0.17435	0.00800136	0	0.0961033	0.163901	0.163787	0.0723643	0.0549386	0.128987	0.08002	0.141273
ENSG00000112149	CD83	0.315336	0.727721	0.223043	0.179974	0	0.0892469	0.242767	0.0980678	0.12901	0.0636919	0.0274466	0.031632	0.0358175	0.245093
ENSG00000144749	LRIG1	0.297604	0.609203	0.300196	0.416505	0.409617	0.0957054	0.169364	0.33712	0.219387	0.207271	0.195155	0.0975776	0	0.150098
ENSG00000056736	IL17RB	0.527889	0.139867	0.0828757	0.169058	0.0101403	0.207606	0.343091	0.656284	0.32231	0.286819	0.0203844	0.0101922	0	0.310852
ENSG00000147402	GABRQ	0.58651	0.318286	0.140919	0.0597941	0.0245374	0.158019	0.0666724	0.295409	0.373313	0.139452	0	0.0154802	0.0309604	0.342258
ENSG00000163348	PYGO2	0.386108	0.181536	0.224577	0.24653	0	0.0559569	0.384392	0.427643	0.359916	0.272305	0.286351	0.299327	0.24671	0.493726
ENSG00000198056	PRIM1	0.322006	0.366641	0.24743	0.293638	0.0984212	0.215074	0.163366	0.270701	0.176482	0.355713	0	0.0276072	0.0552144	0.283107
ENSG00000143878	RHOB	0.287594	0.489644	0.435307	0.235242	0	0.012649	0.067758	0.167777	0.340743	0.152012	0.145464	0.147694	0.267225	0.276377
ENSG00000134986	NREP	0.357246	0.316678	0.117951	0	0.0792063	0.0624075	0.245329	0.305466	0.442416	0.543399	0.449244	0.510534	0.259154	0.343165
ENSG00000169241	SLC50A1	0.374717	0.393877	0.203107	0.263341	0.191487	0.214305	0.245408	0.322758	0.134411	0.252937	0.275333	0	0.225668	0.290843
ENSG00000107789	MINPP1	0.418486	0.387316	0.314202	0.292781	0.304799	0.0509115	0.167493	0.139619	0.259589	0.151615	0.273029	0.248966	0	0.325604
ENSG00000012048	BRCA1	0.253023	0.312915	0.123731	0	0.0130338	0.0105722	0.146968	0.411745	0.429663	0.244949	0.0271385	0.131878	0.036995	0.201309
ENSG00000137656	BUD13	0.243798	0.201176	0.310113	0	0.0557536	0.0706136	0.351144	0.434074	0.226302	0.329836	0.091244	0.0626998	0.165235	0.353922
ENSG00000213413	PVRIG	0.230633	0.327268	0.321485	0.430191	0.168919	0.122917	0.189739	0.316215	0.37629	0.535419	0.0233529	0.078675	0.133997	0
ENSG00000109118	PHF12	0.334835	0.195532	0.239356	0	0.261822	0.129642	0.43761	0.394453	0.365013	0.49433	0.182205	0.259029	0.230626	0.252768
ENSG00000163807	KIAA1143	0.475982	0.511115	0.199582	0.378516	0.383909	0.201338	0.080864	0.211163	0.409879	0.470135	0.538187	0.269094	0	0.349064
ENSG00000168067	MAP4K2	0.406099	0.177185	0.26706	0.224719	0	0.149211	0.102046	0.268577	0.243284	0.360575	0.109431	0.183255	0.189893	0.150596
ENSG00000111275	ALDH2	0.395909	0.367786	0.339664	0.45595	0.232829	0.347989	0.289329	0.457634	0.175698	0.238889	0.302079	0.260285	0	0.250212
ENSG00000075539	FRYL	0.187451	0.187931	0.188411	0.208895	0.164248	0	0.142939	0.243837	0.52198	0.500695	0.198171	0.532624	0.0967198	0.267714
ENSG00000143756	FBXO28	0.400536	0.636972	0.354531	0.220396	0.531068	0.335339	0.227394	0.165839	0.37098	0.345446	0.293798	0.375977	0	0.0980604
ENSG00000110237	ARHGEF17	0.533375	0.277722	0.244878	0.0439013	0	0.173605	0.255234	0.267347	0.0636142	0.24064	0.162118	0.130591	0.0990647	0.0972479
ENSG00000174579	MSL2	0.233986	0.325241	0.077324	0.331432	0.182425	0	0.350937	0.414305	0.477673	0.458611	0.318406	0.502378	0.142732	0.274505
ENSG00000178425	NT5DC1	0.474477	0.287495	0.0962214	0.219096	0.035505	0	0.231545	0.168096	0.332713	0.18333	0.138278	0.231175	0.0542239	0.089345
ENSG00000130560	UBAC1	0.607205	0.345227	0	0.123355	0.179427	0.2355	0.312224	0.200692	0.384641	0.268648	0.170456	0.254208	0.0637037	0.0772004
ENSG00000137601	NEK1	0.525845	0.301766	0.28943	0.433942	0.210319	0.134028	0.0601705	0.0423509	0.446396	0.259398	0.269427	0.204213	0	0.158912
ENSG00000135916	ITM2C	0.38395	0.300695	0.348336	0.441412	0	0.356451	0.238771	0.518321	0.181352	0.277457	0.126608	0.0961504	0.226126	0.221217
ENSG00000144118	RALB	0.290442	0.342527	0.303655	0.457941	0.152573	0.139109	0.209178	0.0962986	0.417943	0.326641	0.203167	0.014115	0	0.177386
ENSG00000217094	RP11-460H18.1	0.412549	0.36896	0.141718	0.137264	0.421731	0.161453	0.228888	0.315459	0.494118	0.321723	0	0.226605	0.0845485	0.104958
ENSG00000074266	EED	0.219842	0.424478	0.223631	0.315393	0.163424	0.0692554	0.227977	0.220994	0.371703	0.197275	0.175589	0.0240987	0	0.153866
ENSG00000269688	AC008982.2	0.426329	0.354432	0.228373	0.500161	0.250081	0	0.289956	0.145389	0.633351	0.496798	0.355088	0.213378	0.507254	0.33945
ENSG00000169221	TBC1D10B	0.381449	0.197045	0.187884	0.200536	0.169881	0	0.10672	0.364519	0.339191	0.218526	0.164175	0.258478	0.175039	0.273561
ENSG00000123374	CDK2	0.373526	0.300958	0.154189	0.0792935	0.0636241	0.116521	0.36486	0.410805	0.324683	0.0399578	0.00679329	0.087553	0	0.29567
ENSG00000214087	ARL16	0.481254	0.440566	0.306139	0.313754	0.266158	0.131589	0.370803	0.345647	0.241877	0	0.0812696	0.12785	0.202737	0.288487
ENSG00000255112	CHMP1B	0.503303	0.492736	0.0873292	0.216769	0	0.119252	0.142604	0.243786	0.259761	0.238868	0.155664	0.280971	0.227058	0.0457939
ENSG00000116903	EXOC8	0.241908	0.387967	0.344933	0.334385	0.1525	0.0706776	0.0896194	0.0224176	0.486267	0.199379	0.133285	0.0373939	0	0.296352
ENSG00000154813	DPH3	0.478252	0.438603	0.26151	0.543776	0.217851	0.0857128	0.344316	0	0.292166	0.284469	0.208374	0.132279	0.121762	0.268645
ENSG00000158050	DUSP2	0.384596	0.490193	0.348689	0	0.217631	0.243494	0.18173	0.297766	0.328989	0.289044	0.208888	0.212723	0.315315	0.0811442
ENSG00000178104	PDE4DIP	0.342692	0.286469	0.148344	0.0741719	0	0.185996	0.142995	0.350176	0.370334	0.507781	0.00279925	0.151303	0.299807	0.467778
ENSG00000125037	EMC3	0.380263	0.293866	0.239221	0.181967	0.0735423	0.10429	0.24299	0.161234	0.300539	0.0873874	0.193814	0	0.0999213	0.117259
ENSG00000173517	PEAK1	0.348981	0.404663	0.481595	0.482698	0.158472	0.263932	0.369392	0.306133	0.555614	0	0.276015	0.209171	0.142326	0.31196
ENSG00000196230	TUBB	0.360099	0.322528	0.28476	0.218036	0.136425	0.112194	0	0.0913591	0.187181	0.299634	0.193119	0.171441	0.131696	0.25059
ENSG00000173559	NABP1	0.216722	0.581059	0.244095	0.148489	0.0658424	0.11575	0.234178	0.117218	0.237125	0.132673	0	0.173715	0.0597464	0.121555
ENSG00000186480	INSIG1	0.481549	0.175295	0.452345	0.21501	0.109625	0.00423953	0	0.306531	0.362518	0.323792	0.106123	0.0893234	0.072524	0.0143945
ENSG00000173264	GPR137	0.396467	0.294051	0.180923	0.181536	0.0940099	0	0.164779	0.333985	0.26013	0.324406	0.0835036	0.0249699	0.127644	0.0896753
ENSG00000140025	EFCAB11	0.597503	0.412132	0.20503	0.452008	0.198882	0.102266	0.312042	0.210392	0.291685	0.120652	0.273443	0.226872	0.0406049	0
ENSG00000214019	RP6-218J18.2	0.311637	0.241587	0	0.214284	0.178915	0.20127	0.272667	0.393378	0.322333	0.206275	0.260854	0.24722	0.108372	0.220197
ENSG00000184047	DIABLO	0.324486	0.5081	0.272141	0.133359	0.284596	0	0.157816	0.14586	0.268167	0.391432	0.207367	0.092317	0.270695	0.163181
ENSG00000142039	CCDC97	0.501767	0.149147	0.496972	0.187346	0.0786273	0	0.014723	0.277719	0.425972	0.291223	0.156474	0.243896	0.190812	0.114483
ENSG00000013561	RNF14	0.506867	0.433319	0.266689	0.388926	0.266138	0.143349	0.145406	0.32948	0.160843	0.122138	0.0834328	0.18083	0	0.238845
ENSG00000134291	TMEM106C	0.360548	0.376948	0.322124	0	0.0704466	0.11231	0.19065	0.313913	0.13112	0.180463	0.0941606	0.0511168	0.0529163	0.121728
ENSG00000154237	LRRK1	0.315562	0.413361	0.277694	0.193322	0.108949	0.0937368	0.196999	0.0946907	0.0395398	0.245581	0.13632	0	0.0480983	0.259989
ENSG00000127564	PKMYT1	0.268243	0.229087	0.0937203	0	0.0828514	0.182325	0.170386	0.500228	0.404301	0.271785	0.107593	0.0748718	0.117702	0.431653
ENSG00000188157	AGRN	0.284768	0.369924	0.266331	0.383419	0	0.0563658	0.171078	0.267344	0.148357	0.294291	0.158568	0.0476778	0.129014	0.251268
ENSG00000137502	RAB30	0.306723	0.509719	0.105718	0.196427	0	0.211954	0.196271	0.18478	0.316235	0.137795	0.162079	0.186362	0.181834	0.16678
ENSG00000240616	AD000092.3	0.205725	0.129506	0.190994	0.182185	0.173376	0.0671252	0.241117	0.412601	0.479263	0.257852	0	0.0876691	0.175338	0.195427
ENSG00000248180	GAPDHP60	0.412223	0.174722	0.423228	0.137704	0	0.230244	0.332025	0.233884	0.250815	0.192145	0.16813	0.234277	0.148947	0.301439
ENSG00000115902	SLC1A4	0.69208	0.445598	0.637274	0.372396	0.28872	0.333131	0.336667	0.421603	0.344833	0.189617	0.189617	0	0	0.0840965
ENSG00000129696	TTI2	0.356608	0.30683	0.143534	0.355076	0.294641	0	0.226271	0.226574	0.501485	0.406523	0.433716	0.12023	0.215967	0.209635
ENSG00000197024	ZNF398	0.259863	0.576127	0.388746	0.380341	0.110318	0.281491	0.501356	0.271048	0.328901	0.340079	0	0.243179	0.0983876	0.222331
ENSG00000131966	ACTR10	0.414982	0.389112	0.322152	0.211935	0.295323	0.24347	0.145362	0.20485	0.258473	0.238284	0.234513	0.240626	0	0.0760403
ENSG00000139436	GIT2	0.51577	0.421617	0.367214	0.431921	0.203435	0.25653	0.527094	0.309756	0.284078	0.222231	0.26763	0.308093	0	0.200336
ENSG00000133858	ZFC3H1	0.274868	0.288679	0.0626411	0.062563	0.0624849	0	0.219955	0.190462	0.16097	0.466414	0.171848	0.100837	0.0475276	0.207312
ENSG00000173221	GLRX	0.247017	0.469573	0.357293	0.363486	0.369679	0.290024	0.162088	0.154246	0.466357	0.306628	0.284036	0.261444	0	0.210299
ENSG00000237187	RP11-65F13.2	0.145456	0.270773	0.290341	0.211023	0	0.397882	0.0906028	0.321938	0.357216	0.378005	0.297716	0.216787	0.135859	0.194887
ENSG00000163069	SGCB	0.134612	0.253261	0.311783	0.163552	0	0.0116088	0.302034	0.371832	0.44163	0.251669	0.0223381	0.412029	0.0159629	0.225239
ENSG00000169976	SF3B5	0.380702	0.399923	0.277088	0.336898	0.18394	0.333916	0.216768	0.399086	0.227402	0.321538	0.260374	0	0.287155	0.431679
ENSG00000168061	SAC3D1	0.244938	0.164819	0.272341	0.184676	0	0.0333585	0.155003	0.268423	0.142706	0.383292	0.178715	0.138072	0.261506	0.276803
ENSG00000105556	MIER2	0.313258	0.564894	0.295076	0.282514	0.169309	0.238557	0.334254	0.429952	0.211327	0.133741	0.220933	0	0.21057	0.553066
ENSG00000115657	ABCB6	0.46089	0.307249	0.27479	0.205986	0	0.109685	0.252892	0.2407	0.193548	0.240638	0.307658	0.520254	0.329132	0.313671
ENSG00000122952	ZWINT	0.344102	0.281874	0.192574	0.0396337	0.00738919	0	0.0910972	0.265874	0.309436	0.346852	0.192413	0.205099	0.0624564	0.0746812
ENSG00000140105	WARS	0.411578	0.397224	0.424078	0.3576	0.207648	0.290477	0.427245	0.426319	0.335775	0.149403	0.260677	0	0.178442	0.202962
ENSG00000100554	ATP6V1D	0.360333	0.423262	0.213695	0.196304	0.446932	0.181444	0.352491	0.348547	0.438636	0.233163	0.195796	0.394603	0	0.142407
ENSG00000135924	DNAJB2	0.176197	0.342597	0.226111	0.308281	0	0.0415524	0.241649	0.26143	0.224514	0.294535	0.181462	0.261291	0.204279	0.339906
ENSG00000168564	CDKN2AIP	0.369476	0.496896	0.273922	0.136961	0	0.0808012	0.266644	0.117669	0.214714	0.000419292	0.0889759	0.177229	0.237939	0.322088
ENSG00000134569	LRP4	0.585676	0.30861	0.258758	0.0931725	0.0653716	0.19082	0.192408	0.193996	0.111918	0.217524	0.108762	0	0.137364	0.198061
ENSG00000160741	CRTC2	0.266487	0.205949	0.297291	0.222597	0.147903	0.134117	0.288752	0.471852	0	0.206766	0.164216	0.121665	0.170825	0.205288
ENSG00000084070	SMAP2	0.533655	0.349922	0.344277	0.435649	0.0312019	0.0500052	0.0370246	0.184881	0.261192	0.100837	0.101436	0.164669	0	0.180126
ENSG00000154889	MPPE1	0.614521	0.36737	0.246125	0.18695	0.127775	0.14443	0.181189	0.0905947	0	0.2452	0.146011	0.126326	0.135071	0.0756582
ENSG00000187908	DMBT1	0.492206	0.623731	0.370238	0.581181	0.398865	0.239885	0.299484	0.228876	0.195273	0.419454	0.187252	0.00863667	0	0.106883
ENSG00000170310	STX8	0.307889	0.379832	0.315613	0.224526	0	0.0527137	0.0631449	0.171033	0.151375	0.278962	0.332337	0.152594	0.317203	0.321509
ENSG00000099860	GADD45B	0.289838	0.68215	0.546718	0.272629	0.027214	0.274822	0.261882	0.111403	0.205178	0.335385	0.0986003	0.0565641	0.0790266	0
ENSG00000176410	DNAJC30	0.452616	0.356667	0.282742	0.32117	0.247401	0.13467	0	0.303119	0.40296	0.30314	0.100124	0.304398	0.319176	0.296342
ENSG00000147324	MFHAS1	0.337733	0.618854	0.276555	0.250653	0.289759	0.243967	0.154111	0.245122	0.147616	0.262636	0.187986	0.0810538	0.0566118	0
ENSG00000135617	PRADC1	0.477686	0.21461	0.389248	0.239882	0.109393	0.0302974	0.23483	0.262484	0.196074	0.203522	0	0.153653	0.224356	0.166652
ENSG00000187630	DHRS4L2	0.340175	0.292369	0.335502	0.017132	0.0852055	0	0.204657	0.48905	0.205525	0.118125	0.0424836	0.182874	0.146412	0.139042
ENSG00000167862	ICT1	0.236249	0.432806	0.193065	0.222505	0.313726	0.1087	0.191275	0.315321	0.369334	0.179848	0.374272	0.310039	0	0.179517
ENSG00000182054	IDH2	0.447927	0.299043	0.348478	0.0596293	0.0714417	0.211445	0.295139	0.339599	0.225978	0.19678	0.0436777	0	0.124986	0.10931
ENSG00000100258	LMF2	0.389273	0.345887	0.202187	0.152371	0	0.170922	0.162141	0.515037	0.158248	0.240265	0.0897839	0.0411916	0.330736	0.202527
ENSG00000125871	C20orf72	0.463561	0.322753	0.328276	0.16959	0	0.128156	0.163662	0.163306	0.168545	0.140002	0.0576247	0.242436	0.0280181	0.131588
ENSG00000136856	SLC2A8	0.180596	0.00984287	0.173122	0.157242	0.0293293	0.112223	0.307415	0.256525	0.32014	0.375658	0.178299	0.251796	0	0.256182
ENSG00000151500	THYN1	0.573211	0.0726834	0.151491	0	0.226149	0.119798	0.213481	0.372279	0.363012	0.336504	0.358774	0.383948	0.0968937	0.168204
ENSG00000204682	C10orf114	0.396426	0.425491	0.232016	0.203308	0	0.305101	0.174102	0.300323	0.304023	0.436138	0.312993	0.549013	0.414932	0.31945
ENSG00000140464	PML	0.293261	0.367871	0.249001	0.195502	0.269057	0.154652	0.223009	0.254907	0.184438	0.162586	0.259423	0.234131	0	0.149755
ENSG00000119711	ALDH6A1	0.298805	0.414605	0.203508	0.161686	0.210683	0	0.236942	0.273301	0.436057	0.180934	0.467424	0.164744	0.35926	0.34159
ENSG00000124225	PMEPA1	0	0.301836	0.119334	0.226846	0.201882	0.179243	0.220721	0.40626	0.387692	0.359794	0.0742133	0.153909	0.208526	0.337486
ENSG00000089818	NECAP1	0.378304	0.189526	0.076062	0.209934	0.125947	0.155586	0	0.396718	0.33262	0.141817	0.170774	0.180988	0.0198085	0.227609
ENSG00000185477	GPRIN3	0.101245	0.619291	0.322733	0.312067	0.115727	0.345423	0	0.0196427	0.574858	0.480494	0.313712	0.289386	0.265061	0.416293
ENSG00000070010	UFD1L	0.175929	0.456646	0.212712	0.23761	0	0.349756	0.0972155	0.463713	0.206983	0.249322	0.12308	0.226109	0.121548	0.206742
ENSG00000154146	NRGN	0.344259	0.286973	0.290223	0.211895	0.102823	0.234295	0.203014	0.311064	0.178704	0.23284	0.11642	0	0.214825	0.257425
ENSG00000137411	VARS2	0.35963	0.498344	0.397468	0.198734	0	0.433737	0.205384	0.210028	0.453832	0.101235	0.420319	0.305156	0.284541	0.330535
ENSG00000181751	C5orf30	0.439978	0.418483	0.326246	0.210767	0.226206	0.0397637	0.232559	0.0899339	0.0545603	0.11827	0.0646259	0.137213	0	0.270394
ENSG00000140694	PARN	0.306604	0.283883	0.152343	0.229944	0.266359	0.175132	0.325982	0.352903	0.381831	0.239014	0.178213	0.423357	0	0.320253
ENSG00000051523	CYBA	0.366197	0.308941	0.345819	0.33226	0.148515	0.255664	0.18553	0.418126	0.146038	0.211809	0.243874	0	0.29641	0.340355
ENSG00000196781	TLE1	0.523854	0.393659	0	0.0920233	0.184047	0.229907	0.391463	0.29745	0.297706	0.510892	0.0778273	0.0702526	0.213081	0.10654
ENSG00000237094	RP4-669L17.10	0.141886	0.367649	0.176707	0.102848	0	0.0955476	0.153593	0.281971	0.323019	0.470453	0.0570551	0.246466	0.193818	0.121164
ENSG00000145014	TMEM44	0.440581	0.330047	0.291781	0.14823	0.221286	0.226698	0.32183	0.405009	0.31542	0.200024	0	0.427922	0.102305	0.217558
ENSG00000228007	AC011933.2	0.35493	0.38541	0.2391	0.206778	0.224463	0.277026	0.244468	0.274858	0.316337	0.112119	0.152198	0.215196	0	0.0915789
ENSG00000119333	WDR34	0.453119	0.330588	0.283322	0	0.0213035	0.018489	0.116109	0.395119	0.127399	0.192718	0.138344	0.0982726	0.309205	0.318117
ENSG00000134759	ELP2	0.293332	0.361671	0.0647209	0.397485	0	0.195269	0.241297	0.0561223	0.302525	0.390198	0.344761	0.16844	0.085197	0.228181
ENSG00000164877	MICALL2	0.532048	0.353377	0.233745	0.233352	0.159014	0.0949593	0.16711	0.227369	0.371238	0.177359	0.0453291	0	0.233129	0.0695122
ENSG00000135111	TBX3	0.459809	0.372725	0.285642	0.525885	0.319025	0.112166	0.281526	0.168367	0.355831	0.208177	0.25523	0.0624011	0	0.127238
ENSG00000118640	VAMP8	0.263592	0.123194	0.244156	0.208445	0.0536737	0.0749312	0.218794	0.251336	0.361348	0.353844	0.167328	0.342007	0.108804	0
ENSG00000139517	LNX2	0.182593	0.284428	0.222868	0.269183	0.29934	0	0.140352	0.412205	0.239008	0.311236	0.174531	0.223907	0.0371562	0.366851
ENSG00000167173	C15orf39	0.539373	0.359731	0.638633	0.289907	0	0.215889	0.269476	0.378826	0.326676	0.20491	0.283612	0.354521	0.425431	0.387083
ENSG00000107890	ANKRD26	0.436627	0.530569	0	0.321676	0.119056	0.212623	0.286606	0.360588	0.415326	0.105018	0.1996	0.432724	0.0609768	0.0304884
ENSG00000110921	MVK	0.733731	0	0.46819	0.187001	0.283178	0.379355	0.311217	0.243079	0.362097	0.397368	0.324811	0.329844	0.212186	0.371342
ENSG00000166997	CNPY4	0.677023	0.245198	0.285756	0	0.267187	0.158491	0.140373	0.225079	0.240569	0.37268	0.13345	0.385556	0.217296	0.251526
ENSG00000082146	STRADB	0.311399	0.464809	0	0.131297	0.128911	0.126526	0.145433	0.1185	0.219423	0.481281	0.342094	0.214475	0.15799	0.140833
ENSG00000124444	ZNF576	0.455469	0.186	0.233626	0.15481	0.0759947	0.109975	0.354096	0.292521	0.177782	0.238201	0	0.0800348	0.16007	0.376728
ENSG00000128731	HERC2	0.378326	0.277273	0.176219	0.155087	0.356211	0	0.131789	0.39135	0.364662	0.269261	0.173859	0.210314	0.303128	0.30712
ENSG00000119969	HELLS	0.290854	0.392077	0.137743	0.368418	0.190384	0	0.199336	0.22328	0.541413	0.289213	0.272316	0.183137	0.160036	0.660222
ENSG00000169689	STRA13	0.555566	0.267001	0.39007	0.325959	0.0456477	0.168447	0.183661	0.341499	0.0797124	0.066801	0.1306	0	0.243184	0.304859
ENSG00000014123	UFL1	0.476213	0.207824	0	0.0587832	0.151453	0.183716	0.0879006	0.338091	0.403311	0.277227	0.314033	0.347694	0.0963505	0.318215
ENSG00000267165	RP11-78A19.3	0.513053	0.603588	0.199052	0.247017	0.374762	0.0847205	0.319847	0.0790041	0.353323	0.255103	0.156883	0.664654	0	0.298785
ENSG00000173163	COMMD1	0.26392	0.149075	0.16673	0.169326	0.0473084	0	0.224834	0.182991	0.291564	0.330647	0.0770744	0.251445	0.0505584	0.233962
ENSG00000131100	ATP6V1E1	0.277873	0.372638	0	0.0554341	0.00325708	0.145311	0.228038	0.183871	0.318718	0.2586	0.296939	0.173699	0.0184165	0.133469
ENSG00000138463	DIRC2	0.386883	0.268633	0.204212	0.228709	0.112842	0.177166	0	0.233409	0.375616	0.341629	0.196811	0.402764	0.0508805	0.0993582
ENSG00000037757	MRI1	0.283558	0.180911	0.280371	0.20491	0.0542618	0.0631864	0.161262	0.339038	0.240349	0.15804	0.0884829	0	0.187806	0.285388
ENSG00000057757	PITHD1	0.149312	0.416797	0.232249	0.285238	0.260226	0.275908	0.281376	0.274843	0.320288	0.17804	0.232267	0.135341	0	0.19687
ENSG00000197037	ZNF498	0.373758	0.334629	0.28281	0.159252	0.364464	0.466581	0.306326	0.193096	0.413611	0.412844	0.274181	0.149083	0.0239859	0
ENSG00000115159	GPD2	0.3076	0.171995	0	0.239335	0.0956279	0.159358	0.347697	0.328672	0.447655	0.292022	0.292022	0.120289	0.120289	0.582761
ENSG00000130005	GAMT	0.158729	0.0658619	0.279771	0	0.211704	0.146447	0.165438	0.470297	0.351537	0.353177	0.243223	0.141418	0.248591	0.208117
ENSG00000261088	RP11-61A14.3	0.322786	0.716105	0.415785	0.430848	0.219928	0.140506	0.15866	0	0.122125	0.269864	0.24506	0.237936	0.120645	0.193562
ENSG00000232559	GS1-124K5.12	0.230835	0.38087	0.109861	0.257518	0.128759	0	0.185999	0.338152	0.170179	0.195324	0.131996	0.102253	0.0725106	0.24136
ENSG00000106853	PTGR1	0.425644	0.268086	0.296214	0.34264	0.255521	0.164996	0.226881	0.228453	0.311976	0.196357	0.157456	0.15396	0.0336556	0
ENSG00000198841	KTI12	0.52946	0.378865	0.237002	0.35319	0.0815257	0.134812	0.294917	0.102587	0.12824	0.302814	0	0.225085	0.228547	0.334707
ENSG00000081870	HSPB11	0.251352	0.39292	0.157444	0.312699	0.235168	0.0198756	0.231041	0.350532	0.291954	0.281551	0.210065	0	0.180725	0.433126
ENSG00000116604	MEF2D	0.194979	0.452443	0.293245	0.15015	0	0.310942	0.126039	0.417633	0.26722	0.246079	0.0986027	0.0302025	0.187691	0.146928
ENSG00000078061	ARAF	0.318961	0.310866	0.19652	0.105644	0.119418	0.0328104	0.253337	0.056536	0.365936	0.253632	0.186806	0.139009	0.0304046	0
ENSG00000086102	NFX1	0.424137	0.296204	0.272353	0.254144	0.139427	0	0.19399	0.0290892	0.255958	0.21787	0.119724	0.175627	0.0338004	0.149954
ENSG00000071894	CPSF1	0.345044	0.374509	0.311017	0.252252	0.297748	0.26786	0.328147	0.369128	0.121862	0.407082	0.239051	0	0.392298	0.306854
ENSG00000179818	PCBP1-AS1	0.44687	0.291204	0.0472828	0.297292	0.155605	0.0683203	0.298153	0.178605	0.207791	0.268712	0.293493	0	0.10448	0.262371
ENSG00000109083	IFT20	0.436109	0.391196	0.287771	0.407795	0	0.213608	0.194001	0.207791	0.20216	0.301972	0.0905613	0.379944	0.12239	0.233384
ENSG00000146143	PRIM2	0.0578775	0	0.000369201	0.189747	0.244054	0.122783	0.206426	0.4202	0.48288	0.289235	0.20543	0.173352	0.0215596	0.286836
ENSG00000101966	XIAP	0.289157	0.450816	0	0.202204	0.134329	0.24205	0.112437	0.309023	0.397158	0.322276	0.247394	0.276506	0.305618	0.152809
ENSG00000113658	SMAD5	0.430127	0.295702	0.300978	0	0.25321	0.216517	0.155764	0.184651	0.280485	0.397699	0.31816	0.14199	0.254973	0.173441
ENSG00000108272	DHRS11	0.586456	0.253655	0.20426	0.038288	0.0855255	0	0.362335	0.365764	0.20229	0.248887	0.0900059	0.258705	0.0150517	0.0193104
ENSG00000105245	NUMBL	0.539399	0.630292	0.547728	0.221897	0.107946	0.172202	0.157704	0.229903	0	0.233013	0.163342	0.260216	0.39368	0.167195
ENSG00000213024	NUP62	0.198391	0.195796	0.223486	0.305122	0	0.155661	0.184476	0.320791	0.20299	0.206394	0.250985	0.080403	0.144168	0.259956
ENSG00000176907	C8orf4	0.281672	0.833689	0.333797	0.315271	0.0597713	0.0819094	0.26042	0.0267083	0.167513	0.0748308	0.0227698	0.123163	0	0.173419
ENSG00000137764	MAP2K5	0.314172	0.381204	0	0.16378	0.00524722	0.0724021	0.0973476	0.171402	0.245457	0.262172	0.333812	0.198798	0.0637847	0.198056
ENSG00000138834	MAPK8IP3	0.282387	0.41607	0.237675	0.316596	0	0.266081	0.133517	0.287835	0.330687	0.055955	0.137059	0.220002	0.0659793	0.201735
ENSG00000198225	FKBP1C	0.196869	0.125571	0.270114	0.283631	0.153711	0	0.176403	0.352807	0.37847	0.191454	0.216568	0.02369	0.176246	0.305027
ENSG00000166579	NDEL1	0.198835	0.491088	0.241335	0.208346	0.214466	0.165225	0.0473238	0.21126	0.37466	0.205958	0.120451	0.293895	0	0.204341
ENSG00000111669	TPI1	0.261281	0.24839	0.299269	0	0.128951	0.252059	0.242121	0.368484	0.246032	0.248279	0.0942766	0.145153	0.097909	0.138798
ENSG00000143643	TTC13	0.394706	0.382162	0.352211	0.132437	0.148711	0	0.471026	0.159662	0.223542	0.294691	0.365841	0.232997	0.265133	0.339747
ENSG00000167964	RAB26	0.601156	0.0136599	0.306877	0.2688	0.0156314	0	0.203187	0.333292	0.172616	0.123135	0.279457	0.309263	0.158746	0.444221
ENSG00000089234	BRAP	0.459149	0.402471	0.23261	0.303971	0.350479	0.238848	0.217713	0.523909	0.166264	0.266869	0.205432	0.168759	0.257931	0
ENSG00000127337	YEATS4	0.206869	0.10868	0.157215	0.175747	0.131562	0	0.135104	0.270208	0.547093	0.197133	0.00245347	0.150832	0.0256102	0.262758
ENSG00000013364	MVP	0.169741	0.314658	0.0510076	0.0990527	0.0913775	0.126315	0	0.251657	0.51116	0.359559	0.219093	0.219093	0.0331605	0.0331605
ENSG00000177169	ULK1	0.537314	0.232244	0.223474	0.111737	0	0.133358	0.210634	0.28791	0.345044	0.352062	0.297035	0.558639	0.330226	0.124023
ENSG00000151503	NCAPD3	0.120536	0.118709	0.0207933	0.123616	0	0.0349252	0.292709	0.369388	0.254027	0.358498	0.267956	0.145856	0.023757	0.195293
ENSG00000122644	ARL4A	0.344757	0.257849	0.267882	0.127093	0	0.116406	0.0635946	0.106462	0.492912	0.272373	0.197004	0.548925	0.0328371	0.204283
ENSG00000164080	RAD54L2	0	0.448997	0.280887	0.291415	0.030867	0.114015	0.261979	0.212287	0.219291	0.1671	0.0186752	0.151399	0.157132	0.301218
ENSG00000196405	EVL	0.431594	0.261759	0.145182	0.267156	0.0423194	0.0111637	0.0373374	0.237722	0.250908	0.308298	0.263358	0	0.119545	0.124297
ENSG00000112237	CCNC	0.147246	0.219895	0	0.226795	0.0598292	0.0256935	0.243464	0.242271	0.336925	0.241461	0.232644	0.0784615	0.0538806	0.172338
ENSG00000223705	NSUN5P1	0.388277	0.216605	0.405359	0.184203	0.0118595	0	0.31925	0.337318	0.204009	0.230857	0.123248	0.0735713	0.376418	0.230662
ENSG00000119906	FAM178A	0.497128	0.396125	0.119935	0	0.141886	0.0461865	0.159715	0.0652359	0.289822	0.238306	0.223079	0.321143	0.0556374	0.182407
ENSG00000061936	SFSWAP	0.480847	0.305	0.139427	0.244306	0.111279	0.211782	0.349885	0	0.263067	0.323218	0.266021	0.287423	0.0721752	0.129588
ENSG00000198162	MAN1A2	0.482476	0.341075	0.176216	0.203269	0.344719	0	0.197589	0.177386	0.204644	0.331887	0.326692	0.27455	0.0292256	0.493415
ENSG00000173581	CCDC106	0.339659	0.2539	0.07294	0.145942	0	0.0688635	0.31255	0.222074	0.388018	0.0872418	0.311067	0.120376	0.270548	0.291449
ENSG00000214265	SNURF	0.303978	0.195531	0.315136	0.201827	0.0885171	0	0.135339	0.307425	0.367965	0.308938	0.0402793	0.0693469	0.248535	0.091046
ENSG00000132471	WBP2	0.548493	0.347741	0.171677	0.195967	0.0651058	0.107016	0	0.27525	0.114802	0.287567	0.298883	0.264288	0.273273	0.0627405
ENSG00000175874	CREG2	0.524241	0.281551	0.170233	0.222434	0.136736	0	0.117728	0.143953	0.244664	0.378266	0.148545	0.228858	0.309171	0.183494
ENSG00000013523	ANGEL1	0.368026	0.673502	0.455642	0.279625	0.103609	0.322416	0.223904	0.186258	0.148613	0.337294	0.101166	0	0.283357	0.100819
ENSG00000116514	RNF19B	0.470498	0.468431	0.196637	0.251247	0.20687	0.154242	0.177241	0.133395	0.202149	0.201782	0.107444	0.129498	0.0821418	0
ENSG00000267680	ZNF224	0.483972	0.24582	0.21927	0.353388	0.0104721	0	0.144021	0.0814319	0.218789	0.288102	0.267649	0.23373	0.109444	0.164357
ENSG00000177045	SIX5	0.329015	0.127742	0.251056	0.275169	0.0138118	0	0.217749	0.435498	0.237251	0.392993	0.112596	0.17906	0.348702	0.075402
ENSG00000102554	KLF5	0.189356	0.564402	0.292254	0.529307	0.130589	0.196878	0.101265	0.307168	0.270172	0.237237	0.117808	0.132322	0	0.133938
ENSG00000111231	GPN3	0.407189	0.372557	0.316283	0.190179	0.326053	0.141766	0.102523	0.478988	0.236921	0.337338	0.0184268	0	0.382037	0.178214
ENSG00000227372	TP73-AS1	0.455356	0.349744	0.34634	0.273691	0.36096	0.0620327	0.474047	0.440928	0	0.225449	0.225449	0.242626	0.242626	0.32281
ENSG00000206560	ANKRD28	0.199187	0.412187	0.308075	0.50239	0.241784	0.289394	0.366282	0.264174	0.189116	0.346195	0.24908	0.12124	0	0.302255
ENSG00000128342	LIF	0.211226	0.702854	0.450193	0.210892	0	0.0427333	0.145863	0.0412492	0.114871	0.278914	0.0809401	0.0985042	0.116068	0.0517293
ENSG00000162704	ARPC5	0.287952	0.241773	0.224296	0.17508	0	0.127537	0.186162	0.187551	0.242597	0.274359	0.311758	0.248036	0.254923	0.208466
ENSG00000116954	RRAGC	0.516166	0.0719113	0	0.231649	0.0866747	0.20412	0.0878562	0.110847	0.350961	0.319216	0.266485	0.23367	0.115938	0.267151
ENSG00000177731	FLII	0.327356	0.306904	0.363028	0.130992	0	0.249201	0.348498	0.251625	0.164366	0.178854	0.220888	0.0924503	0.307387	0.280075
ENSG00000223496	EXOSC6	0.314569	0.400709	0.167829	0.313231	0.197552	0.105254	0.246899	0	0.288587	0.360138	0.228673	0.292017	0.29921	0.285148
ENSG00000120539	MASTL	0.363394	0.0892861	0	0.0482935	0.0935639	0.0892391	0.0820453	0.39216	0.457343	0.232663	0.186789	0.271272	0.0850676	0.406211
ENSG00000076321	KLHL20	0.0429539	0.187137	0.33132	0.249343	0	0.309142	0.27773	0.432079	0.41166	0.375603	0.0341177	0.0316044	0.239333	0.21396
ENSG00000069966	GNB5	0.239665	0.307994	0.385657	0.29527	0	0.408127	0.386569	0.258128	0.332175	0.246535	0.285826	0.343146	0.0347219	0.270008
ENSG00000187741	FANCA	0.426764	0.125194	0.118411	0.3084	0	0.0227479	0.27531	0.273066	0.372808	0.301294	0.162642	0.367063	0.149157	0.418967
[truncated: 6,814 more rows]

## Sheet: GO TERMS
Values are shown as -log(p-value)
GO Term BP are shown	G1-S	G2-M
DNA-dependent DNA replication	9.41995	0
DNA replication initiation	5.71082	0
mismatch repair	3.43062	0
DNA unwinding during replication	3.05941	0
regulation of DNA metabolic process	2.96366	0
embryonic appendage morphogenesis	2.86689	0
embryonic limb morphogenesis	2.86689	0
pyrimidine nucleotide metabolic process	2.81456	0
nucleotide-excision repair, DNA gap filling	2.80141	0
regulation of DNA replication	2.76579	0
DNA duplex unwinding	2.72669	0
DNA geometric change	2.72669	0
DNA strand elongation during DNA replication	2.72387	0
negative regulation of DNA metabolic process	2.68371	0
double-strand break repair via homologous recombination	2.65651	0
recombinational repair	2.65651	0
appendage morphogenesis	2.58045	0
limb morphogenesis	2.58045	0
DNA strand elongation	2.55178	0
appendage development	2.49445	0
limb development	2.49445	0
somatic cell DNA recombination	2.35887	0
somatic diversification of immune receptors via germline recombination within a single locus	2.35887	0
somatic diversification of immune receptors	2.21227	0
base-excision repair	2.21227	0
somatic diversification of immune receptors via somatic mutation	2.18357	0
somatic hypermutation of immunoglobulin genes	2.18357	0
negative regulation of DNA replication	2.16748	0
serine family amino acid biosynthetic process	2.00748	0
double-strand break repair	1.96007	0
pyrimidine deoxyribonucleotide metabolic process	1.93228	0
negative regulation of macromolecule metabolic process	1.83976	0
regulation of smoothened signaling pathway	1.63812	0
G1 phase of mitotic cell cycle	1.59092	0
somatic recombination of immunoglobulin gene segments	1.59092	0
pyrimidine nucleoside diphosphate metabolic process	1.55677	0
DNA replication, Okazaki fragment processing	1.55677	0
DNA replication, removal of RNA primer	1.55677	0
nucleosome assembly	1.52307	0
chromatin assembly	1.47482	0
2'-deoxyribonucleotide metabolic process	1.46523	0
G1 phase	1.46523	0
somatic diversification of immunoglobulins	1.42777	0
pyrimidine nucleotide biosynthetic process	1.42777	0
nucleosome organization	1.38453	0
pyrimidine deoxyribonucleotide biosynthetic process	1.3837	0
lagging strand elongation	1.3837	0
pyrimidine nucleoside metabolic process	1.32604	0
response to UV	1.30663	0
M phase	0	33.4264
M phase of mitotic cell cycle	0	32.2671
mitosis	0	31.8088
nuclear division	0	31.8088
organelle fission	0	30.7149
mitotic cell cycle	0	30.5339
cell cycle process	0	27.7108
cell division	0	27.3831
chromosome segregation	0	16.1497
microtubule-based process	0	13.965
microtubule cytoskeleton organization	0	11.516
spindle organization	0	10.2743
cytoskeleton organization	0	9.30125
chromosome organization	0	9.02898
regulation of cell cycle process	0	8.86642
mitotic sister chromatid segregation	0	8.55248
sister chromatid segregation	0	8.38279
regulation of mitotic cell cycle	0	8.32067
regulation of cell cycle	0	8.29423
regulation of mitosis	0	6.0052
regulation of nuclear division	0	6.0052
cytokinesis	0	5.83962
chromosome localization	0	5.73661
establishment of chromosome localization	0	5.73661
regulation of organelle organization	0	5.69704
organelle localization	0	4.79705
mitotic spindle organization	0	4.51428
establishment of organelle localization	0	4.23566
interphase of mitotic cell cycle	0	4.2035
interphase	0	4.0574
protein amino acid phosphorylation	0	4.00779
microtubule-based movement	0	3.73918
phosphate metabolic process	0	3.61116
phosphorus metabolic process	0	3.61116
macromolecular complex subunit organization	0	3.594
establishment of mitotic spindle localization	0	3.58947
regulation of microtubule-based process	0	3.49744
chromatin modification	0	3.48586
regulation of mitotic metaphase/anaphase transition	0	3.45956
chromatin organization	0	3.26148
mitotic cell cycle checkpoint	0	3.2055
establishment of spindle localization	0	3.14415
spindle localization	0	3.14415
cellular macromolecule catabolic process	0	3.12021
modification-dependent macromolecule catabolic process	0	3.04564
modification-dependent protein catabolic process	0	3.04564
cellular macromolecular complex subunit organization	0	3.03757
macromolecular complex assembly	0	2.99079
metaphase plate congression	0	2.96372
proteolysis involved in cellular protein catabolic process	0	2.9156
cellular protein catabolic process	0	2.87509
response to unfolded protein	0	2.87354
protein catabolic process	0	2.85163
spindle checkpoint	0	2.80347
negative regulation of cellular component organization	0	2.68826
mitotic chromosome condensation	0	2.65958
macromolecule catabolic process	0	2.65288
phosphorylation	0	2.63483
transmembrane receptor protein serine/threonine kinase signaling pathway	0	2.60675
DNA packaging	0	2.5936
regulation of microtubule cytoskeleton organization	0	2.57912
cellular macromolecular complex assembly	0	2.54375
G2 phase of mitotic cell cycle	0	2.54278
G2 phase	0	2.54278
protein folding	0	2.5272
transcription initiation	0	2.36329
chromosome condensation	0	2.31944
negative regulation of cell cycle process	0	2.31944
protein complex biogenesis	0	2.29599
protein complex assembly	0	2.29599
positive regulation of mitotic metaphase/anaphase transition	0	2.2202
mitotic metaphase plate congression	0	2.19229
blood vessel morphogenesis	0	2.10396
cell cycle checkpoint	0	2.08151
blood vessel development	0	2.07377
nucleus localization	0	2.05219
chaperone mediated protein folding requiring cofactor	0	2.05219
cell proliferation	0	2.0277
vasculature development	0	1.96451
regulation of ligase activity	0	1.95237
centrosome separation	0	1.93247
negative regulation of mitotic metaphase/anaphase transition	0	1.92866
mitotic cell cycle spindle assembly checkpoint	0	1.92866
negative regulation of organelle organization	0	1.91917
negative regulation of gene expression	0	1.84676
regulation of ubiquitin-protein ligase activity during mitotic cell cycle	0	1.82246
negative regulation of nuclear division	0	1.81845
negative regulation of mitosis	0	1.81845
intracellular signaling cascade	0	1.77459
negative regulation of transcription	0	1.73543
phosphoinositide-mediated signaling	0	1.73269
mRNA metabolic process	0	1.72537
'de novo' posttranslational protein folding	0	1.7192
regulation of small GTPase mediated signal transduction	0	1.66159
dephosphorylation	0	1.62685
enzyme linked receptor protein signaling pathway	0	1.62567
response to protein stimulus	0	1.62225
positive regulation of mitosis	0	1.59943
positive regulation of nuclear division	0	1.59943
regulation of ubiquitin-protein ligase activity	0	1.59836
RNA processing	0	1.57908
establishment of spindle orientation	0	1.56096
establishment of mitotic spindle orientation	0	1.56096
regulation of centrosome duplication	0	1.56096
regulation of chromosome segregation	0	1.56096
centromere complex assembly	0	1.56096
negative regulation of cell cycle	0	1.51189
'de novo' protein folding	0	1.47124
cellular protein complex assembly	0	1.47057
transcription initiation from RNA polymerase II promoter	0	1.46193
positive regulation of organelle organization	0	1.4571
regulation of cyclin-dependent protein kinase activity	0	1.45267
RNA splicing	0	1.45029
mRNA processing	0	1.43359
protein targeting	0	1.43323
DNA topological change	0	1.42796
regulation of protein ubiquitination	0	1.41599
cell death	0	1.39361
G1/S transition of mitotic cell cycle	0	1.38594
protein import into nucleus	0	1.37891
regulation of cellular protein metabolic process	0	1.36971
death	0	1.36771
positive regulation of cell cycle	0	1.35393
regulation of chromosome organization	0	1.34066
regulation of cytoskeleton organization	0	1.33596
nuclear import	0	1.32929
positive regulation of ligase activity	0	1.3195
meiotic chromosome segregation	0	1.31611
SMAD protein nuclear translocation	0	1.31611
DNA ligation	0	1.31611
regulation of centrosome cycle	0	1.31611
regulation of protein modification process	0	1.30706
cell cycle	5.45793	24.1954
cell cycle phase	1.50832	34.0231
cellular response to stress	5.92199	2.18945
DNA metabolic process	12.2372	3.60843
DNA recombination	4.79902	2.53648
DNA repair	7.02897	1.97302
DNA replication	13.6885	2.57846
in utero embryonic development	1.43023	1.51876
M phase of meiotic cell cycle	2.60263	2.30882
meiosis	2.60263	2.30882
meiotic cell cycle	2.55854	2.24239
nucleotide-excision repair	2.14109	1.41884
protein-DNA complex assembly	1.41376	1.64699
response to DNA damage stimulus	8.63774	3.68849

## Sheet: Motifs
Values are shown as -log(p-value)
GSEA motid ID	G1-S	G2-M
hsa_AACTTT_UNKNOWN	0	32.4012
hsa_TGGAAA_V$NFAT_Q4_01	0	17.4248
hsa_SCGGAAGY_V$ELK1_02	0	16.5186
hsa_RGAANNTTC_V$HSF1_01	0	12.4023
hsa_GCCATNTTG_V$YY1_Q6	0	12.4023
hsa_RTAAACA_V$FREAC2_01	0	12.3904
hsa_GGGTGGRR_V$PAX4_03	0	11.6498
hsa_GTGACGY_V$E4F1_Q6	0	11.6091
hsa_MGGAAGTG_V$GABP_B	0	11.2366
hsa_V$AP1_Q4	0	11.1385
hsa_TGANTCA_V$AP1_C	0	10.5622
hsa_CATTGTYY_V$SOX9_B1	0	10.2832
hsa_WTGAAAT_UNKNOWN	0	9.5376
hsa_TTANTCA_UNKNOWN	0	9.34775
hsa_SMTTTTGT_UNKNOWN	0	9.04048
hsa_V$AP2_Q6_01	0	8.9393
hsa_TGACATY_UNKNOWN	0	8.74473
hsa_RYTTCCTG_V$ETS2_B	0	8.74473
hsa_TAATTA_V$CHX10_01	0	8.74473
hsa_V$NFY_Q6	0	8.49214
hsa_RNGTGGGC_UNKNOWN	0	8.4168
hsa_CTTTAAR_UNKNOWN	0	8.13136
hsa_YTATTTTNR_V$MEF2_02	0	8.0655
hsa_V$NFY_01	0	8.01863
hsa_V$AP1_Q6	0	7.99568
hsa_WTTGKCTG_UNKNOWN	0	7.86967
hsa_V$CREB_Q2_01	0	7.6968
hsa_YNGTTNNNATT_UNKNOWN	0	7.62342
hsa_V$STAT1_02	0	7.44249
hsa_V$TEF_Q6	0	7.38934
hsa_V$NFMUE1_Q6	0	7.08145
hsa_GGGYGTGNY_UNKNOWN	0	6.75696
hsa_V$AP2_Q6	0	6.5867
hsa_YYCATTCAWW_UNKNOWN	0	6.58336
hsa_TTCNRGNNNNTTC_V$HSF_Q6	0	6.51428
hsa_WGTTNNNNNAAA_UNKNOWN	0	6.28067
hsa_V$YY1_01	0	6.26281
hsa_V$HSF2_01	0	6.18442
hsa_V$CREB_02	0	6.16368
hsa_V$CEBPGAMMA_Q6	0	6.10182
hsa_V$MYCMAX_01	0	6.10182
hsa_V$CREBP1_Q2	0	6.05355
hsa_V$STAT5A_04	0	6.03527
hsa_V$CEBP_Q2	0	6.02549
hsa_TGCTGAY_UNKNOWN	0	5.97062
hsa_TGAYRTCA_V$ATF3_Q6	0	5.95861
hsa_V$SOX9_B1	0	5.92812
hsa_V$CREB_01	0	5.92082
hsa_V$NFY_Q6_01	0	5.92082
hsa_V$CEBPA_01	0	5.84164
hsa_V$HSF1_01	0	5.82974
hsa_V$NFY_C	0	5.82391
hsa_V$STAT1_03	0	5.74958
hsa_V$LHX3_01	0	5.68194
hsa_GGATTA_V$PITX2_Q2	0	5.68194
hsa_V$LEF1_Q2	0	5.68194
hsa_V$CEBP_Q3	0	5.68194
hsa_V$OCT1_03	0	5.63451
hsa_V$HNF3ALPHA_Q6	0	5.51145
hsa_TGACCTY_V$ERR1_Q2	0	5.51145
hsa_V$FREAC2_01	0	5.50724
hsa_V$ALPHACP1_01	0	5.50724
hsa_V$MZF1_02	0	5.49485
hsa_V$FOXO4_01	0	5.36452
hsa_RRCCGTTA_UNKNOWN	0	5.35952
hsa_TCCATTKW_UNKNOWN	0	5.34872
hsa_V$SRF_Q6	0	5.30539
hsa_V$CREB_Q4	0	5.24109
hsa_V$VDR_Q6	0	5.22185
hsa_V$NMYC_01	0	5.20204
hsa_V$ATF3_Q6	0	5.17653
hsa_V$MYB_Q3	0	5.17653
hsa_V$GNCF_01	0	5.0655
hsa_V$HIF1_Q3	0	5.05998
hsa_V$GR_Q6_01	0	5.05998
hsa_V$CEBPB_02	0	5.01954
hsa_V$GATA1_05	0	4.97881
hsa_YTAATTAA_V$LHX3_01	0	4.93554
hsa_V$ZID_01	0	4.93554
hsa_V$BRN2_01	0	4.90658
hsa_V$CREBP1CJUN_01	0	4.89963
hsa_V$PAX4_02	0	4.88941
hsa_YCATTAA_UNKNOWN	0	4.88606
hsa_TATAAA_V$TATA_01	0	4.88606
hsa_V$CREB_Q4_01	0	4.87943
hsa_V$ATF_B	0	4.85387
hsa_V$AP1_Q2	0	4.85387
hsa_V$AFP1_Q6	0	4.84164
hsa_V$AP1_Q6_01	0	4.84164
hsa_V$STAT6_01	0	4.82391
hsa_V$CACCCBINDINGFACTOR_Q6	0	4.78516
hsa_V$HFH3_01	0	4.78516
hsa_V$NF1_Q6_01	0	4.74715
hsa_V$STAT3_02	0	4.73049
hsa_V$HIF1_Q5	0	4.72584
hsa_V$SRF_Q5_01	0	4.6925
hsa_V$NERF_Q2	0	4.66555
hsa_V$AP1_Q2_01	0	4.65758
hsa_V$HSF_Q6	0	4.62893
hsa_V$SPZ1_01	0	4.5376
hsa_V$CP2_02	0	4.50169
hsa_V$AREB6_03	0	4.50169
hsa_V$NFKB_Q6	0	4.4828
hsa_V$USF_01	0	4.46725
hsa_V$PAX2_02	0	4.46725
hsa_V$SREBP_Q3	0	4.44855
hsa_V$MZF1_01	0	4.43771
hsa_YATTNATC_UNKNOWN	0	4.43771
hsa_WGGAATGY_V$TEF1_Q6	0	4.43771
hsa_V$AP1_Q4_01	0	4.43415
hsa_V$BACH1_01	0	4.43415
hsa_RGAGGAARY_V$PU1_Q6	0	4.41341
hsa_V$TAXCREB_01	0	4.37675
hsa_V$OCT1_01	0	4.37572
hsa_V$CREB_Q2	0	4.36452
hsa_V$NFKB_C	0	4.36452
hsa_V$SRF_C	0	4.36452
hsa_TCCCRNNRTGC_UNKNOWN	0	4.32331
hsa_V$YY1_Q6	0	4.31158
hsa_V$NRF2_01	0	4.31158
hsa_V$IK2_01	0	4.31158
hsa_V$YY1_02	0	4.29499
hsa_V$CIZ_01	0	4.29499
hsa_YATGNWAAT_V$OCT_C	0	4.25571
hsa_TGCCAAR_V$NF1_Q6	0	4.24413
hsa_CAGGTA_V$AREB6_01	0	4.22841
hsa_V$NRF1_Q6	0	4.17393
hsa_V$ER_Q6	0	4.17005
hsa_YKACATTT_UNKNOWN	0	4.17005
hsa_TAANNYSGCG_UNKNOWN	0	4.16368
hsa_V$CDX2_Q5	0	4.14509
hsa_V$SRF_Q4	0	4.14509
hsa_MCAATNNNNNGCG_UNKNOWN	0	4.13077
hsa_V$STAT_01	0	4.13077
hsa_V$HFH4_01	0	4.13077
hsa_YGCANTGCR_UNKNOWN	0	4.09854
hsa_KCCGNSWTTT_UNKNOWN	0	4.07366
hsa_V$AREB6_04	0	4.07366
hsa_V$GABP_B	0	4.0575
hsa_V$MYOGENIN_Q6	0	4.04431
hsa_V$DBP_Q6	0	4.04431
hsa_V$SF1_Q6	0	4.04431
hsa_V$CETS1P54_01	0	4.0278
hsa_V$MYOD_Q6_01	0	4.0278
hsa_GCANCTGNY_V$MYOD_Q6	0	4.00966
hsa_V$FOXJ2_02	0	4
hsa_V$CHOP_01	0	4
hsa_V$HNF6_Q6	0	4
hsa_V$RREB1_01	0	4
hsa_V$PTF1BETA_Q6	0	4
hsa_TGACGTCA_V$ATF3_Q6	0	4
hsa_V$PAX3_01	0	4
hsa_V$OCT1_02	0	4
hsa_V$SOX5_01	0	4
hsa_V$ZIC1_01	0	4
hsa_V$CEBP_01	0	4
hsa_GCGSCMNTTT_UNKNOWN	0	4
hsa_V$HNF4ALPHA_Q6	0	4
hsa_V$ERR1_Q2	0	4
hsa_V$NKX61_01	0	4
hsa_V$ATF1_Q6	0	4
hsa_V$FXR_IR1_Q6	0	4
hsa_V$LYF1_01	0	4
hsa_V$CEBP_Q2_01	0	4
hsa_V$E47_01	0	3.69897
hsa_V$EVI1_05	0	3.69897
hsa_V$GATA1_03	0	3.69897
hsa_GGCNKCCATNK_UNKNOWN	0	3.69897
hsa_V$POU3F2_02	0	3.69897
hsa_RACTNNRTTTNC_UNKNOWN	0	3.69897
hsa_V$HFH8_01	0	3.69897
hsa_V$HNF1_C	0	3.69897
hsa_V$ETS2_B	0	3.69897
hsa_V$SREBP1_Q6	0	3.69897
hsa_V$AML1_01	0	3.69897
hsa_GCTNWTTGK_UNKNOWN	0	3.69897
hsa_SYATTGTG_UNKNOWN	0	3.69897
hsa_V$HNF3_Q6	0	3.69897
hsa_V$AML1_Q6	0	3.69897
hsa_V$AR_Q6	0	3.69897
hsa_TGTTTGY_V$HNF3_Q6	0	3.69897
hsa_V$AP3_Q6	0	3.69897
hsa_V$IRF1_Q6	0	3.69897
hsa_V$PBX1_01	0	3.69897
hsa_V$ATF_01	0	3.69897
hsa_V$TITF1_Q3	0	3.69897
hsa_V$GATA6_01	0	3.69897
hsa_V$ATF4_Q2	0	3.69897
hsa_V$PAX4_01	0	3.69897
hsa_CTAWWWATA_V$RSRFC4_Q2	0	3.69897
hsa_V$FOXD3_01	0	3.69897
hsa_V$FREAC7_01	0	3.69897
hsa_V$MTF1_Q4	0	3.69897
hsa_GGGNRMNNYCAT_UNKNOWN	0	3.69897
hsa_V$MAX_01	0	3.69897
hsa_V$MAF_Q6	0	3.69897
hsa_V$LEF1_Q6	0	3.69897
hsa_V$TBP_01	0	3.69897
hsa_V$OCT_Q6	0	3.69897
hsa_V$TCF4_Q5	0	3.39794
hsa_V$RORA1_01	0	3.39794
hsa_V$ZF5_B	0	3.39794
hsa_V$SP1_Q6_01	0	3.39794
hsa_V$CACBINDINGPROTEIN_Q6	0	3.39794
hsa_V$SP1_Q2_01	0	3.39794
hsa_V$OLF1_01	0	3.39794
hsa_V$GATA2_01	0	3.39794
hsa_V$AREB6_01	0	3.39794
hsa_V$EVI1_02	0	3.39794
hsa_V$ZIC2_01	0	3.39794
hsa_V$GCM_Q2	0	3.39794
hsa_GTCNYYATGR_UNKNOWN	0	3.39794
hsa_V$USF_Q6_01	0	3.39794
hsa_V$OCT1_07	0	3.39794
hsa_TTCYRGAA_UNKNOWN	0	3.39794
hsa_TTTNNANAGCYR_UNKNOWN	0	3.39794
hsa_ACAWNRNSRCGG_UNKNOWN	0	3.39794
hsa_V$MYOD_Q6	0	3.39794
hsa_V$OCT1_06	0	3.39794
hsa_V$AP1FJ_Q2	0	3.39794
hsa_V$COREBINDINGFACTOR_Q6	0	3.39794
hsa_V$GR_Q6	0	3.39794
hsa_V$P53_02	0	3.22185
hsa_TGGNNNNNNKCCAR_UNKNOWN	0	3.22185
hsa_AAANWWTGC_UNKNOWN	0	3.22185
hsa_YGCGYRCGC_UNKNOWN	0	3.22185
hsa_V$FAC1_01	0	3.22185
hsa_V$GATA4_Q3	0	3.22185
hsa_V$CREB_Q3	0	3.22185
hsa_AACWWCAANK_UNKNOWN	0	3.22185
hsa_V$TCF11_01	0	3.22185
hsa_V$SREBP1_02	0	3.22185
hsa_V$HEN1_01	0	3.22185
hsa_V$CART1_01	0	3.22185
hsa_V$NGFIC_01	0	3.22185
hsa_V$MAZR_01	0	3.22185
hsa_V$SREBP1_01	0	3.22185
hsa_V$PAX4_03	0	3.22185
hsa_TTAYRTAA_V$E4BP4_01	0	3.09691
hsa_CYTAGCAAY_UNKNOWN	0	3.09691
hsa_V$E4F1_Q6	0	3.09691
hsa_V$IPF1_Q4	0	3.09691
hsa_AAGWWRNYGGC_UNKNOWN	0	3.09691
hsa_V$HNF4_Q6	0	3.09691
hsa_V$PXR_Q2	0	3.09691
hsa_SGCGSSAAA_V$E2F1DP2_01	12.7932	0
hsa_V$E2F_Q6_01	12.71	0
hsa_V$E2F_03	12.6162	0
hsa_V$E2F1_Q4	7.42022	0
hsa_V$COUP_DR1_Q6	4.66354	0
hsa_V$COUP_01	4.46597	0
hsa_V$ER_Q6_02	4	0
hsa_V$TGIF_01	4	0
hsa_V$PAX8_B	3.69897	0
hsa_KTGGYRSGAA_UNKNOWN	3.39794	0
hsa_V$NKX25_01	3.39794	0
hsa_ACTAYRNNNCCCR_UNKNOWN	6.76955	8.03058
hsa_CACGTG_V$MYC_Q2	3.09691	16.4377
hsa_CAGCTG_V$AP4_Q5	4	6.61618
hsa_CAGGTG_V$E12_Q6	5.95468	17.9666
hsa_CTGCAGY_UNKNOWN	3.39794	3.69897
hsa_CTTTGA_V$LEF1_Q2	3.52288	18.5751
hsa_CTTTGT_V$LEF1_Q2	4.21896	26.7235
hsa_GATTGGY_V$NFY_Q6_01	6.39686	31.8827
hsa_GGGAGGRR_V$MAZ_Q6	7.31695	22.8761
hsa_GGGCGGR_V$SP1_Q6	7.15181	43.2823
hsa_RCGCANGCGY_V$NRF1_Q6	9.85699	16.6904
hsa_TGACAGNY_V$MEIS1_01	4.06702	5.88273
hsa_TGCGCANK_UNKNOWN	3.69897	7.28316
hsa_TTGTTT_V$FOXO4_01	4.23359	23.2733
hsa_V$DR1_Q3	3.09691	3.22185
hsa_V$E2F_01	5.91721	3.39794
hsa_V$E2F_02	12.8539	4.43771
hsa_V$E2F_Q3	12.0857	4.55909
hsa_V$E2F_Q3_01	11.8894	6.02549
hsa_V$E2F_Q4	17.2388	4
hsa_V$E2F_Q4_01	13.7167	4.87943
hsa_V$E2F_Q6	17.2388	4
hsa_V$E2F1_Q3	10.5591	3.39794
hsa_V$E2F1_Q3_01	3.09691	4.66555
hsa_V$E2F1_Q4_01	12.0506	6.15739
hsa_V$E2F1_Q6	14.9706	3.09691
hsa_V$E2F1_Q6_01	19.1791	7.20204
hsa_V$E2F1DP1_01	12.8539	4.43771
hsa_V$E2F1DP1RB_01	13.8477	4.9914
hsa_V$E2F1DP2_01	12.8539	4.43771
hsa_V$E2F4DP1_01	12.767	3.39794
hsa_V$E2F4DP2_01	12.8539	4.43771
hsa_V$ELK1_01	3.69897	4.767
hsa_V$ER_Q6_01	3.09691	4
hsa_V$HNF4_01_B	5.51145	3.22185
hsa_V$NF1_Q6	3.09691	6.51713
hsa_V$PPAR_DR1_Q2	6.22695	3.69897
hsa_V$TCF1P_Q6	3.69897	5.32975

## Sheet: LincRNA
lincRNA	1	2	3	4	5	6	7	8	9	10	11	12	13	14
XLOC_007617_chr9:139736278-139736848	0.750891	0.195309	0.554872	0.209804	0.40889	0.388365	0.556462	0.385238	0.292933	0.101666	0.0426885	0.149946	0.530068	0.621125
XLOC_002152_chr2:70351167-70369836	0.796297	0.298523	0.306565	0.521924	0.174107	0.194475	0.351712	0.554806	0.259377	0.176833	0.184892	0.27226	0.459484	0.235472
XLOC_008542_chr10:88281701-88282443	0.478803	0.277925	0.208017	0.192649	0.259754	0.543366	0.631872	0.501147	0	0.14098	0.312691	0.471611	0.567675	1
XLOC_007249_chr8:144362332-144363898	0.626931	0.247148	0.47367	0.0512048	0.190311	0.231546	0.267094	0.170553	0.25499	0.180537	0.0791357	0.143528	0.586134	0.223236
CUFF.812_chr6:72117910-72130522	0.232641	0.0884399	0.316891	0.301229	0.1376	0.297513	0.66595	0.295604	0.631726	0.183226	0.0708939	0.330168	0.597394	0.823105
CUFF.522_chr20:48788627-48793180	0.614272	0.477628	0.46958	0.631615	0.0848111	0.333992	0.766538	0.697682	0.501803	0.212503	0.238269	0.372377	0.849243	0.721239
XLOC_006025_chr7:27224966-27232305	0.756968	0.44461	0.372383	0.265498	0.131009	0.095572	0.43552	0.461314	0.580102	0.363299	0.52836	0.216291	0.218292	0.248085
XLOC_002220_chr2:98104747-98105300	0.955823	0.327755	0.431084	0.095562	0.034474	0.311262	0.0771283	0.71618	0.375344	0.419113	0.158075	0.0959852	0.214918	0.0518558
XLOC_012079_chr17:2615676-2616453	0.75685	0.277603	0.355355	0.0973367	0.164636	0.40438	0.490406	0.236808	0.186181	0.280451	0.22823	0.403096	0.186799	0.0901847
XLOC_004165_chr4:174264470-174291953	1	0.149127	0.0747668	0.513758	0.187377	0.234295	0.465461	0.585323	0.454231	0.290202	0.394257	0	0.163747	0.379597
CUFF.611_chr3:106827307-106959488	0.982613	0.327582	1	0.310613	0.172112	0.133804	0.531699	0.467593	0.394971	0.421851	0.12421	0	0.272871	0.563195
XLOC_008925_chr10:103461753-103464357	0.881548	0.583861	0.398214	0.140026	0.243528	0.800368	0.298386	0.806796	0.0239202	0.124871	0.0895113	0.168017	0.269926	0.406584
XLOC_012161_chr17:27894166-27895678	0.884029	0.474746	0.42707	0.301263	0.289335	0.424808	0.211294	0.627396	0.441611	0.443391	0.805494	0.0567733	0.461787	0.482249
XLOC_001583_chr2:97948298-97957475	0.902834	0.737768	0.492748	0.336085	0.357056	0.230222	0.277555	0.418205	0.511772	0.293347	0.22135	0.452977	0.185565	0.225907
CUFF.915_chr8:23082733-23088598	0.47494	0.644187	0.327341	0.372771	0.292323	0.387332	0.487693	0.447879	0.206228	0.255775	0.287912	0.332832	0.296514	0.129181
XLOC_006525_chr7:93891297-94021491	0.0995824	0.181677	0.188733	0.550276	0.275349	0.193571	-0.0653581	0.118628	0.196553	0.882846	0.694017	0.276065	0.109756	0.0672804
XLOC_000957_chr1:110829000-110881793	0	0.228933	0.618531	0.615042	0.340266	0.222504	0.493718	0.180158	0.112205	0.554136	1	0.326493	0.253562	0.227868
XLOC_005517_chr6:158703294-158733390	0.163705	0.324226	0.63061	0.858275	0.155395	0.233408	0.0286809	0.0171773	0.366225	0.112414	0.279092	0.268953	0.17154	0.411985
XLOC_003734_chr4:152588375-152591654	0.0867641	0.184124	0.109238	0.957232	0.160078	0.134997	0.136104	0.154702	0.284657	0.17909	0.186487	0.272615	0.0869664	0.0349968
CUFF.85_chr1:235087870-235105809	0.155658	0.142974	0.382288	0.997778	0.422977	0.169762	0.0830991	0.160569	0.221957	0.29071	0.206561	0.213436	0.0953266	0.00118538
XLOC_009695_chr12:28723547-28734479	0.28497	0.283344	0.306374	0.944261	0.361368	0.209541	0.0684219	0.449736	0.386262	0.902294	0.837934	0.541698	0.272658	0.239207
XLOC_006321_chr7:158766825-158775604	0.0942982	0.109705	0.151694	0.390047	0.960431	0.290354	0.320158	0.209987	0.160639	0.237977	0.580135	0.185896	0.173714	0.243182
CUFF.213_chr13:45915542-45957978	0.119764	0.182115	0.19001	0.22041	1	0.0680356	0.0501824	0	0.222435	0.290569	0.513584	0.33976	0.0276553	0.0244372
CUFF.948_chr9:33503822-33511164	0.0741697	0.12263	0.137985	0.522954	0.376211	-0.0584039	0.36733	-0.174804	0.256375	0.268121	0.322882	0.579112	0.135338	0.156249
XLOC_011351_chr15:91446089-91446964	0.0837104	0.188871	0.274321	0.312768	0.164747	0.177861	0.427154	0.139709	0.12524	0.25724	0.194616	0.919967	0.186695	0.0592896
CUFF.263_chr14:86378384-86596675	0.38639	0.281937	-0.00138447	0.285944	0.845618	0.017318	0.272046	0.0895179	0.142764	-0.0296813	0.61228	0.359869	0.0548941	0.115265
XLOC_004697_chr5:858993-860350	0.12993	0.460524	0.384878	0.408375	0.630414	0.694056	0.392057	0.1953	0.318043	0.295333	0.393719	0.352159	0.412331	0.127945
CUFF.412_chr19:28192407-28285209	0.437483	0.119613	0.194402	0.320171	0.244025	0.588496	0.37234	0.210093	0.304602	0.31198	0.278973	0.619441	0.460849	0.059476
CUFF.253_chr14:71759471-71788653	0.00828378	0.246804	0.30788	0.347073	0.42806	0.554351	0.34303	0.178089	0.178397	0.518145	0.331797	0.818589	0.272918	0.412534
CUFF.440_chr2:61367899-61372110	0.24603	0.0934892	0.187208	0.496912	0.295737	0.0621248	0.251813	0.257496	0.175495	0.173194	0.454806	0.279584	0.148803	0.144935
CUFF.266_chr15:25247917-25281705	0.26997	0.223849	0.108939	0.0746	0.973586	0.501606	0.025111	0.0188804	0.348191	0.153493	0.575361	0.710318	0.297799	0.48112
XLOC_007476_chr9:98577584-98579179	0.257916	0.198321	0.411313	0.282113	0.622798	0.416562	0.240494	-0.0765828	0.142093	0.402208	0.127624	0.187235	0.496661	0.219061
CUFF.342_chr17:36606632-36608764	-0.00634249	0.402401	0.88276	-0.0227116	0.557582	0.881012	0.179829	0.0585872	-0.02812	0.176047	0.187712	0.806114	0.847056	0.385979
XLOC_000104_chr1:27202623-27204736	0.275337	0.331151	-0.0301474	0.242578	0.179018	0.519532	0.20255	0.124587	0.357436	0.469476	0.139085	0.452574	0.765172	-0.00387419
CUFF.77_chr1:219391857-219500273	0.382293	0.243135	0.187952	0.970253	0.619181	0.989214	0.111046	0.0637841	0.00788138	0.226251	0.196069	0.281322	0.444501	0.161505
XLOC_004536_chr5:124298626-124317909	0.27206	0.435317	0.286221	0.323534	0.414276	0.652575	0.276363	0.18418	0.0114868	0	0.250682	1	0.317915	0.503078
XLOC_010102_chr12:58325132-58330391	0.385606	0.345587	0.297497	0.485734	0.689318	0.815067	0.535395	0.126763	0.00957014	0.0842485	0.307131	0.116505	0.360094	0.0604895
MALAT1	5.34692	5.3526	5.38014	5.08621	3.31882	2.72757	2.27161	2.60338	4.03058	4.12122	4.84735	4.89398	2.87037	2.72483
NEAT1	6.69663	8.92446	12.8224	9.16136	8.64845	8.41516	9.16219	13.7688	19.195	19.4665	15.7204	14.2036	11.2878	10.4289
